# Supplementary material for: Bacterial Community Structure and Potential Microbial Coexistence Mechanism Associated with Three Halophytes Adapting to the Extremely Hypersaline Environment
Source: Microorganisms. 2022 May 30;10(6):1124. doi: 10.3390/microorganisms10061124 (PMC9228163; doi:10.3390/microorganisms10061124)
Supplement: Supplementary file 1 [file microorganisms-10-01124-s001.zip]

Archive with 12 entries (12 files):
- Supplementary figures.pdf
- Supplementary Table S1.xlsx
- Supplementary Table S10.xlsx
- Supplementary Table S11.xlsx
- Supplementary Table S2.xlsx
- Supplementary Table S3.xlsx
- Supplementary Table S4.xlsx
- Supplementary Table S5.xlsx
- Supplementary Table S6.xlsx
- Supplementary Table S7.xlsx
- Supplementary Table S8.xlsx
- Supplementary Table S9.xlsx
