# Supplementary material for: Bacterial Community Structure and Potential Microbial Coexistence Mechanism Associated with Three Halophytes Adapting to the Extremely Hypersaline Environment
Source: Microorganisms. 2022 May 30;10(6):1124. doi: 10.3390/microorganisms10061124 (PMC9228163; doi:10.3390/microorganisms10061124)
Supplement: Supplementary file 1 [file microorganisms-10-01124-s001.zip › Supplementary Table S1.xlsx]

## Sheet: Sheet1
Supplementary Table S1: Sampling Informations
Sample source	Group	Sample ID	Plant name and sample description	longitude	latitude	Temperature（℃）
Open Blank Soil	OSB	OSB1	the soil there is no plant growth	87°40'16"E	44°13'38"N	-3—10
		OSB2
		OSB3
P1	P1EB	P1EB1	Salicornia europaea L.	87°40'16.7736"E	44°13'38.0244"N
		P1EB2
		P1EB3
		P1EB4
		P1EB5
		P1EB6
	P1RB	P1RB1
		P1RB2
		P1RB3
		P1RB4
		P1RB5
		P1RB6
P2	P2EB	P2EB1	Kalidium foliatum (Pall.) Moq.
		P2EB2
		P2EB3
		P2EB4
		P2EB5
		P2EB6
	P2RB	P2RB1
		P2RB2
		P2RB3
		P2RB4
		P2RB5
		P2RB6
P3	P3EB	P3EB1	Borsczowia aralocaspica Bunge
		P3EB2
		P3EB3
		P3EB4
		P3EB5
		P3EB6
	P3RB	P3RB1
		P3RB2
		P3RB3
		P3RB4
		P3RB5
		P3RB6
