# Supplementary material for: Bacterial Community Structure and Potential Microbial Coexistence Mechanism Associated with Three Halophytes Adapting to the Extremely Hypersaline Environment
Source: Microorganisms. 2022 May 30;10(6):1124. doi: 10.3390/microorganisms10061124 (PMC9228163; doi:10.3390/microorganisms10061124)
Supplement: Supplementary file 1 [file microorganisms-10-01124-s001.zip › Supplementary Table S10.xlsx]

## Sheet: Sheet1
Supplementary Table S10: Halophytic microbiome co-occurrence network properties
Network Indexes	the whole OTU dataset	CRT	CRAT
Modules	18	31	2
Total nodes	224	231	69
Total links	358	389	1112
R square of power-law	0.884	0.935	0.002
Average degree (avgK)	3.196	3.368	32.232
Average clustering coefficient (avgCC)	0.192	0.084	0.553
Average path distance (GD)	5.293	4.742	1.526
Geodesic efficiency (E)	0.232	0.255	0.737
Harmonic geodesic distance (HD)	4.311	3.922	1.357
Maximal degree	20	29	50
Nodes with max degree	OTU_870	OTU_322	OTU_8288
Centralization of degree (CD)	0.076	0.112	0.269
Maximal betweenness	5606.88	3617.51	47.333
Nodes with max betweenness	OTU_870	OTU_70	OTU_6
Centralization of betweenness (CB)	0.214	0.125	0.013
Maximal stress centrality	21291	10131	595
Nodes with max stress centrality	OTU_870	OTU_322	OTU_6
Centralization of stress centrality (CS)	0.815	0.349	0.157
Maximal eigenvector centrality	0.411	0.323	0.182
Nodes with max eigenvector centrality	OTU_870	OTU_240	OTU_8288
Centralization of eigenvector centrality (CE)	0.381	0.299	0.066
Density (D)	0.014	0.015	0.474
Reciprocity	1	1	1
Transitivity (Trans)	0.208	0.31	0.546
Connectedness (Con)	0.694	0.765	1
Efficiency	0.985	0.986	0.534
Hierarchy	0	0	0
Lubness	1	1	1
