# Supplementary material for: Bacterial Community Structure and Potential Microbial Coexistence Mechanism Associated with Three Halophytes Adapting to the Extremely Hypersaline Environment
Source: Microorganisms. 2022 May 30;10(6):1124. doi: 10.3390/microorganisms10061124 (PMC9228163; doi:10.3390/microorganisms10061124)
Supplement: Supplementary file 1 [file microorganisms-10-01124-s001.zip › Supplementary Table S11.xlsx]

## Sheet: Sheet1
Supplementary Table S11: The abundance differences of genus Salinibacter in all sample groups
Groups	Samples	OTU_7024	OTU_4538	OTU_4123	OTU_1003	OTU_1438	OTU_1278	OTU_5993	OTU_3294	OTU_3949	The number of OTUs affiliated to the genus of Salinibacter in different samples	The sum of OTUs affiliated to the genus of Salinibacter in different groups
OSB	OSB1	58	59	74	6	37	169	52	177	80	712	913
	OSB2	0	0	0	114	69	0	0	3	0	186
	OSB3	0	0	0	15	0	0	0	0	0	15
P1EB	P1EB1	0	0	0	0	0	0	0	0	0	0	0
	P1EB2	0	0	0	0	0	0	0	0	0	0
	P1EB3	0	0	0	0	0	0	0	0	0	0
	P1EB4	0	0	0	0	0	0	0	0	0	0
	P1EB5	0	0	0	0	0	0	0	0	0	0
	P1EB6	0	0	0	0	0	0	0	0	0	0
P1RB	P1RB1	0	0	0	21	0	0	0	0	0	21	188
	P1RB2	0	0	0	3	28	6	30	0	0	67
	P1RB3	0	0	0	35	0	0	0	0	0	35
	P1RB4	0	0	0	4	2	0	0	0	0	6
	P1RB5	0	0	0	7	11	0	0	0	0	18
	P1RB6	0	0	0	0	23	18	0	0	0	41
P2EB	P2EB1	0	0	0	0	0	0	0	0	0	0	0
	P2EB2	0	0	0	0	0	0	0	0	0	0
	P2EB3	0	0	0	0	0	0	0	0	0	0
	P2EB4	0	0	0	0	0	0	0	0	0	0
	P2EB5	0	0	0	0	0	0	0	0	0	0
	P2EB6	0	0	0	0	0	0	0	0	0	0
P2RB	P2RB1	0	0	0	8	0	0	0	0	0	8	79
	P2RB2	0	0	0	0	22	42	3	0	0	67
	P2RB3	0	0	0	0	0	0	0	0	0	0
	P2RB4	0	0	0	3	0	0	0	0	0	3
	P2RB5	0	0	0	0	1	0	0	0	0	1
	P2RB6	0	0	0	0	0	0	0	0	0	0
P3EB	P3EB1	0	0	0	0	0	0	0	0	0	0	0
	P3EB2	0	0	0	0	0	0	0	0	0	0
	P3EB3	0	0	0	0	0	0	0	0	0	0
	P3EB4	0	0	0	0	0	0	0	0	0	0
	P3EB5	0	0	0	0	0	0	0	0	0	0
	P3EB6	0	0	0	0	0	0	0	0	0	0
P3RB	P3RB1	0	0	0	0	0	0	2	0	0	2	96
	P3RB2	0	0	0	24	0	0	0	0	0	24
	P3RB3	0	0	0	0	1	4	0	0	0	5
	P3RB4	0	0	0	29	0	0	0	0	0	29
	P3RB5	0	0	0	17	15	0	0	0	0	32
	P3RB6	0	0	0	4	0	0	0	0	0	4
Taxonomy		g_Salinibacter	s_Salinibacter iranicus	s_Salinibacter iranicus	g_Salinibacter	s_Salinibacter iranicus	s_Salinibacter iranicus	g_Salinibacter	s_Salinibacter ruber	s_Salinibacter iranicus
