# Supplementary material for: Bacterial Community Structure and Potential Microbial Coexistence Mechanism Associated with Three Halophytes Adapting to the Extremely Hypersaline Environment
Source: Microorganisms. 2022 May 30;10(6):1124. doi: 10.3390/microorganisms10061124 (PMC9228163; doi:10.3390/microorganisms10061124)
Supplement: Supplementary file 1 [file microorganisms-10-01124-s001.zip › Supplementary Table S2.xlsx]

## Sheet: Sheet1
Supplementary Table S2: Soil properties in sampling sites
Sample id	Soil organic matter	Total nitrogen	Total phosphorus	Total potassium	Nitrate nitrogen	Ammonium nitrogen	Available phosphorous	Available potassium	pH	Conductivity	CO32-	HCO3-	Cl-	SO42-	Ca2+	Mg2+	K+	Na+	Total salinity
Units of measurement	g/kg	g/kg	g/kg	g/kg	mg/kg	mg/kg	mg/kg	mg/kg		ms/cm	g/kg	g/kg	g/kg	g/kg	g/kg	g/kg	g/kg	g/kg	g/kg
OSB	6.20508	0.387413	0.612041	22.3583	17.852	3.889	7.179	262.483	8.61	23.6	0.07107	0.226188	25.4797	26.4331	2.28552	2.17741	0.0794258	21.994	97.9
P1-1	7.81418	0.484758	0.830552	26.184	1.347	2.472	9.447	410.744	8.94	10.66	0.1236	0.119377	5.672	23.7641	1.51512	0.511717	0.0642147	12.229	43.975
P1-2	5.63845	0.423816	0.8559	24.9488	3.969	2.162	8.422	294.59	8.9	9.99	0.14832	0.018849	10.5021	12.7289	1.1984	0.563933	0.0562586	10.8447	36.65
P1-3	6.22215	0.425802	0.880289	26.5926	1.604	1.927	11.523	485.76	9.15	10.79	0.22248	0.0219905	5.3175	22.5323	1.06144	0.584819	0.0736063	12.2528	44.25
P2-1	7.041	0.464166	0.803738	25.5775	2.216	2.379	6.742	347.616	8.81	8.41	0.1236	0.0534055	4.85222	17.0404	1.498	0.678808	0.0567284	9.41929	35.0725
P2-2	8.65941	0.589067	0.870925	26.3805	30.055	3.178	7.207	388.602	8.69	11.37	0.08652	0.131943	10.7015	17.0917	1.67776	0.595262	0.0633823	10.7352	42.975
P2-3	6.42478	0.486372	0.741924	22.8944	11.794	2.549	6.845	354.132	8.88	12.65	0.09579	0.153934	11.2775	18.7341	0.9416	0.49083	0.0639511	13.1814	47.65
P3-1	5.97419	0.5742	0.788501	24.799	6.7	2.258	6.858	335.258	8.59	8.4	0.0309	0.257603	6.22591	13.3449	0.8988	0.287188	0.0530262	9.76497	31.5
P3-2	7.50477	0.578529	0.910292	26.8296	15.579	1.951	8.955	492.936	8.95	12.93	0.1854	0.0219905	13.7369	15.9112	0.9844	0.600484	0.0788105	13.412	46.7
P3-3	6.52925	0.530308	0.817847	26.2302	2.688	2.53	8.347	426.666	8.84	12.52	0.10506	0.163358	10.8787	21.0438	1.30968	0.584819	0.0632458	14.4517	50
