# Supplementary material for: Bacterial Community Structure and Potential Microbial Coexistence Mechanism Associated with Three Halophytes Adapting to the Extremely Hypersaline Environment
Source: Microorganisms. 2022 May 30;10(6):1124. doi: 10.3390/microorganisms10061124 (PMC9228163; doi:10.3390/microorganisms10061124)
Supplement: Supplementary file 1 [file microorganisms-10-01124-s001.zip › Supplementary Table S3.xlsx]

## Sheet: Sheet1
Supplementary Table S3: The OTU table displayed all OTUs and taxonomic informations in all samples
#OTU ID	OBS1	OBS2	OBS3	P1EB1	P1EB2	P1EB3	P1EB4	P1EB5	P1EB6	P1RB1	P1RB2	P1RB3	P1RB4	P1RB5	P1RB6	P2EB1	P2EB2	P2EB3	P2EB4	P2EB5	P2EB6	P2RB1	P2RB2	P2RB3	P2RB4	P2RB5	P2RB6	P3EB1	P3EB2	P3EB3	P3EB4	P3EB5	P3EB6	P3RB1	P3RB2	P3RB3	P3RB4	P3RB5	P3RB6	Kingdom	Phylum	Class	Order	Family	Genus	Species
OTU_3634	0	0	23	0	0	1	0	0	0	0	6	1	1	0	5	1	0	0	0	0	42	0	1	17	24	6	1	0	0	0	0	1	0	0	0	0	0	24	0	Bacteria	Proteobacteria	Betaproteobacteria	unassigned	unassigned	unassigned	unassigned
OTU_4991	0	0	0	2	0	76	8	1	1	0	6	0	0	14	0	0	0	0	1	1	0	0	2	0	1	0	0	0	0	0	1	0	2	0	0	0	0	1	0	Bacteria	Firmicutes	Erysipelotrichia	Erysipelotrichales	Erysipelotrichaceae	Allobaculum	Allobaculum_stercoricanis
OTU_5291	0	0	0	1	55	0	0	0	0	0	13	0	1	0	1	0	0	0	0	0	0	0	0	0	0	0	0	0	0	0	0	0	0	0	0	0	0	0	0	Bacteria	Actinobacteria	Actinobacteria	Actinomycetales	Pseudonocardiaceae	Saccharomonospora	Saccharomonospora_cyanea
OTU_299	0	0	0	123	145	43	14	205	35	0	0	0	0	0	3	2	14	0	21	68	82	0	0	0	0	0	0	2	0	27	88	107	1	0	0	0	0	0	0	Bacteria	Proteobacteria	Gammaproteobacteria	Oceanospirillales	Halomonadaceae	Halomonas	Halomonas_hamiltonii
OTU_3601	0	0	0	0	0	0	0	0	0	0	0	0	0	0	0	0	0	0	0	0	0	79	13	0	0	0	0	0	0	0	0	0	0	0	0	0	0	0	0	Bacteria	Actinobacteria	Actinobacteria	unassigned	unassigned	unassigned	unassigned
OTU_6425	0	0	0	0	0	0	0	0	0	0	0	0	0	0	4	0	0	0	0	28	0	0	0	0	0	3	0	0	0	11	0	0	4	0	0	0	0	0	0	Bacteria	Gemmatimonadetes	Gemmatimonadetes	Gemmatimonadales	Gemmatimonadaceae	Gemmatimonas	Gemmatimonas_aurantiaca
OTU_3098	0	0	0	0	0	0	0	0	0	16	0	8	0	0	1	0	0	0	0	0	0	0	3	1	2	0	0	0	0	0	0	0	0	5	15	9	8	10	0	Bacteria	Proteobacteria	Gammaproteobacteria	unassigned	unassigned	unassigned	unassigned
OTU_4067	0	0	0	0	15	48	0	1	0	0	0	0	0	0	0	0	5	0	11	0	0	0	1	0	0	0	0	0	0	0	0	0	0	0	0	6	0	0	0	Bacteria	Bacteroidetes	Bacteroidia	Bacteroidales	Porphyromonadaceae	unassigned	unassigned
OTU_4582	0	0	0	0	0	0	0	0	0	24	0	0	16	26	2	0	2	0	0	0	0	4	0	20	8	7	0	0	0	0	0	0	0	6	1	0	0	24	0	Bacteria	Nitrospirae	Nitrospira	Nitrospirales	Nitrospiraceae	Nitrospira	unassigned
OTU_7566	0	0	0	0	0	0	0	0	0	0	0	0	0	0	0	23	0	21	0	0	0	0	0	0	0	0	0	0	0	8	0	0	0	0	0	0	0	0	0	Bacteria	Actinobacteria	Actinobacteria	Nitriliruptorales	Nitriliruptoraceae	Nitriliruptor	Nitriliruptor_alkaliphilus
OTU_5525	0	0	0	0	0	0	0	0	0	0	0	0	0	0	2	1	3	0	0	0	0	0	5	0	25	7	0	0	0	0	1	20	0	0	0	0	0	0	0	Bacteria	Proteobacteria	Alphaproteobacteria	Rhodospirillales	unassigned	unassigned	unassigned
OTU_5773	0	8	0	0	0	0	0	8	3	0	0	0	0	0	0	0	0	0	0	1	0	0	0	0	0	0	0	0	0	0	0	38	0	0	0	0	0	0	0	Bacteria	Bacteroidetes	Sphingobacteriia	Sphingobacteriales	Chitinophagaceae	unassigned	unassigned
OTU_1797	0	0	0	0	0	0	0	0	0	1	0	91	0	0	0	6	0	5	0	0	0	2	2	1	2	0	17	0	0	0	0	0	0	2	0	1	63	0	0	Bacteria	Proteobacteria	Gammaproteobacteria	Oceanospirillales	Halomonadaceae	Halomonas	unassigned
OTU_1514	0	0	0	53	57	24	9	27	0	0	0	0	0	0	0	1	0	0	0	36	2	0	0	0	0	0	0	0	0	2	0	0	4	0	0	0	0	0	0	Bacteria	Proteobacteria	Alphaproteobacteria	Sphingomonadales	Sphingomonadaceae	Sphingomonas	Sphingomonas_hankookensis
OTU_1978	49	16	116	54	65	67	33	43	17	29	19	54	34	38	66	1	1	1	21	80	40	5	6	25	19	31	21	2	0	11	3	48	5	43	81	34	18	36	14	Bacteria	Firmicutes	Clostridia	Clostridiales	Eubacteriaceae	Eubacterium	Eubacterium_coprostanoligenes
OTU_8219	0	0	0	0	0	0	0	0	0	0	0	0	24	0	0	0	0	0	0	0	0	0	0	0	5	0	0	0	0	0	0	0	0	13	0	0	0	0	0	Bacteria	Bacteroidetes	Bacteroidia	Bacteroidales	Porphyromonadaceae	unassigned	unassigned
OTU_8360	0	0	0	0	0	0	0	0	0	0	0	6	0	0	0	0	0	0	0	1	0	0	0	5	0	2	0	0	0	0	0	0	0	0	29	0	0	0	0	Bacteria	Proteobacteria	Alphaproteobacteria	Rhodospirillales	Rhodospirillaceae	unassigned	unassigned
OTU_1819	0	0	0	0	0	2	0	0	0	0	0	12	2	14	20	0	1	0	0	1	0	1	29	10	11	10	8	0	0	0	0	0	0	0	15	8	0	8	0	Bacteria	Firmicutes	Clostridia	Clostridiales	Ruminococcaceae	Faecalibacterium	Faecalibacterium_prausnitzii
OTU_5013	0	0	0	0	0	16	0	0	0	0	1	5	21	0	1	0	0	0	0	0	0	0	0	0	1	2	0	0	0	0	1	0	0	5	0	0	12	0	0	Bacteria	Firmicutes	Clostridia	Clostridiales	Lachnospiraceae	unassigned	unassigned
OTU_2797	0	0	0	0	0	23	1	1	36	0	0	0	0	0	0	0	0	0	6	0	44	0	0	0	0	0	0	0	0	7	0	0	0	0	0	0	0	0	0	Bacteria	Proteobacteria	Alphaproteobacteria	Sphingomonadales	Erythrobacteraceae	Altererythrobacter	unassigned
OTU_5205	0	0	0	0	0	0	0	0	0	0	0	2	1	0	0	0	3	0	0	1	44	0	0	0	0	3	0	0	0	0	0	0	0	7	0	0	0	0	0	Bacteria	Firmicutes	Clostridia	Clostridiales	unassigned	unassigned	unassigned
OTU_5819	0	0	24	0	0	24	0	0	0	0	15	0	4	17	1	0	1	0	3	0	9	0	0	19	1	9	0	0	0	0	0	0	0	0	0	0	0	0	8	Bacteria	Firmicutes	Clostridia	Clostridiales	Lachnospiraceae	Clostridium_XlVa	unassigned
OTU_7065	0	0	0	8	0	0	0	0	2	0	0	27	1	0	7	0	0	0	0	29	0	0	2	0	7	0	0	0	0	0	0	0	0	0	0	0	0	0	0	Bacteria	Firmicutes	unassigned	unassigned	unassigned	unassigned	unassigned
OTU_6131	0	0	0	0	0	0	0	0	0	0	0	6	14	20	0	0	0	0	0	0	0	0	8	16	0	0	0	0	0	0	0	0	0	7	0	0	0	0	0	Bacteria	Actinobacteria	Actinobacteria	Acidimicrobiales	unassigned	unassigned	unassigned
OTU_3574	0	0	0	0	0	0	0	0	0	0	0	55	0	0	3	0	0	0	0	0	0	1	0	0	0	0	0	0	0	0	0	0	0	0	0	0	0	0	0	Bacteria	Proteobacteria	Gammaproteobacteria	Gammaproteobacteria_incertae_sedis	unassigned	unassigned	unassigned
OTU_955	46	56	0	0	0	0	0	0	0	102	2	0	0	0	0	0	0	0	0	0	0	1	1	1	85	0	1	0	0	0	0	0	0	0	12	0	13	12	0	Bacteria	Proteobacteria	Gammaproteobacteria	Chromatiales	Ectothiorhodospiraceae	unassigned	unassigned
OTU_3560	0	0	0	1	45	0	2	0	4	0	0	9	4	10	2	0	1	0	7	24	0	0	1	0	0	5	0	0	0	5	26	0	11	0	0	0	0	0	0	Bacteria	Proteobacteria	Alphaproteobacteria	Rhizobiales	Rhizobiaceae	Rhizobium	Rhizobium_larrymoorei
OTU_6019	0	21	26	0	0	0	0	0	0	0	0	0	0	0	0	0	0	0	0	0	0	0	0	0	0	0	0	0	0	0	0	0	0	0	0	0	0	0	0	Bacteria	Proteobacteria	Gammaproteobacteria	unassigned	unassigned	unassigned	unassigned
OTU_1105	0	0	0	0	0	0	0	0	0	42	3	56	0	0	23	0	2	0	0	0	0	3	5	4	7	0	11	0	0	0	0	0	0	1	35	5	1	34	33	Bacteria	Proteobacteria	Gammaproteobacteria	unassigned	unassigned	unassigned	unassigned
OTU_7106	0	0	0	0	0	0	0	0	0	32	0	1	3	0	0	0	0	0	0	0	0	0	4	0	9	5	0	0	0	0	0	0	0	0	0	0	0	0	0	Bacteria	Proteobacteria	Alphaproteobacteria	Caulobacterales	Caulobacteraceae	Phenylobacterium	Phenylobacterium_koreense
OTU_1623	0	0	2	0	23	28	0	89	25	38	0	0	5	19	26	1	1	0	10	0	39	3	6	31	3	33	0	0	0	4	5	21	3	23	9	8	22	17	2	Bacteria	Firmicutes	Bacilli	Bacillales	Bacillaceae_1	Bacillus	unassigned
OTU_2841	0	30	0	1	0	28	0	1	0	0	0	3	8	25	2	0	0	0	0	1	0	0	1	7	28	1	0	0	0	0	0	0	0	2	0	0	0	6	13	Bacteria	Firmicutes	unassigned	unassigned	unassigned	unassigned	unassigned
OTU_4560	0	0	0	15	0	27	5	17	4	0	0	0	0	0	0	0	2	0	0	26	17	0	0	0	0	0	0	0	0	8	0	2	2	0	0	0	0	0	0	Bacteria	Bacteroidetes	Bacteroidia	Bacteroidales	Bacteroidaceae	Bacteroides	unassigned
OTU_5697	0	0	0	0	0	0	0	0	0	0	0	10	13	0	2	0	0	0	3	0	0	0	0	0	30	5	0	0	0	0	0	0	0	0	0	0	0	0	0	Bacteria	Proteobacteria	Gammaproteobacteria	Aeromonadales	Succinivibrionaceae	Succinivibrio	Succinivibrio_dextrinosolvens
OTU_457	0	0	0	166	81	128	21	79	15	8	8	6	5	0	4	1	9	0	31	1	36	0	1	5	0	11	0	1	3	65	43	71	14	0	12	0	0	16	0	Bacteria	Firmicutes	Bacilli	Bacillales	Staphylococcaceae	Staphylococcus	unassigned
OTU_7525	0	0	0	0	0	0	0	0	0	0	0	0	1	26	3	0	0	0	0	0	0	0	0	0	0	0	0	0	0	0	0	0	0	0	0	0	20	0	14	Bacteria	Bacteroidetes	Bacteroidia	Bacteroidales	Porphyromonadaceae	unassigned	unassigned
OTU_3568	0	0	0	0	0	0	0	0	1	22	1	5	17	39	26	1	0	0	0	0	0	1	0	4	0	17	0	0	0	0	0	40	3	0	6	0	27	0	0	Bacteria	Firmicutes	Clostridia	Clostridiales	Ruminococcaceae	Clostridium_III	unassigned
OTU_4881	0	0	0	0	0	0	0	0	0	0	0	0	12	0	1	0	0	0	0	0	0	2	0	0	0	0	0	0	0	0	0	0	0	35	0	0	0	0	0	Bacteria	Firmicutes	Clostridia	Clostridiales	Ruminococcaceae	unassigned	unassigned
OTU_5091	38	4	8	0	0	0	0	0	0	0	4	0	0	0	0	0	0	0	0	0	0	0	2	0	0	0	0	0	0	0	0	0	0	0	0	0	0	0	0	Bacteria	Proteobacteria	Gammaproteobacteria	unassigned	unassigned	unassigned	unassigned
OTU_3228	0	0	0	0	0	0	0	0	0	11	0	0	0	0	0	0	0	0	0	0	0	0	0	19	0	0	5	0	0	0	0	0	0	0	0	38	0	0	20	Bacteria	Acidobacteria	unassigned	unassigned	unassigned	unassigned	unassigned
OTU_2522	0	0	0	0	0	0	0	0	0	0	0	0	0	0	0	1	0	1	0	0	0	0	0	0	0	0	0	98	58	1	0	0	0	0	0	0	6	0	0	Bacteria	Bacteroidetes	Flavobacteriia	Flavobacteriales	Flavobacteriaceae	Sinomicrobium	Sinomicrobium_pectinilyticum
OTU_8002	0	0	0	0	0	0	0	0	0	0	0	0	0	0	0	0	0	0	0	0	0	0	0	0	0	0	0	0	0	9	0	28	0	0	0	33	0	0	0	Bacteria	Actinobacteria	Actinobacteria	Actinomycetales	Streptomycetaceae	Streptomyces	Streptomyces_fukangensis
OTU_2332	0	0	0	31	49	12	2	50	79	17	53	2	1	28	19	0	3	0	131	0	28	2	0	0	3	18	0	0	0	0	1	2	1	0	0	0	0	0	0	Bacteria	Firmicutes	Clostridia	Clostridiales	Lachnospiraceae	Clostridium_XlVa	unassigned
OTU_2458	0	0	0	1	0	0	0	81	15	0	0	0	0	0	0	0	0	0	0	0	0	0	2	0	0	0	0	0	0	0	0	0	2	0	0	0	0	0	0	Bacteria	Proteobacteria	Alphaproteobacteria	Rhodospirillales	Acetobacteraceae	unassigned	unassigned
OTU_4295	0	0	0	0	0	0	0	0	0	0	0	9	0	9	0	1	9	35	0	0	0	4	12	7	0	0	0	1	1	4	0	0	0	0	8	0	50	4	2	Bacteria	Proteobacteria	Alphaproteobacteria	Rhizobiales	unassigned	unassigned	unassigned
OTU_1991	15	0	68	0	0	0	0	0	0	0	0	0	0	0	7	0	0	0	0	0	0	3	5	19	18	13	10	0	0	0	0	0	0	1	0	5	21	0	0	Bacteria	Acidobacteria	Acidobacteria_Gp16	unassigned	unassigned	unassigned	unassigned
OTU_1250	46	0	2	0	0	0	0	0	0	0	4	2	5	21	1	0	0	0	0	0	0	0	7	3	8	147	0	0	0	0	0	0	0	0	0	0	0	0	0	Bacteria	Bacteroidetes	Bacteroidia	Bacteroidales	Porphyromonadaceae	Odoribacter	Odoribacter_laneus
OTU_3317	0	0	0	0	0	0	0	0	0	0	11	4	5	0	0	0	0	0	0	0	0	7	3	1	12	20	0	0	0	0	0	0	0	4	1	8	0	25	0	Bacteria	Acidobacteria	Acidobacteria_Gp4	unassigned	unassigned	unassigned	unassigned
OTU_4269	0	0	0	0	0	0	0	0	0	0	0	0	38	0	0	0	0	0	0	0	0	0	0	0	0	0	0	0	0	0	0	1	0	20	0	0	0	0	0	Bacteria	Actinobacteria	Actinobacteria	unassigned	unassigned	unassigned	unassigned
OTU_7666	0	0	0	0	0	0	0	0	0	0	0	0	0	0	0	0	0	0	0	0	0	0	0	0	0	0	0	0	0	0	39	0	0	0	0	0	0	0	0	Bacteria	Actinobacteria	Actinobacteria	Solirubrobacterales	Solirubrobacteraceae	Solirubrobacter	unassigned
OTU_1596	0	0	0	15	30	0	7	89	0	0	0	0	0	10	0	0	1	0	4	71	0	0	0	0	0	0	0	0	0	3	19	0	0	0	0	0	0	0	0	Bacteria	Firmicutes	Clostridia	Clostridiales	Ruminococcaceae	Oscillibacter	Oscillibacter_valericigenes
OTU_7127	0	0	0	0	0	0	0	0	0	0	33	0	1	24	1	0	0	0	0	0	0	0	0	7	5	2	0	0	0	0	0	0	0	0	0	0	0	0	0	Bacteria	Acidobacteria	Acidobacteria_Gp21	Gp21	unassigned	unassigned	unassigned
OTU_3155	0	0	0	0	0	0	0	0	0	74	0	0	0	0	0	0	0	0	0	0	0	0	0	0	2	0	0	0	0	0	0	0	0	0	0	0	0	0	0	Bacteria	Bacteroidetes	Sphingobacteriia	Sphingobacteriales	unassigned	unassigned	unassigned
OTU_2211	0	0	0	0	0	0	0	0	0	0	21	14	0	0	32	0	0	0	0	0	0	0	3	0	0	0	1	0	0	0	0	0	0	32	0	18	0	28	15	Bacteria	Bacteroidetes	Cytophagia	Cytophagales	Flammeovirgaceae	unassigned	unassigned
OTU_8285	0	0	0	0	0	0	0	0	0	0	0	0	0	0	0	3	0	29	0	0	1	0	1	0	0	0	0	4	5	0	0	0	0	0	0	0	0	0	0	Bacteria	Proteobacteria	Gammaproteobacteria	Chromatiales	unassigned	unassigned	unassigned
OTU_7081	18	0	0	0	20	17	0	0	0	0	0	0	0	0	0	0	4	0	0	1	0	0	0	0	1	1	0	0	0	0	8	0	0	0	0	0	0	0	0	Bacteria	Bacteroidetes	Bacteroidia	Bacteroidales	Porphyromonadaceae	unassigned	unassigned
OTU_2848	0	1	0	0	91	0	0	26	0	43	35	5	29	9	2	2	0	0	1	16	31	3	2	4	0	42	0	0	0	0	42	29	0	22	20	0	0	0	12	Bacteria	Proteobacteria	Alphaproteobacteria	Sphingomonadales	Sphingomonadaceae	Sphingomonas	unassigned
OTU_2911	0	0	0	0	0	0	0	0	0	0	0	50	0	0	3	0	0	0	0	0	0	2	23	8	0	0	10	0	0	0	0	0	0	0	0	11	0	0	0	Bacteria	Proteobacteria	Gammaproteobacteria	Chromatiales	unassigned	unassigned	unassigned
OTU_2693	0	0	0	0	0	0	0	0	0	0	0	1	0	0	10	0	0	0	0	0	0	12	26	0	8	0	0	0	0	0	0	0	0	0	10	31	1	20	0	Bacteria	Actinobacteria	Actinobacteria	Actinomycetales	unassigned	unassigned	unassigned
OTU_5692	0	1	23	3	5	0	1	0	0	2	12	22	39	58	7	1	1	0	4	1	0	1	14	50	24	29	20	0	0	0	7	2	1	46	0	16	0	17	0	Bacteria	Acidobacteria	Acidobacteria_Gp1	Gp1	unassigned	unassigned	unassigned
OTU_3145	0	0	0	5	5	29	3	61	7	0	0	4	0	0	0	0	1	0	6	12	12	0	0	0	0	0	0	1	0	2	1	35	0	0	0	0	0	0	0	Bacteria	Proteobacteria	Gammaproteobacteria	Enterobacteriales	Enterobacteriaceae	unassigned	unassigned
OTU_1132	106	20	1	4	32	0	0	2	2	16	29	46	14	73	20	0	0	0	0	0	0	5	40	59	22	33	0	0	0	0	0	19	0	49	15	0	0	0	11	Bacteria	Proteobacteria	Gammaproteobacteria	Enterobacteriales	Enterobacteriaceae	unassigned	unassigned
OTU_776	0	35	30	0	0	0	0	0	0	2	43	19	2	21	4	0	0	1	0	0	0	3	17	1	12	0	5	0	0	0	0	0	0	30	21	54	3	29	22	Bacteria	Acidobacteria	Acidobacteria_Gp3	unassigned	unassigned	unassigned	unassigned
OTU_228	20	1	0	0	0	0	0	0	0	9	75	163	1	1	55	1	0	22	0	0	0	105	516	45	32	1	78	0	0	0	0	0	0	13	41	6	6	96	0	Bacteria	Proteobacteria	Gammaproteobacteria	unassigned	unassigned	unassigned	unassigned
OTU_6824	0	0	0	0	0	0	0	0	0	48	0	1	0	0	0	0	1	0	0	0	14	0	0	17	0	0	0	0	0	0	0	0	0	0	0	0	0	0	0	Bacteria	Actinobacteria	Actinobacteria	unassigned	unassigned	unassigned	unassigned
OTU_3277	0	0	0	0	0	0	0	0	0	0	0	11	59	8	1	0	0	0	0	0	0	0	2	0	2	42	0	0	0	0	0	0	0	36	0	0	16	0	0	Bacteria	Proteobacteria	Betaproteobacteria	unassigned	unassigned	unassigned	unassigned
OTU_4367	0	0	0	0	0	0	0	0	0	0	0	0	16	0	7	0	0	0	0	0	0	0	2	0	44	0	0	0	0	0	0	0	0	4	0	0	0	0	0	Bacteria	Firmicutes	Clostridia	Clostridiales	Lachnospiraceae	Clostridium_XlVa	Clostridium_aerotolerans
OTU_1010	0	0	0	0	0	0	0	0	0	0	1	0	0	0	5	0	6	0	0	0	0	0	266	0	18	2	11	1	0	0	0	0	0	0	0	0	0	4	20	Bacteria	Bacteroidetes	Bacteroidia	Bacteroidales	Porphyromonadaceae	unassigned	unassigned
OTU_3032	0	0	0	0	1	28	36	0	0	0	0	0	0	0	0	0	0	0	0	0	0	0	0	0	0	0	0	0	0	2	0	0	20	0	0	0	0	0	0	Bacteria	Candidatus_Saccharibacteria	unassigned	unassigned	unassigned	unassigned	unassigned
OTU_6532	0	0	0	0	0	45	0	0	0	0	0	0	0	0	0	0	0	0	0	0	0	0	0	0	0	0	0	0	0	0	0	0	0	0	0	0	0	0	0	Bacteria	Proteobacteria	Gammaproteobacteria	Oceanospirillales	Oceanospirillaceae	Marinobacterium	Marinobacterium_marisflavi
OTU_5804	0	9	0	0	0	0	0	1	0	17	7	8	1	14	5	0	0	0	0	31	0	1	1	0	0	18	0	0	0	0	0	0	0	0	0	0	0	12	0	Bacteria	Firmicutes	Clostridia	Clostridiales	Lachnospiraceae	unassigned	unassigned
OTU_7958	0	0	6	6	3	4	0	0	0	0	0	0	3	0	1	0	1	1	0	0	24	1	2	0	0	12	0	0	0	0	0	0	0	0	0	0	31	0	21	Bacteria	Acidobacteria	Acidobacteria_Gp1	Gp1	unassigned	unassigned	unassigned
OTU_2976	26	32	1	0	0	0	0	0	0	0	0	0	1	0	0	0	0	0	0	0	0	0	0	0	8	0	0	0	0	0	0	0	0	0	22	0	6	6	0	Bacteria	Bacteroidetes	Sphingobacteriia	Sphingobacteriales	unassigned	unassigned	unassigned
OTU_5949	0	0	0	2	0	0	7	0	0	0	0	0	1	0	0	0	0	1	8	0	0	0	0	0	0	0	0	0	0	0	25	20	0	0	0	0	0	0	0	Bacteria	Proteobacteria	Betaproteobacteria	Burkholderiales	Burkholderiaceae	Burkholderia	unassigned
OTU_7214	0	0	0	0	16	0	1	33	0	0	0	0	0	0	0	0	0	0	0	0	0	0	0	0	0	0	0	0	0	0	0	0	0	0	0	0	0	0	0	Bacteria	Firmicutes	unassigned	unassigned	unassigned	unassigned	unassigned
OTU_2415	2	0	0	0	0	0	0	0	0	16	0	16	0	0	4	0	0	1	0	0	0	0	6	0	0	0	21	0	0	0	0	0	0	0	0	9	50	0	0	Bacteria	Proteobacteria	Gammaproteobacteria	unassigned	unassigned	unassigned	unassigned
OTU_7519	0	0	0	0	0	0	0	0	0	0	0	0	39	0	0	0	0	0	0	0	0	0	0	0	0	0	0	0	0	0	0	0	0	0	0	0	0	0	0	Bacteria	Actinobacteria	Actinobacteria	Actinomycetales	unassigned	unassigned	unassigned
OTU_8041	10	0	10	0	0	0	0	0	0	0	4	0	0	0	7	0	0	0	0	0	0	23	1	39	0	3	18	0	0	0	0	0	0	0	0	3	0	0	0	Bacteria	Actinobacteria	Actinobacteria	Actinomycetales	unassigned	unassigned	unassigned
OTU_4082	1	0	0	0	0	0	0	0	0	0	7	3	0	2	7	0	0	0	0	0	0	0	33	0	0	0	11	0	0	0	0	0	0	0	0	31	0	12	0	Bacteria	Proteobacteria	Gammaproteobacteria	unassigned	unassigned	unassigned	unassigned
OTU_8176	0	8	0	3	5	8	0	2	0	68	1	0	17	21	7	0	0	1	1	2	25	0	1	14	1	6	5	0	0	0	2	4	1	31	0	0	0	15	7	Bacteria	Proteobacteria	Betaproteobacteria	Burkholderiales	Oxalobacteraceae	Massilia	unassigned
OTU_8100	0	0	34	0	0	0	0	0	1	0	0	0	1	0	5	0	0	0	0	0	0	0	9	1	0	0	0	0	0	0	0	0	0	0	0	0	0	0	0	Bacteria	Bacteroidetes	Bacteroidia	Bacteroidales	Porphyromonadaceae	unassigned	unassigned
OTU_1364	0	0	0	0	0	0	0	0	0	0	0	0	0	0	0	4	0	9	0	1	0	0	0	0	0	0	0	88	145	0	0	0	0	0	0	0	0	0	0	Bacteria	Bacteroidetes	Flavobacteriia	Flavobacteriales	Cryomorphaceae	unassigned	unassigned
OTU_4405	0	0	45	0	0	22	0	0	0	19	15	18	0	2	3	0	0	0	0	0	65	0	0	28	0	13	0	0	0	0	0	0	0	0	0	0	0	1	8	Bacteria	Proteobacteria	Betaproteobacteria	unassigned	unassigned	unassigned	unassigned
OTU_5286	0	0	0	47	0	0	0	0	0	0	3	0	0	0	0	0	0	0	1	0	0	0	0	0	0	7	0	0	0	0	0	0	0	8	0	0	0	0	0	Bacteria	Proteobacteria	Betaproteobacteria	Burkholderiales	Comamonadaceae	unassigned	unassigned
OTU_1953	0	0	0	0	0	0	0	0	0	0	0	29	22	19	3	0	0	0	0	0	0	0	4	0	5	87	0	0	0	0	0	0	0	9	0	0	0	0	0	Bacteria	Gemmatimonadetes	Gemmatimonadetes	Gemmatimonadales	Gemmatimonadaceae	Gemmatimonas	Gemmatimonas_aurantiaca
OTU_7932	0	0	0	0	0	0	0	0	0	0	0	0	0	0	0	0	1	0	0	0	0	0	0	0	0	0	0	0	0	0	34	0	0	0	0	0	0	0	0	Bacteria	Candidatus_Saccharibacteria	Saccharibacteria_genera_incertae_sedis	unassigned	unassigned	unassigned	unassigned
OTU_6398	0	0	0	0	0	0	0	0	0	0	0	3	3	0	4	1	0	0	0	0	83	0	0	0	0	5	0	0	0	2	0	0	0	11	0	0	14	13	0	Bacteria	Actinobacteria	Actinobacteria	Gaiellales	Gaiellaceae	Gaiella	Gaiella_occulta
OTU_6777	0	0	0	0	29	0	0	0	13	0	0	0	0	0	1	0	0	0	0	44	0	0	0	6	0	5	0	0	0	0	0	0	0	0	0	1	0	0	0	Bacteria	Gemmatimonadetes	Gemmatimonadetes	Gemmatimonadales	Gemmatimonadaceae	Gemmatimonas	Gemmatimonas_aurantiaca
OTU_1205	61	0	0	8	0	71	4	0	12	3	216	2	1	0	1	0	3	0	0	15	1	3	2	11	0	1	0	0	0	0	0	0	3	0	0	0	0	0	0	Bacteria	Proteobacteria	Alphaproteobacteria	Rhizobiales	unassigned	unassigned	unassigned
OTU_3522	0	0	1	0	0	0	0	0	0	0	0	0	0	0	2	0	0	0	0	0	0	50	6	3	0	0	0	0	0	0	0	0	0	46	0	0	39	0	0	Bacteria	Bacteroidetes	Flavobacteriia	Flavobacteriales	Flavobacteriaceae	unassigned	unassigned
OTU_2907	0	0	0	0	0	0	0	0	0	0	3	17	0	0	0	0	0	0	0	0	0	0	0	0	1	0	0	0	0	0	0	0	0	0	27	0	0	19	25	Bacteria	Bacteroidetes	Sphingobacteriia	Sphingobacteriales	Chitinophagaceae	Gracilimonas	unassigned
OTU_8353	0	0	0	0	0	0	0	0	0	0	0	4	0	0	0	0	0	0	0	0	0	0	0	0	0	0	0	0	0	0	0	0	0	18	0	10	0	9	0	Bacteria	Proteobacteria	Deltaproteobacteria	Desulfobacterales	Desulfobacteraceae	unassigned	unassigned
OTU_5683	8	0	0	0	0	0	0	0	0	0	9	9	2	11	4	0	0	0	0	7	0	0	0	19	0	16	0	0	0	0	5	0	0	0	0	0	0	12	0	Bacteria	Proteobacteria	Betaproteobacteria	Burkholderiales	Comamonadaceae	Acidovorax	unassigned
OTU_3016	0	0	0	0	0	0	0	0	0	0	0	0	0	0	0	0	0	0	0	0	83	0	0	0	0	0	0	0	0	0	0	0	13	0	0	0	0	0	0	Bacteria	Acidobacteria	Acidobacteria_Gp16	unassigned	unassigned	unassigned	unassigned
OTU_6914	0	0	0	0	0	0	0	37	0	0	0	0	0	0	0	0	0	0	0	0	0	0	0	0	0	0	0	0	0	0	0	0	0	0	0	0	0	0	0	Bacteria	Bacteroidetes	unassigned	unassigned	unassigned	unassigned	unassigned
OTU_4159	0	0	0	0	0	0	0	0	0	32	0	1	0	19	0	0	0	0	0	0	0	0	2	6	0	1	0	0	0	0	0	0	0	12	0	9	0	0	0	Bacteria	Proteobacteria	Gammaproteobacteria	Pseudomonadales	Moraxellaceae	Acinetobacter	Acinetobacter_johnsonii
OTU_4164	0	0	0	0	0	5	0	0	0	1	0	7	22	0	3	0	0	0	0	2	3	0	0	12	3	8	0	0	0	0	0	1	0	1	0	0	15	0	0	Bacteria	Acidobacteria	Acidobacteria_Gp1	Gp1	unassigned	unassigned	unassigned
OTU_5602	45	0	0	0	0	0	0	0	0	0	0	0	0	0	0	0	0	0	0	0	0	0	0	0	0	0	0	0	0	0	0	0	0	0	0	0	0	0	0	Bacteria	Proteobacteria	Deltaproteobacteria	unassigned	unassigned	unassigned	unassigned
OTU_7737	0	0	40	0	0	0	0	0	0	0	0	0	0	0	0	0	0	0	0	0	0	0	0	0	0	0	0	0	0	0	0	0	0	0	0	0	0	0	0	Bacteria	Proteobacteria	Deltaproteobacteria	unassigned	unassigned	unassigned	unassigned
OTU_6065	0	0	0	0	0	54	0	26	0	0	14	0	0	9	4	0	0	0	0	0	0	0	1	0	0	3	0	0	0	0	0	0	0	0	0	0	0	0	0	Bacteria	Proteobacteria	Alphaproteobacteria	Rhizobiales	Xanthobacteraceae	Ancylobacter	Ancylobacter_polymorphus
OTU_8146	0	0	0	0	0	31	0	0	0	0	0	0	0	0	0	0	0	0	0	0	0	0	0	0	0	0	0	0	0	0	0	0	0	0	0	0	0	0	0	Bacteria	Actinobacteria	Actinobacteria	Coriobacteriales	Coriobacteriaceae	Olsenella	unassigned
OTU_421	1	0	0	0	0	0	0	0	0	65	14	0	0	0	0	0	0	0	0	0	0	0	0	0	48	0	0	0	0	0	0	0	0	10	29	206	124	0	211	Bacteria	Bacteroidetes	Sphingobacteriia	Sphingobacteriales	unassigned	unassigned	unassigned
OTU_6302	0	0	0	0	0	0	0	0	0	12	4	3	0	0	0	0	0	0	0	0	0	26	21	3	3	2	1	0	0	0	0	0	0	0	0	6	0	1	0	Bacteria	Actinobacteria	Actinobacteria	unassigned	unassigned	unassigned	unassigned
OTU_5652	0	0	0	0	40	0	17	0	0	0	0	0	0	0	0	0	6	0	0	0	0	0	0	0	0	0	0	0	0	0	0	0	0	0	0	0	0	0	0	Bacteria	Bacteroidetes	Bacteroidia	Bacteroidales	Prevotellaceae	Prevotella	Prevotella_ruminicola
OTU_2548	0	0	0	0	0	0	0	0	0	32	0	0	0	54	1	0	0	0	0	0	0	0	9	0	3	1	3	0	0	6	0	0	0	0	13	0	0	0	0	Bacteria	Bacteroidetes	Bacteroidia	Bacteroidales	Rikenellaceae	Alistipes	Alistipes_onderdonkii
OTU_6269	0	0	0	43	1	0	0	0	0	0	0	1	0	0	0	0	1	0	0	0	0	0	0	0	0	0	0	0	0	0	0	0	0	0	0	0	0	0	0	Bacteria	Bacteroidetes	Bacteroidia	Bacteroidales	Porphyromonadaceae	Barnesiella	unassigned
OTU_801	0	0	0	12	0	1	0	0	0	17	7	9	58	13	5	0	0	0	0	21	0	7	14	16	160	13	0	0	1	18	0	0	11	18	0	1	13	0	0	Bacteria	Firmicutes	Clostridia	Clostridiales	unassigned	unassigned	unassigned
OTU_1826	0	0	0	0	0	0	0	0	0	0	0	0	0	0	0	0	0	0	0	0	0	0	0	0	0	0	1	0	0	0	0	0	0	0	0	77	0	0	85	Bacteria	Proteobacteria	Deltaproteobacteria	unassigned	unassigned	unassigned	unassigned
OTU_4119	0	0	0	0	0	0	0	0	0	0	0	0	0	0	0	0	0	0	0	0	0	0	0	0	0	0	0	0	5	0	0	0	0	0	0	54	0	0	0	Bacteria	Proteobacteria	Alphaproteobacteria	unassigned	unassigned	unassigned	unassigned
OTU_1550	0	0	0	59	0	0	8	0	0	0	19	0	1	0	2	0	1	0	4	0	0	0	1	3	0	16	0	0	0	0	27	97	11	0	33	0	0	14	0	Bacteria	Firmicutes	Bacilli	Bacillales	Planococcaceae	Paenisporosarcina	Paenisporosarcina_macmurdoensis
OTU_2077	0	0	0	0	0	0	0	0	0	0	0	0	0	0	0	0	0	0	0	0	0	0	4	0	0	0	12	0	0	0	0	0	0	0	18	33	26	37	0	Bacteria	Proteobacteria	unassigned	unassigned	unassigned	unassigned	unassigned
OTU_3289	0	0	0	0	0	12	1	0	0	0	6	0	6	21	3	0	0	0	0	0	66	0	6	0	0	13	0	0	0	7	0	0	0	0	0	0	3	0	0	Bacteria	Acidobacteria	Acidobacteria_Gp3	Gp3	unassigned	unassigned	unassigned
OTU_7471	0	0	0	0	1	0	0	0	0	0	12	0	6	0	0	0	0	0	0	0	0	15	1	13	0	6	1	0	0	0	0	22	0	19	0	0	16	0	0	Bacteria	Candidatus_Saccharibacteria	Saccharibacteria_genera_incertae_sedis	unassigned	unassigned	unassigned	unassigned
OTU_2727	0	0	0	0	0	0	10	43	0	0	0	0	5	10	1	0	0	0	0	52	0	0	0	0	0	2	0	0	0	0	0	0	0	0	0	0	0	10	0	Bacteria	Bacteroidetes	Bacteroidia	Bacteroidales	Prevotellaceae	Prevotella	unassigned
OTU_2264	0	0	0	35	0	0	21	0	0	0	6	0	3	0	0	0	1	2	0	0	40	0	0	1	5	6	0	0	0	0	35	0	0	0	0	2	0	0	17	Bacteria	Actinobacteria	Actinobacteria	Gaiellales	Gaiellaceae	Gaiella	Gaiella_occulta
OTU_152	0	0	0	0	0	0	0	0	0	558	0	15	1	0	7	0	0	0	0	0	0	8	22	60	191	2	252	0	0	0	0	0	0	14	1	218	0	23	235	Bacteria	Bacteroidetes	Sphingobacteriia	Sphingobacteriales	Rhodothermaceae	unassigned	unassigned
OTU_6027	0	0	60	0	0	0	0	0	0	0	0	1	1	0	0	0	0	0	0	0	0	0	0	0	0	0	0	0	0	0	0	0	0	7	0	0	0	0	0	Bacteria	Bacteroidetes	Bacteroidia	Bacteroidales	Porphyromonadaceae	unassigned	unassigned
OTU_632	0	0	0	0	13	25	0	0	0	0	0	0	1	0	8	666	2	1	0	0	0	0	0	0	0	1	0	0	0	1	1	3	2	0	0	0	0	0	0	Bacteria	Firmicutes	Bacilli	Bacillales	Planococcaceae	Planococcus	unassigned
OTU_1632	0	0	0	0	0	0	0	0	0	0	0	0	0	0	0	213	0	0	0	0	0	1	6	0	0	0	0	0	0	0	0	0	0	0	0	0	0	0	0	Bacteria	Proteobacteria	Alphaproteobacteria	Sphingomonadales	Erythrobacteraceae	Altererythrobacter	unassigned
OTU_3552	0	0	61	0	0	0	0	0	0	0	0	0	0	0	0	0	0	0	0	0	0	0	0	0	0	0	0	0	0	0	0	0	0	0	0	0	0	6	0	Bacteria	Proteobacteria	Gammaproteobacteria	unassigned	unassigned	unassigned	unassigned
OTU_7191	0	0	0	0	0	0	0	0	0	0	0	0	28	0	0	0	0	0	0	0	0	0	0	0	2	1	0	0	0	0	0	0	2	12	0	0	0	1	0	Bacteria	Firmicutes	Bacilli	Bacillales	Planococcaceae	unassigned	unassigned
OTU_2321	0	16	0	0	0	0	0	0	0	0	0	0	0	0	0	0	0	0	0	0	0	0	0	5	0	0	7	0	0	0	0	0	0	0	3	7	16	8	39	Bacteria	Proteobacteria	Deltaproteobacteria	Myxococcales	Phaselicystidaceae	Phaselicystis	Phaselicystis_flava
OTU_8075	0	6	0	0	0	0	0	0	0	0	0	0	1	8	0	0	0	0	0	0	0	0	0	0	1	2	4	0	0	0	0	0	0	3	0	0	6	4	0	Bacteria	Verrucomicrobia	Subdivision3	unassigned	unassigned	unassigned	unassigned
OTU_3594	0	0	0	0	0	0	0	0	0	0	0	0	0	0	3	0	0	0	0	0	0	20	51	0	0	0	0	0	0	0	0	0	0	0	0	0	0	0	0	Bacteria	Proteobacteria	Gammaproteobacteria	unassigned	unassigned	unassigned	unassigned
OTU_3736	0	0	0	0	1	0	1	0	31	0	0	0	1	4	2	0	0	0	55	0	0	5	0	0	0	1	0	0	0	0	0	0	1	0	0	0	0	10	0	Bacteria	Firmicutes	unassigned	unassigned	unassigned	unassigned	unassigned
OTU_1897	7	30	7	0	0	0	0	0	0	0	0	0	0	0	7	0	0	0	0	0	0	117	13	2	3	0	0	0	0	0	0	0	0	0	0	0	0	9	0	Bacteria	Actinobacteria	Actinobacteria	Acidimicrobiales	Iamiaceae	unassigned	unassigned
OTU_1318	0	0	0	0	0	0	0	1	0	0	0	0	0	0	0	192	0	4	0	0	2	0	0	0	0	0	0	50	45	0	0	0	0	0	0	0	0	0	0	Bacteria	Proteobacteria	Gammaproteobacteria	Oceanospirillales	Halomonadaceae	Halomonas	unassigned
OTU_3023	30	31	0	0	0	0	0	0	0	0	4	2	0	1	0	0	0	0	0	0	0	0	0	0	3	0	0	0	0	0	0	0	0	0	2	0	32	0	0	Bacteria	Bacteroidetes	Sphingobacteriia	Sphingobacteriales	Rhodothermaceae	unassigned	unassigned
OTU_5348	0	0	0	0	0	0	0	0	20	0	5	0	1	15	6	0	0	0	5	0	1	0	2	13	0	7	0	0	0	0	0	0	0	0	0	0	14	0	0	Bacteria	Proteobacteria	Gammaproteobacteria	unassigned	unassigned	unassigned	unassigned
OTU_6944	0	0	0	0	0	0	0	0	0	0	0	0	0	0	1	0	0	0	0	0	0	0	0	16	0	0	0	0	0	0	0	0	0	0	0	0	0	19	0	Bacteria	Verrucomicrobia	Spartobacteria	Spartobacteria_genera_incertae_sedis	unassigned	unassigned	unassigned
OTU_1706	193	0	0	0	0	0	0	0	0	0	0	0	0	0	0	0	0	0	0	0	0	0	0	0	0	0	0	0	0	0	0	0	0	0	2	0	0	0	0	Bacteria	Firmicutes	Bacilli	unassigned	unassigned	unassigned	unassigned
OTU_1532	25	59	971	0	0	0	0	0	0	7	62	11	0	23	136	0	0	0	0	0	0	0	8	0	0	0	3	0	0	0	0	0	0	0	4	5	0	32	0	Bacteria	Actinobacteria	Actinobacteria	Actinomycetales	unassigned	unassigned	unassigned
OTU_660	33	9	17	0	0	0	0	0	0	1	42	46	0	20	23	0	0	0	0	0	0	26	0	4	9	0	6	0	0	2	0	0	0	17	12	152	5	24	23	Bacteria	Actinobacteria	Actinobacteria	Actinomycetales	unassigned	unassigned	unassigned
OTU_6039	0	0	0	43	0	0	0	0	0	0	0	0	0	0	0	0	0	0	0	0	0	0	0	0	0	0	0	0	0	0	0	0	0	0	0	0	0	0	0	Bacteria	Proteobacteria	Epsilonproteobacteria	Campylobacterales	Helicobacteraceae	Helicobacter	Helicobacter_marmotae
OTU_4753	0	0	0	0	0	0	0	50	0	0	0	0	0	0	0	0	0	0	0	0	0	0	0	0	0	0	0	0	0	0	0	0	0	0	0	0	0	0	0	Bacteria	Gemmatimonadetes	Gemmatimonadetes	Gemmatimonadales	Gemmatimonadaceae	Gemmatimonas	Gemmatimonas_aurantiaca
OTU_2242	0	0	0	0	0	0	0	0	0	13	8	21	4	7	13	0	0	1	0	0	0	3	2	28	23	12	16	0	0	3	0	0	0	0	0	0	0	0	17	Bacteria	Bacteroidetes	Bacteroidia	Bacteroidales	Prevotellaceae	Prevotella	unassigned
OTU_1394	0	0	0	69	0	19	1	0	3	0	55	0	7	31	9	0	0	0	1	0	48	0	11	0	0	19	22	0	0	0	11	14	0	0	21	53	0	6	0	Bacteria	Firmicutes	Clostridia	Clostridiales	Ruminococcaceae	Intestinimonas	Intestinimonas_butyriciproducens
OTU_3371	0	0	0	0	0	0	0	0	0	0	0	34	0	0	57	0	0	12	0	0	0	0	0	0	3	0	0	0	0	0	0	0	0	0	0	1	0	0	0	Bacteria	Actinobacteria	Actinobacteria	Solirubrobacterales	unassigned	unassigned	unassigned
OTU_1886	0	0	0	0	0	0	0	0	0	0	5	9	1	0	0	0	0	1	0	0	0	1	11	31	0	0	28	0	0	0	0	0	0	4	30	3	37	0	13	Bacteria	Bacteroidetes	Sphingobacteriia	Sphingobacteriales	Rhodothermaceae	unassigned	unassigned
OTU_2713	0	0	11	0	0	0	0	0	0	0	1	0	0	0	0	0	0	0	0	0	0	7	0	5	3	2	14	0	0	0	0	0	0	43	1	0	39	0	3	Bacteria	Proteobacteria	Alphaproteobacteria	Rhodospirillales	Rhodospirillaceae	Thalassobaculum	Thalassobaculum_litoreum
OTU_8042	27	39	0	2	24	0	1	2	14	0	5	6	4	27	9	0	1	0	8	1	1	3	2	22	19	20	24	0	1	10	0	0	0	20	0	12	24	6	22	Bacteria	Firmicutes	Clostridia	Clostridiales	Lachnospiraceae	unassigned	unassigned
OTU_1267	0	0	0	0	0	0	0	0	0	144	1	4	2	0	1	0	0	0	4	0	1	0	0	1	6	0	5	0	0	0	0	0	0	0	0	36	0	0	24	Bacteria	Proteobacteria	Alphaproteobacteria	Rhizobiales	unassigned	unassigned	unassigned
OTU_1780	0	78	0	0	0	0	0	0	0	9	0	4	17	0	0	0	0	0	0	0	0	0	0	0	8	0	0	0	0	0	0	0	0	0	0	6	0	18	0	Bacteria	Proteobacteria	Alphaproteobacteria	unassigned	unassigned	unassigned	unassigned
OTU_3504	0	0	0	0	0	0	1	0	0	0	0	16	57	0	2	0	0	0	10	0	0	0	2	0	1	2	0	0	0	0	0	0	0	15	0	0	3	4	0	Bacteria	Bacteroidetes	Bacteroidia	Bacteroidales	Porphyromonadaceae	unassigned	unassigned
OTU_2704	78	0	0	0	0	0	0	0	0	13	0	0	12	0	2	0	0	0	0	0	15	0	0	0	6	1	0	0	0	0	0	0	0	0	1	0	0	0	0	Bacteria	Firmicutes	Clostridia	Clostridiales	Ruminococcaceae	unassigned	unassigned
OTU_2903	0	0	0	0	0	0	0	0	0	0	1	0	0	0	0	1	0	1	0	0	0	95	23	0	3	0	0	0	0	0	0	0	0	0	0	0	0	0	0	Bacteria	Bacteroidetes	Cytophagia	Cytophagales	unassigned	unassigned	unassigned
OTU_1759	0	0	0	0	0	0	0	0	0	36	0	0	1	0	0	0	0	0	0	0	0	0	0	3	0	2	22	0	0	0	0	0	0	0	0	1	31	0	53	Bacteria	Proteobacteria	Deltaproteobacteria	Myxococcales	unassigned	unassigned	unassigned
OTU_2049	0	0	0	0	0	40	0	23	7	0	3	0	6	50	18	1	0	0	8	0	0	0	5	9	6	14	0	0	0	7	0	0	0	0	6	0	11	8	0	Bacteria	Proteobacteria	Gammaproteobacteria	Pseudomonadales	Pseudomonadaceae	Pseudomonas	Pseudomonas_psychrotolerans
OTU_3671	0	0	0	0	0	0	0	0	0	0	0	0	45	0	0	0	0	0	0	0	0	0	6	24	0	7	0	0	0	0	0	0	0	0	0	0	0	0	0	Bacteria	Firmicutes	Clostridia	Clostridiales	Peptostreptococcaceae	Peptostreptococcus	Peptostreptococcus_russellii
OTU_5188	0	0	0	0	0	0	0	44	0	0	0	0	0	0	0	0	0	0	0	0	0	0	0	0	0	0	0	0	0	0	0	0	0	0	0	0	0	0	0	Bacteria	Proteobacteria	Alphaproteobacteria	Rhizobiales	unassigned	unassigned	unassigned
OTU_2282	0	0	0	0	0	1	0	1	137	0	0	0	0	0	0	1	0	0	125	0	0	0	0	0	0	1	0	0	0	0	0	0	1	7	0	0	0	0	0	Bacteria	Firmicutes	Clostridia	Clostridiales	Ruminococcaceae	unassigned	unassigned
OTU_5946	0	0	0	0	0	0	0	0	0	0	0	0	0	0	0	0	0	0	0	0	0	2	0	0	2	0	0	0	0	0	0	0	0	0	0	0	40	0	0	Bacteria	Proteobacteria	Gammaproteobacteria	Chromatiales	unassigned	unassigned	unassigned
OTU_530	2	40	46	0	0	0	0	0	0	0	57	34	0	1	92	0	3	1	0	0	0	23	68	2	0	0	13	0	0	0	0	0	0	19	18	36	0	92	0	Bacteria	Actinobacteria	Actinobacteria	Nitriliruptorales	Nitriliruptoraceae	Nitriliruptor	Nitriliruptor_alkaliphilus
OTU_3792	0	0	0	0	0	33	0	1	0	0	0	0	0	0	0	0	1	0	0	0	33	0	0	0	0	1	0	0	0	0	0	18	0	0	0	0	0	0	0	Bacteria	Acidobacteria	Acidobacteria_Gp3	Gp3	unassigned	unassigned	unassigned
OTU_558	0	0	0	43	77	64	16	91	9	0	0	0	0	0	0	3	3	2	12	70	19	0	0	0	0	0	0	2	0	9	95	72	11	0	0	0	0	0	0	Bacteria	Firmicutes	Bacilli	Bacillales	Bacillaceae_2	Virgibacillus	Virgibacillus_halodenitrificans
OTU_4143	29	14	0	0	0	0	0	0	0	41	0	0	0	0	0	0	0	0	0	0	0	0	0	0	2	0	0	0	0	0	0	0	0	0	10	0	0	0	6	Bacteria	Bacteroidetes	Sphingobacteriia	Sphingobacteriales	Chitinophagaceae	Gracilimonas	unassigned
OTU_3888	0	0	0	0	0	70	0	0	0	0	0	0	0	0	0	0	0	0	0	0	0	0	0	0	0	0	0	0	0	0	0	0	0	0	0	0	0	0	0	Bacteria	Bacteroidetes	Bacteroidia	Bacteroidales	unassigned	unassigned	unassigned
OTU_3893	0	0	0	0	0	63	0	0	0	0	0	0	0	0	0	0	0	0	0	0	0	0	0	0	0	0	0	0	0	0	0	0	0	0	0	0	0	0	0	Bacteria	Firmicutes	Clostridia	Clostridiales	unassigned	unassigned	unassigned
OTU_7484	12	9	0	3	9	0	1	2	0	42	43	53	53	64	16	5	1	1	2	0	0	1	17	19	37	45	46	1	0	0	0	3	0	37	17	1	30	47	56	Bacteria	Proteobacteria	Alphaproteobacteria	Rhizobiales	unassigned	unassigned	unassigned
OTU_6404	0	0	0	0	0	0	0	0	0	0	0	0	0	0	0	23	0	4	0	0	0	15	1	0	0	0	0	0	0	28	0	0	0	0	0	0	0	0	0	Bacteria	Proteobacteria	Alphaproteobacteria	Rhizobiales	Hyphomicrobiaceae	Pelagibacterium	Pelagibacterium_halotolerans
OTU_6634	0	0	0	0	0	0	0	0	0	0	0	0	0	0	0	52	0	0	0	0	0	0	0	0	0	0	0	0	0	0	0	0	0	0	0	0	0	0	0	Bacteria	Proteobacteria	Gammaproteobacteria	unassigned	unassigned	unassigned	unassigned
OTU_1525	0	0	0	0	0	0	0	0	0	0	0	0	0	0	0	1	0	41	0	0	0	0	0	0	0	0	0	61	76	0	0	0	3	0	0	0	0	0	0	Bacteria	Proteobacteria	Alphaproteobacteria	Rhodospirillales	Rhodospirillaceae	unassigned	unassigned
OTU_4280	0	0	0	0	0	0	1	31	0	0	0	0	0	0	0	0	0	0	0	39	0	0	0	0	0	0	0	0	0	0	0	0	0	0	0	0	0	0	0	Bacteria	Firmicutes	Clostridia	Clostridiales	Lachnospiraceae	unassigned	unassigned
OTU_7109	0	0	0	19	35	0	0	0	0	3	0	0	1	18	0	0	0	0	5	26	0	0	1	0	8	4	0	0	0	0	0	0	0	13	0	0	15	0	0	Bacteria	Proteobacteria	Alphaproteobacteria	Rhizobiales	Hyphomicrobiaceae	Hyphomicrobium	unassigned
OTU_2533	2	26	20	0	0	0	0	0	0	0	8	7	9	2	7	1	0	0	0	3	0	3	1	0	21	6	0	0	0	0	0	0	1	0	4	0	0	6	21	Bacteria	Actinobacteria	Actinobacteria	Actinomycetales	Dietziaceae	Dietzia	Dietzia_maris
OTU_4990	0	0	1	0	25	40	12	0	0	0	0	0	0	0	0	1	0	0	0	0	0	0	0	0	0	0	0	0	0	0	0	19	0	0	0	0	0	0	0	Bacteria	Proteobacteria	Alphaproteobacteria	Rhodobacterales	Rhodobacteraceae	unassigned	unassigned
OTU_2197	0	21	0	0	0	0	0	0	0	31	0	0	0	0	0	0	0	0	0	0	0	0	0	0	6	0	14	0	0	0	0	0	0	1	10	12	0	0	11	Bacteria	Proteobacteria	Alphaproteobacteria	unassigned	unassigned	unassigned	unassigned
OTU_7741	0	0	31	0	0	0	0	0	0	0	86	3	0	9	0	0	0	0	0	0	0	0	0	0	0	2	0	0	0	0	0	0	0	0	0	0	0	0	0	Bacteria	Aminicenantes	unassigned	unassigned	unassigned	unassigned	unassigned
OTU_5978	0	0	0	0	0	0	0	0	0	0	0	0	0	0	0	0	0	0	0	0	0	0	0	0	0	0	0	0	0	0	0	37	0	0	8	0	0	0	0	Bacteria	Proteobacteria	Alphaproteobacteria	unassigned	unassigned	unassigned	unassigned
OTU_6220	36	0	0	0	0	0	0	0	4	23	0	7	0	1	12	0	0	0	0	0	0	7	22	1	0	2	1	0	0	0	0	0	0	0	0	1	19	22	0	Bacteria	Actinobacteria	Actinobacteria	Acidimicrobiales	Acidimicrobiaceae	Ilumatobacter	Ilumatobacter_fluminis
OTU_6665	0	0	0	0	0	0	0	0	0	17	6	0	0	0	0	0	0	0	0	0	43	0	4	0	0	0	0	0	1	15	0	0	0	0	0	0	0	0	0	Bacteria	Proteobacteria	Alphaproteobacteria	unassigned	unassigned	unassigned	unassigned
OTU_3878	1	0	0	8	23	12	5	20	2	0	5	0	0	5	1	0	1	0	5	7	21	0	2	7	0	2	1	0	0	10	1	15	0	5	0	0	7	0	5	Bacteria	Proteobacteria	Gammaproteobacteria	Pseudomonadales	Pseudomonadaceae	Pseudomonas	unassigned
OTU_7464	0	0	0	0	0	0	0	0	0	0	22	1	9	13	4	0	0	0	0	0	1	0	9	0	13	29	0	0	0	0	0	0	0	0	0	0	0	0	0	Bacteria	Acidobacteria	Acidobacteria_Gp16	Gp16	unassigned	unassigned	unassigned
OTU_4435	28	12	47	0	0	0	0	0	0	0	1	0	0	0	0	0	0	0	0	0	0	0	0	0	0	0	0	0	0	0	0	0	0	0	0	0	0	0	0	Bacteria	Proteobacteria	Gammaproteobacteria	Oceanospirillales	Alcanivoracaceae	Alcanivorax	unassigned
OTU_3064	0	0	0	0	0	0	0	0	0	0	0	0	0	0	0	0	0	0	0	0	0	2	0	0	6	0	0	0	0	0	0	0	0	0	50	4	11	6	0	Bacteria	Proteobacteria	Deltaproteobacteria	unassigned	unassigned	unassigned	unassigned
OTU_7632	0	0	0	0	0	0	0	0	0	0	0	0	0	0	0	0	0	0	0	0	40	0	0	0	0	0	0	0	0	0	0	0	0	0	0	0	0	0	0	Bacteria	Proteobacteria	Alphaproteobacteria	Rhodospirillales	Rhodospirillaceae	unassigned	unassigned
OTU_818	0	4	78	0	0	0	0	0	0	1	28	14	0	42	8	0	0	0	3	0	0	0	9	0	0	0	2	0	0	0	0	0	0	12	1	111	17	3	47	Bacteria	Proteobacteria	Betaproteobacteria	Nitrosomonadales	Nitrosomonadaceae	Nitrosomonas	unassigned
OTU_5378	0	0	0	0	0	0	0	0	0	0	14	0	0	6	0	0	0	0	0	0	0	0	0	0	0	0	24	0	0	0	0	0	0	2	0	0	0	0	28	Bacteria	Proteobacteria	Deltaproteobacteria	Myxococcales	Cystobacteraceae	Anaeromyxobacter	Anaeromyxobacter_dehalogenans
OTU_3144	0	0	0	25	12	0	0	17	0	0	0	5	4	0	1	0	0	0	0	0	14	0	2	0	0	1	0	0	0	0	4	9	0	0	0	0	0	0	0	Bacteria	Actinobacteria	Actinobacteria	Actinomycetales	Tsukamurellaceae	Tsukamurella	Tsukamurella_pseudospumae
OTU_6078	0	0	0	0	0	0	0	0	0	8	16	0	0	5	0	0	0	0	0	0	0	7	0	4	0	0	9	0	0	0	0	0	0	0	0	0	1	0	0	Bacteria	Proteobacteria	Gammaproteobacteria	Chromatiales	unassigned	unassigned	unassigned
OTU_83	2	227	474	0	0	0	0	0	0	122	213	145	1	221	21	0	0	0	0	0	0	8	1	36	78	3	68	0	0	0	0	0	0	53	509	1	84	158	24	Bacteria	Chloroflexi	Anaerolineae	Anaerolineales	Anaerolineaceae	unassigned	unassigned
OTU_4464	0	0	0	0	0	0	0	0	0	14	1	0	4	0	0	0	0	0	0	0	0	0	0	0	52	0	6	0	0	0	0	0	0	0	0	0	0	0	0	Bacteria	Firmicutes	Clostridia	Clostridiales	Ruminococcaceae	unassigned	unassigned
OTU_7007	18	7	0	0	0	0	0	0	0	1	0	0	0	0	0	19	0	28	0	0	0	31	5	0	0	0	0	1	3	0	0	1	0	0	0	0	0	25	0	Bacteria	Proteobacteria	Gammaproteobacteria	unassigned	unassigned	unassigned	unassigned
OTU_7710	31	0	0	0	0	0	0	0	0	3	0	0	0	0	0	0	0	0	0	0	0	2	0	0	0	0	0	0	0	0	0	0	0	0	0	1	0	0	0	Bacteria	Actinobacteria	Actinobacteria	Actinomycetales	unassigned	unassigned	unassigned
OTU_3592	27	11	5	0	0	0	0	0	0	0	6	0	0	0	36	0	0	0	0	0	0	19	15	15	1	1	0	0	0	0	0	0	0	0	0	1	2	12	0	Bacteria	Bacteroidetes	Flavobacteriia	Flavobacteriales	Flavobacteriaceae	Salinimicrobium	Salinimicrobium_marinum
OTU_5791	6	7	0	0	0	0	0	0	0	15	0	0	0	0	0	0	0	0	0	0	0	5	0	0	0	0	7	0	0	0	0	0	0	0	0	0	0	1	0	Bacteria	Actinobacteria	Actinobacteria	unassigned	unassigned	unassigned	unassigned
OTU_6954	9	0	0	0	0	12	0	0	0	0	0	0	0	0	2	0	0	0	0	0	0	0	3	2	4	10	0	0	0	0	0	0	0	37	1	7	7	1	0	Bacteria	Proteobacteria	Alphaproteobacteria	Alphaproteobacteria_incertae_sedis	unassigned	unassigned	unassigned
OTU_1671	0	0	0	0	0	0	1	1	0	0	0	0	0	0	0	190	0	11	0	0	0	2	3	0	0	0	9	2	2	27	0	0	0	0	0	0	0	0	0	Bacteria	Proteobacteria	Alphaproteobacteria	Rhizobiales	Hyphomicrobiaceae	Pelagibacterium	Pelagibacterium_luteolum
OTU_5569	0	0	0	0	0	0	0	0	0	0	0	0	0	0	0	0	0	0	0	0	0	0	0	0	0	0	0	0	0	0	0	0	0	58	0	0	0	0	0	Bacteria	Proteobacteria	Deltaproteobacteria	Desulfobacterales	Desulfobacteraceae	Desulfosalsimonas	Desulfosalsimonas_propionicica
OTU_6253	0	0	54	0	0	0	0	0	0	0	0	0	0	0	0	0	0	0	0	0	0	0	0	0	0	0	0	0	0	0	0	0	0	0	0	0	0	0	0	Bacteria	Acidobacteria	Acidobacteria_Gp6	unassigned	unassigned	unassigned	unassigned
OTU_8152	0	0	0	0	0	1	7	0	12	0	8	0	1	0	2	0	0	0	20	2	0	0	0	0	1	0	0	0	0	0	27	46	0	0	0	6	0	3	0	Bacteria	Firmicutes	Clostridia	Clostridiales	unassigned	unassigned	unassigned
OTU_7180	0	0	0	0	0	0	0	0	0	0	0	0	2	0	0	0	0	0	0	0	0	0	9	0	4	2	0	0	0	0	0	0	0	0	0	0	0	15	0	Bacteria	Synergistetes	Synergistia	Synergistales	Synergistaceae	Anaerobaculum	unassigned
OTU_7813	0	0	5	20	0	5	0	0	1	17	6	2	24	13	9	0	0	0	0	1	1	0	0	0	2	11	0	0	0	0	0	0	1	1	32	0	1	1	0	Bacteria	Proteobacteria	Alphaproteobacteria	Rhizobiales	Phyllobacteriaceae	Mesorhizobium	unassigned
OTU_833	0	0	0	0	0	0	0	0	0	0	0	2	0	0	0	533	1	3	0	0	14	0	0	0	0	0	4	2	0	0	0	1	1	0	0	0	0	0	0	Bacteria	Firmicutes	Bacilli	Bacillales	Staphylococcaceae	Salinicoccus	Salinicoccus_hispanicus
OTU_6920	0	0	0	1	0	0	0	1	0	0	0	0	0	0	0	0	0	0	3	32	0	0	0	0	0	0	0	0	0	0	0	0	0	0	0	0	0	0	0	Bacteria	Proteobacteria	unassigned	unassigned	unassigned	unassigned	unassigned
OTU_4682	0	34	0	0	0	0	0	0	0	10	0	0	0	0	0	0	0	0	0	0	0	0	0	0	2	0	0	0	0	0	0	0	0	0	0	0	4	0	0	Bacteria	Actinobacteria	Actinobacteria	Actinomycetales	unassigned	unassigned	unassigned
OTU_4727	0	0	0	0	0	1	0	0	0	0	41	1	2	0	19	1	0	0	0	0	0	0	0	4	0	24	0	0	0	0	7	0	0	0	0	0	0	0	0	Bacteria	Firmicutes	Clostridia	Clostridiales	Ruminococcaceae	unassigned	unassigned
OTU_3472	0	0	0	24	0	0	0	47	0	0	0	0	0	0	0	0	0	0	8	0	0	0	0	0	0	0	0	0	0	0	0	0	0	0	0	0	0	0	0	Bacteria	Proteobacteria	Gammaproteobacteria	Xanthomonadales	Xanthomonadaceae	Stenotrophomonas	Pseudomonas_beteli
OTU_6668	0	0	0	0	0	0	0	0	0	0	0	0	0	0	0	5	0	0	0	0	40	0	0	0	0	0	0	0	0	0	0	0	0	0	0	0	0	0	0	Bacteria	Proteobacteria	Alphaproteobacteria	Rhodobacterales	Rhodobacteraceae	Paracoccus	Paracoccus_lutimaris
OTU_5960	0	0	0	0	0	0	0	0	0	0	0	0	0	0	0	0	0	1	0	0	48	0	0	0	0	0	0	0	0	0	0	0	0	0	0	0	0	0	0	Bacteria	Proteobacteria	Deltaproteobacteria	Desulfovibrionales	Desulfovibrionaceae	Desulfovibrio	unassigned
OTU_939	1	0	0	0	0	0	0	0	0	17	0	0	0	0	0	0	0	0	0	0	0	0	0	17	13	0	2	0	0	0	0	0	0	15	8	71	3	1	175	Bacteria	Bacteroidetes	Sphingobacteriia	Sphingobacteriales	Rhodothermaceae	unassigned	unassigned
OTU_34	56	79	71	787	499	861	202	604	131	56	33	15	194	80	35	8	38	7	91	409	532	2	34	19	87	45	18	5	1	103	879	914	108	66	131	13	68	55	59	Bacteria	Proteobacteria	Alphaproteobacteria	Rhizobiales	Brucellaceae	Ochrobactrum	Ochrobactrum_grignonense
OTU_5629	31	0	195	0	0	0	0	0	0	2	5	19	2	2	9	16	0	56	0	0	0	195	24	3	1	1	11	0	0	49	0	0	0	3	3	1	7	23	0	Bacteria	Proteobacteria	Gammaproteobacteria	unassigned	unassigned	unassigned	unassigned
OTU_2299	0	0	0	83	0	0	15	1	0	0	0	0	0	0	0	2	0	0	0	0	0	0	0	0	0	5	0	0	0	6	22	0	0	0	0	0	0	0	0	Bacteria	Actinobacteria	Actinobacteria	Acidimicrobiales	unassigned	unassigned	unassigned
OTU_2884	6	1	0	0	0	0	0	0	0	19	9	1	0	0	0	0	0	0	0	0	0	0	0	0	1	0	34	0	0	0	0	0	0	0	0	8	0	6	21	Bacteria	Bacteroidetes	unassigned	unassigned	unassigned	unassigned	unassigned
OTU_891	0	0	45	1	0	1	1	0	0	0	0	9	27	0	7	0	0	0	0	0	0	0	7	0	226	15	11	0	0	0	0	0	0	16	0	7	0	8	25	Bacteria	Firmicutes	Clostridia	Clostridiales	Lachnospiraceae	Clostridium_XlVa	Clostridium_aldenense
OTU_6260	0	0	62	0	0	0	0	0	0	0	0	0	0	0	0	2	0	2	0	0	0	0	0	0	0	0	0	0	0	0	0	0	0	0	0	0	0	0	2	Bacteria	Proteobacteria	Gammaproteobacteria	Oceanospirillales	Halomonadaceae	Halomonas	unassigned
OTU_7820	0	0	0	0	0	18	0	0	0	73	0	1	1	13	6	0	0	0	0	0	0	1	0	9	18	7	16	0	0	0	0	0	0	7	0	0	0	0	0	Bacteria	Firmicutes	Clostridia	Clostridiales	Lachnospiraceae	Ruminococcus2	Ruminococcus_faecis
OTU_3270	0	0	0	0	0	0	0	0	0	14	0	4	51	34	13	0	0	0	0	0	0	2	10	10	9	23	16	0	0	0	0	0	0	0	31	0	0	10	0	Bacteria	Verrucomicrobia	Subdivision3	Subdivision3_genera_incertae_sedis	unassigned	unassigned	unassigned
OTU_5303	5	0	19	0	0	2	0	0	4	41	2	8	29	19	14	0	0	0	8	0	1	1	17	25	9	8	0	1	0	0	0	13	0	17	0	6	9	0	0	Bacteria	Firmicutes	Clostridia	Clostridiales	unassigned	unassigned	unassigned
OTU_3794	0	0	0	0	0	0	0	0	0	16	0	0	1	0	1	0	0	0	0	0	0	0	0	3	4	0	0	0	0	0	0	0	0	0	0	26	0	0	13	Bacteria	Chloroflexi	Anaerolineae	Anaerolineales	Anaerolineaceae	unassigned	unassigned
OTU_6058	0	0	0	0	0	47	0	0	0	4	0	0	0	6	9	0	0	0	0	0	0	0	3	6	16	0	20	0	0	0	0	0	0	9	0	16	4	0	13	Bacteria	Actinobacteria	Actinobacteria	Solirubrobacterales	unassigned	unassigned	unassigned
OTU_2135	0	0	0	49	30	1	11	3	5	0	0	0	0	0	0	1	3	1	0	25	0	0	0	0	0	0	0	1	0	0	19	45	0	0	0	0	0	0	0	Bacteria	Proteobacteria	Alphaproteobacteria	Rhizobiales	Bradyrhizobiaceae	Bradyrhizobium	unassigned
OTU_1097	0	9	1	23	72	0	2	1	5	7	4	12	15	18	8	0	5	0	0	21	18	4	13	19	33	34	5	0	0	6	17	37	0	12	5	7	42	10	30	Bacteria	Bacteroidetes	Bacteroidia	Bacteroidales	Porphyromonadaceae	unassigned	unassigned
OTU_5626	0	9	0	0	0	0	0	0	0	0	36	0	0	0	0	0	0	0	0	0	0	0	0	1	0	0	0	0	0	0	0	0	0	8	0	13	0	8	0	Bacteria	Acidobacteria	Acidobacteria_Gp21	Gp21	unassigned	unassigned	unassigned
OTU_7150	0	9	0	0	0	0	0	0	0	0	3	8	3	20	0	0	0	0	0	0	0	0	8	0	8	9	0	0	0	0	0	0	0	0	6	0	0	0	0	Bacteria	Firmicutes	Bacilli	Bacillales	Bacillaceae_1	Bacillus	unassigned
OTU_7664	0	0	0	0	0	0	0	0	0	0	0	0	0	0	0	0	0	0	0	0	0	0	0	0	0	0	0	0	0	0	36	0	0	0	0	0	0	0	0	Bacteria	Proteobacteria	unassigned	unassigned	unassigned	unassigned	unassigned
OTU_2725	0	0	0	0	0	0	0	0	0	0	0	4	62	0	0	0	0	0	0	0	0	0	4	0	0	1	0	0	0	0	0	0	0	21	0	0	0	0	0	Bacteria	Acidobacteria	Acidobacteria_Gp2	unassigned	unassigned	unassigned	unassigned
OTU_2999	0	0	0	0	0	0	0	0	0	0	0	11	6	38	3	0	0	0	0	0	0	0	0	0	30	4	0	0	0	0	0	0	0	0	0	0	0	0	0	Bacteria	Actinobacteria	Actinobacteria	Coriobacteriales	Coriobacteriaceae	unassigned	unassigned
OTU_2525	103	0	0	0	0	0	0	0	5	0	0	0	0	0	0	0	0	0	0	0	0	0	0	0	0	0	0	0	0	0	0	0	0	0	0	0	0	0	0	Bacteria	Bacteroidetes	Sphingobacteriia	Sphingobacteriales	Chitinophagaceae	Parasegetibacter	Parasegetibacter_terrae
OTU_4813	0	0	36	0	0	0	0	0	0	0	0	0	0	0	2	0	0	0	0	0	0	0	7	0	0	0	0	0	0	0	0	0	0	0	0	0	0	19	0	Bacteria	Proteobacteria	Gammaproteobacteria	Oceanospirillales	unassigned	unassigned	unassigned
OTU_4545	51	0	0	2	0	0	0	0	0	0	0	0	0	0	0	0	0	0	0	0	0	0	0	0	0	0	0	0	0	0	0	0	0	0	0	0	0	0	0	Bacteria	Firmicutes	Negativicutes	Selenomonadales	Veillonellaceae	unassigned	unassigned
OTU_1880	0	0	0	0	0	0	0	0	0	1	0	16	2	56	2	0	0	0	0	0	1	0	16	36	6	4	15	0	0	0	0	0	0	7	0	4	0	18	0	Bacteria	Proteobacteria	Epsilonproteobacteria	Campylobacterales	Campylobacteraceae	Arcobacter	unassigned
OTU_5384	0	0	0	0	0	0	0	0	0	0	0	0	0	0	0	0	0	0	0	0	47	0	0	0	0	0	0	0	0	0	0	0	0	0	0	0	0	0	0	Bacteria	Proteobacteria	Deltaproteobacteria	unassigned	unassigned	unassigned	unassigned
OTU_1905	0	0	0	41	0	0	0	79	0	0	0	2	2	0	0	0	0	0	15	0	0	0	0	0	0	2	0	0	0	2	42	2	0	0	0	0	0	0	0	Bacteria	Proteobacteria	Betaproteobacteria	Burkholderiales	unassigned	unassigned	unassigned
OTU_2657	24	0	1	7	0	17	0	0	0	0	0	11	7	1	1	0	0	0	0	0	21	1	1	0	66	11	0	0	0	0	0	0	3	0	0	0	10	0	0	Bacteria	Bacteroidetes	Bacteroidia	Bacteroidales	Bacteroidaceae	Bacteroides	Bacteroides_acidifaciens
OTU_6326	0	0	0	0	0	0	0	0	0	0	4	0	0	2	1	0	0	0	0	0	0	0	0	3	8	0	2	0	0	0	0	0	0	0	7	3	0	15	8	Bacteria	Candidatus_Saccharibacteria	Saccharibacteria_genera_incertae_sedis	unassigned	unassigned	unassigned	unassigned
OTU_8124	0	0	0	31	0	0	0	1	0	0	0	0	0	0	0	0	0	0	0	0	0	0	0	0	0	0	0	0	0	0	0	0	0	0	0	0	0	0	0	Bacteria	Bacteroidetes	unassigned	unassigned	unassigned	unassigned	unassigned
OTU_2611	0	0	0	0	0	0	0	0	0	21	0	0	1	0	2	0	0	0	0	0	0	2	3	8	11	2	25	0	0	0	0	0	0	0	1	21	6	0	17	Bacteria	Proteobacteria	Alphaproteobacteria	Rhizobiales	unassigned	unassigned	unassigned
OTU_3199	0	0	0	0	0	42	10	15	9	0	0	0	0	0	0	2	2	0	0	9	0	0	0	0	0	0	0	0	0	0	20	0	0	0	0	0	0	0	0	Bacteria	Bacteroidetes	unassigned	unassigned	unassigned	unassigned	unassigned
OTU_3980	0	0	0	1	0	100	0	0	0	0	2	0	0	0	0	0	0	0	0	0	34	0	0	0	7	0	0	0	0	0	0	0	0	0	0	0	0	0	0	Bacteria	Proteobacteria	Gammaproteobacteria	Alteromonadales	Pseudoalteromonadaceae	Pseudoalteromonas	unassigned
OTU_4897	0	0	0	0	0	0	0	0	0	1	15	0	0	0	2	0	0	0	0	0	0	0	3	0	0	0	0	0	0	0	0	0	0	0	8	8	0	30	0	Bacteria	Proteobacteria	Gammaproteobacteria	Legionellales	Coxiellaceae	Aquicella	unassigned
OTU_2922	0	0	0	0	0	0	0	0	0	0	0	0	0	0	0	0	1	0	0	0	75	0	0	0	0	0	0	0	0	0	0	0	0	0	0	0	0	0	0	Bacteria	Proteobacteria	Alphaproteobacteria	Rhizobiales	unassigned	unassigned	unassigned
OTU_3976	0	0	0	0	62	30	0	6	26	0	0	0	0	0	3	0	1	0	1	1	0	0	0	0	0	0	0	0	0	0	0	0	0	0	1	0	0	0	0	Bacteria	Firmicutes	Bacilli	Bacillales	Bacillaceae_1	Bacillus	Bacillus_flexus
OTU_6521	0	0	0	0	1	0	0	0	8	0	0	0	29	0	0	1	0	0	0	0	1	0	2	2	4	0	0	0	0	0	69	0	0	0	0	0	0	0	0	Bacteria	Proteobacteria	Deltaproteobacteria	Myxococcales	Haliangiaceae	Haliangium	Haliangium_tepidum
OTU_6771	0	0	0	0	49	0	0	1	0	0	0	0	0	0	0	0	0	0	0	0	0	0	0	0	0	0	0	0	0	0	0	0	14	0	0	0	0	0	0	Bacteria	Bacteroidetes	Bacteroidia	Bacteroidales	Prevotellaceae	Prevotella	unassigned
OTU_7182	0	0	0	0	0	0	0	0	0	0	4	0	2	0	0	0	0	0	0	0	0	0	0	0	0	0	14	0	0	0	0	0	0	0	27	0	0	0	0	Bacteria	Acidobacteria	Acidobacteria_Gp6	Gp6	unassigned	unassigned	unassigned
OTU_7470	0	0	0	0	1	0	0	0	0	0	11	5	5	5	2	0	0	0	0	0	0	2	11	0	31	4	4	0	0	0	0	0	3	0	0	0	0	0	17	Bacteria	Fusobacteria	Fusobacteriia	Fusobacteriales	Fusobacteriaceae	Fusobacterium	Fusobacterium_nucleatum_subsp._animalis
OTU_170	89	158	0	0	0	0	0	0	0	385	182	2	8	76	0	0	0	0	0	0	0	34	0	7	95	0	3	0	0	0	0	0	0	0	304	4	8	127	1	Bacteria	Proteobacteria	Gammaproteobacteria	Chromatiales	unassigned	unassigned	unassigned
OTU_3541	69	0	0	0	0	0	0	0	0	0	0	5	4	5	7	0	0	0	0	11	1	0	2	0	11	1	0	0	0	1	0	0	0	0	0	0	0	7	0	Bacteria	Bacteroidetes	Bacteroidia	Bacteroidales	Bacteroidaceae	Bacteroides	unassigned
OTU_8394	0	0	0	2	1	1	1	0	0	0	0	0	0	0	0	0	0	0	1	0	0	0	0	0	0	0	0	0	0	0	1	34	0	0	0	0	0	0	0	Bacteria	Firmicutes	Clostridia	Clostridiales	Lachnospiraceae	unassigned	unassigned
OTU_8190	0	4	0	0	0	0	0	0	0	0	17	7	0	17	0	0	0	1	1	0	0	0	3	0	4	1	3	0	0	0	1	31	0	0	17	27	10	19	39	Bacteria	Firmicutes	Bacilli	Bacillales	Bacillaceae_1	Bacillus	unassigned
OTU_3812	0	0	0	0	0	34	0	0	0	0	0	8	0	0	1	0	0	0	3	0	0	0	2	0	0	30	0	0	0	5	0	0	0	0	20	12	0	0	19	Bacteria	Proteobacteria	Deltaproteobacteria	Myxococcales	unassigned	unassigned	unassigned
OTU_6858	0	0	0	0	0	0	0	0	0	0	0	10	3	14	12	0	0	0	1	0	0	0	0	0	5	5	0	0	0	0	0	0	0	0	0	0	0	0	0	Bacteria	Firmicutes	Negativicutes	Selenomonadales	Veillonellaceae	unassigned	unassigned
OTU_1924	0	0	0	19	0	14	1	8	9	0	22	0	0	12	7	0	3	1	10	0	24	0	3	0	0	4	0	0	0	2	0	61	11	0	19	0	11	0	0	Bacteria	Proteobacteria	Deltaproteobacteria	Desulfovibrionales	Desulfovibrionaceae	Desulfovibrio	unassigned
OTU_2363	0	0	0	0	0	0	0	0	0	34	0	0	98	34	3	0	0	0	0	0	0	5	0	6	0	13	0	0	0	0	0	0	0	16	0	0	0	0	0	Bacteria	Actinobacteria	Actinobacteria	Bifidobacteriales	Bifidobacteriaceae	Bifidobacterium	unassigned
OTU_2297	0	0	11	0	0	0	0	0	0	1	2	12	0	4	1	0	0	0	0	0	0	1	3	19	6	1	24	0	0	0	0	0	0	0	4	0	19	6	16	Bacteria	Proteobacteria	Alphaproteobacteria	unassigned	unassigned	unassigned	unassigned
OTU_5709	0	0	0	0	0	0	1	0	2	0	7	1	8	19	4	0	0	0	1	0	0	0	5	0	4	5	0	0	0	0	0	49	0	14	0	3	0	7	31	Bacteria	Firmicutes	Clostridia	Clostridiales	Lachnospiraceae	unassigned	unassigned
OTU_2480	0	0	0	0	0	0	0	0	54	0	0	0	0	0	0	0	0	0	65	0	0	0	0	0	0	0	0	0	0	0	0	0	0	0	0	0	0	0	0	Bacteria	Bacteroidetes	unassigned	unassigned	unassigned	unassigned	unassigned
OTU_597	1	137	28	0	0	0	0	0	0	1	100	6	0	7	228	0	0	0	0	0	0	68	1	0	0	0	0	0	0	0	0	0	0	0	7	11	0	37	0	Bacteria	Bacteroidetes	Flavobacteriia	Flavobacteriales	Flavobacteriaceae	Gillisia	unassigned
OTU_3311	0	0	9	0	0	29	1	0	0	0	0	0	0	0	0	13	1	52	0	0	0	0	0	0	0	0	2	40	22	8	0	0	2	0	0	7	0	20	9	Bacteria	Proteobacteria	Gammaproteobacteria	Alteromonadales	Alteromonadaceae	Haliea	Haliea_mediterranea
OTU_7477	0	0	0	0	0	0	0	0	0	0	0	8	1	0	1	0	0	0	0	0	0	0	0	1	3	0	19	0	0	0	0	0	0	5	0	0	0	0	0	Bacteria	Bacteroidetes	Bacteroidia	Bacteroidales	Porphyromonadaceae	unassigned	unassigned
OTU_1732	0	0	0	19	96	0	0	22	9	0	0	0	0	0	0	0	0	0	2	0	31	0	0	0	0	0	0	0	1	0	0	0	6	0	0	0	0	0	0	Bacteria	Bacteroidetes	Sphingobacteriia	Sphingobacteriales	Chitinophagaceae	unassigned	unassigned
OTU_4494	0	0	0	0	0	0	0	0	0	0	0	0	33	0	2	0	0	0	0	0	0	0	0	25	0	0	0	0	0	0	0	0	0	0	0	0	0	0	0	Bacteria	Proteobacteria	Alphaproteobacteria	Rhodospirillales	Rhodospirillaceae	unassigned	unassigned
OTU_4937	42	0	0	0	0	0	0	1	0	0	17	9	0	0	12	0	0	0	0	0	0	0	0	0	0	8	0	0	0	0	21	0	0	0	0	0	0	5	23	Bacteria	Firmicutes	Clostridia	Clostridiales	Lachnospiraceae	unassigned	unassigned
OTU_5242	86	0	0	0	0	0	0	0	0	0	0	0	5	0	0	0	0	0	0	0	0	0	0	0	1	9	0	0	0	0	0	0	0	0	0	0	0	0	0	Bacteria	Bacteroidetes	Bacteroidia	Bacteroidales	Porphyromonadaceae	unassigned	unassigned
OTU_2890	0	0	0	1	0	0	0	0	46	0	0	0	0	0	0	0	0	0	98	0	0	1	0	0	0	0	0	0	0	0	0	0	0	0	0	0	0	0	0	Bacteria	Bacteroidetes	Bacteroidia	Bacteroidales	Porphyromonadaceae	unassigned	unassigned
OTU_1063	0	0	41	0	0	0	0	0	0	0	0	0	19	19	3	0	3	0	0	0	0	0	0	0	132	7	0	0	0	0	0	0	0	8	31	0	0	2	18	Bacteria	Bacteroidetes	Bacteroidia	Bacteroidales	Porphyromonadaceae	Parabacteroides	Parabacteroides_goldsteinii
OTU_935	8	18	0	0	0	0	0	0	0	68	1	11	0	6	28	0	0	0	0	0	0	0	2	0	2	0	0	0	0	0	0	0	0	0	4	44	6	11	78	Bacteria	Proteobacteria	Alphaproteobacteria	Alphaproteobacteria_incertae_sedis	unassigned	unassigned	unassigned
OTU_2868	0	0	0	0	0	0	0	0	0	0	0	0	0	0	3	61	0	1	6	0	0	0	3	0	0	2	0	0	1	37	0	0	0	13	0	0	0	0	0	Bacteria	Proteobacteria	Alphaproteobacteria	Rhizobiales	Aurantimonadaceae	Aurantimonas	Aurantimonas_manganoxydans
OTU_2267	0	0	0	0	0	50	0	0	15	0	1	17	21	0	1	0	0	1	0	0	0	0	0	32	2	9	0	1	0	0	0	56	0	8	8	0	0	6	0	Bacteria	Firmicutes	Bacilli	Lactobacillales	Streptococcaceae	Streptococcus	unassigned
OTU_3066	0	0	0	0	0	0	0	0	0	0	0	0	0	0	1	0	0	0	0	0	1	0	0	0	0	0	0	0	0	0	47	53	0	0	0	0	0	0	0	Bacteria	Firmicutes	Clostridia	Clostridiales	Lachnospiraceae	unassigned	unassigned
OTU_1390	0	27	59	51	0	19	0	34	1	0	8	8	18	28	12	0	2	2	3	3	0	3	1	0	18	6	0	1	0	2	0	29	3	15	0	27	45	3	8	Bacteria	Bacteroidetes	Bacteroidia	Bacteroidales	Rikenellaceae	Alistipes	Alistipes_onderdonkii
OTU_7622	0	0	0	0	0	0	0	1	0	0	5	0	0	7	0	0	4	0	0	0	1	0	3	0	4	3	0	0	2	1	0	58	0	0	0	0	0	0	0	Bacteria	Proteobacteria	Alphaproteobacteria	Rhodobacterales	Rhodobacteraceae	Marivita	Marivita_hallyeonensis
OTU_3485	0	0	2	0	0	0	0	0	0	42	0	15	24	0	7	0	0	0	0	0	1	0	7	12	19	10	0	0	0	0	0	0	0	0	0	0	0	25	0	Bacteria	Acidobacteria	Acidobacteria_Gp4	Gp4	unassigned	unassigned	unassigned
OTU_1713	0	0	0	0	56	40	29	0	3	0	0	0	0	5	0	1	2	0	8	18	1	0	0	0	5	7	0	0	0	0	1	51	0	0	0	0	24	0	19	Bacteria	Acidobacteria	Acidobacteria_Gp3	Gp3	unassigned	unassigned	unassigned
OTU_7129	0	0	0	0	0	1	0	0	0	0	8	0	2	19	3	0	0	0	1	0	0	0	0	0	0	5	0	0	0	0	10	0	0	9	0	1	0	0	0	Bacteria	Proteobacteria	Gammaproteobacteria	Enterobacteriales	Enterobacteriaceae	unassigned	unassigned
OTU_1854	0	0	2	0	0	0	0	0	0	45	6	0	0	0	0	0	0	0	0	0	0	0	0	13	0	3	24	0	0	0	0	0	0	0	1	27	6	0	8	Bacteria	Proteobacteria	Deltaproteobacteria	Myxococcales	Sandaracinaceae	Sandaracinus	Sandaracinus_amylolyticus
OTU_5429	0	21	0	0	0	0	0	0	0	0	0	7	11	6	0	0	0	0	0	0	0	3	0	0	0	0	0	0	0	0	0	0	0	0	0	0	0	0	0	Bacteria	Firmicutes	Clostridia	Clostridiales	Clostridiales_Incertae_Sedis_XI	Anaerococcus	Anaerococcus_octavius
OTU_3431	0	0	0	0	0	0	0	0	0	1	0	0	13	0	1	0	0	0	0	0	0	3	0	19	21	0	34	0	0	0	0	0	0	1	17	10	1	1	27	Bacteria	Actinobacteria	Actinobacteria	Actinomycetales	unassigned	unassigned	unassigned
OTU_7553	0	0	0	0	0	0	0	44	0	0	0	0	0	0	0	0	0	0	0	0	0	0	0	0	0	0	0	0	0	1	0	0	0	0	0	0	0	0	0	Bacteria	Proteobacteria	Betaproteobacteria	Burkholderiales	Burkholderiales_incertae_sedis	unassigned	unassigned
OTU_2632	58	0	0	0	0	0	0	0	0	0	0	0	0	1	0	0	0	0	0	0	0	0	40	0	0	1	0	0	0	0	0	0	0	0	0	0	0	0	0	Bacteria	Firmicutes	Clostridia	Clostridiales	Ruminococcaceae	Oscillibacter	Oscillibacter_valericigenes
OTU_566	186	13	268	0	0	0	0	0	0	0	0	0	0	0	0	0	0	0	0	0	0	14	3	0	3	0	0	0	0	12	0	0	0	0	0	109	2	40	0	Bacteria	Proteobacteria	Gammaproteobacteria	Oceanospirillales	Halomonadaceae	Halomonas	unassigned
OTU_1714	26	2	15	0	0	6	0	0	0	0	6	0	0	0	20	19	0	20	0	0	0	0	14	0	0	0	0	73	84	0	0	0	0	0	0	10	0	31	0	Bacteria	Proteobacteria	Gammaproteobacteria	Pseudomonadales	Pseudomonadaceae	Cellvibrio	Cellvibrio_diazotrophicus
OTU_5656	0	0	0	1	43	1	0	0	10	5	0	0	2	0	3	0	0	1	3	1	43	0	1	0	14	5	0	0	1	0	33	37	0	5	0	0	0	0	0	Bacteria	Firmicutes	Clostridia	Clostridiales	Lachnospiraceae	Clostridium_XlVa	Clostridium_aerotolerans
OTU_5027	0	0	0	0	0	1	0	1	1	0	2	4	9	17	3	0	0	0	0	0	0	0	21	2	4	37	4	0	0	0	0	0	1	8	0	0	0	0	29	Bacteria	Acidobacteria	Acidobacteria_Gp6	Gp6	unassigned	unassigned	unassigned
OTU_2939	5	14	59	0	0	0	0	0	0	0	1	0	0	0	6	0	0	0	0	0	0	0	0	0	0	0	0	0	0	0	0	0	0	0	0	27	0	15	0	Bacteria	Proteobacteria	Gammaproteobacteria	Chromatiales	unassigned	unassigned	unassigned
OTU_5736	0	0	0	0	0	0	0	0	63	0	0	0	0	0	0	0	0	0	88	0	0	0	0	0	0	5	0	0	0	0	0	0	7	0	0	0	0	0	0	Bacteria	Firmicutes	Bacilli	Lactobacillales	Lactobacillaceae	Lactobacillus	unassigned
OTU_4537	51	0	0	0	0	0	0	0	0	0	0	4	13	7	9	0	0	0	0	0	0	0	2	24	6	5	0	0	0	0	0	0	0	7	0	0	0	0	0	Bacteria	Acidobacteria	Acidobacteria_Gp2	Gp2	unassigned	unassigned	unassigned
OTU_5424	0	49	0	0	0	0	0	0	0	0	0	0	0	0	0	0	0	0	0	0	0	0	0	0	0	2	0	0	0	0	0	0	0	0	0	0	0	0	0	Bacteria	Actinobacteria	Actinobacteria	unassigned	unassigned	unassigned	unassigned
OTU_1824	0	0	0	0	0	0	0	0	76	0	0	0	0	0	0	1	0	0	80	0	0	0	0	0	0	0	0	0	0	0	0	0	2	0	0	0	0	0	0	Bacteria	Bacteroidetes	Bacteroidia	Bacteroidales	Prevotellaceae	Prevotella	unassigned
OTU_5962	34	0	0	0	0	0	0	0	0	0	0	4	2	0	3	0	0	0	0	0	52	0	0	6	6	1	0	0	0	0	2	0	0	0	0	0	0	0	0	Bacteria	Bacteroidetes	Bacteroidia	Bacteroidales	Bacteroidaceae	Bacteroides	Bacteroides_salanitronis
OTU_147	17	207	0	0	0	0	0	0	0	242	40	115	1	64	2	0	0	0	0	0	0	20	0	79	118	1	116	0	0	0	0	0	0	366	92	96	21	16	36	Bacteria	Proteobacteria	Gammaproteobacteria	Chromatiales	Thioalkalispiraceae	Thioprofundum	Thioprofundum_hispidum
OTU_241	4	87	25	0	0	0	0	0	0	27	83	49	7	6	3	0	0	0	0	0	0	2	0	25	15	7	57	0	0	0	0	0	0	50	133	40	52	225	46	Bacteria	Proteobacteria	Alphaproteobacteria	Rhizobiales	unassigned	unassigned	unassigned
OTU_2823	0	0	0	0	0	0	0	0	0	0	0	0	0	0	0	0	0	0	0	0	0	0	0	0	0	0	0	0	0	0	0	103	0	0	0	0	0	0	0	Bacteria	Proteobacteria	Deltaproteobacteria	Myxococcales	Labilitrichaceae	Labilithrix	Labilithrix_luteola
OTU_454	2	0	0	1	51	1	7	47	0	27	7	17	9	7	6	1	0	0	12	2	44	614	29	3	5	8	0	0	0	2	0	50	0	1	0	1	0	0	0	Bacteria	Proteobacteria	Alphaproteobacteria	Sphingomonadales	Erythrobacteraceae	Erythrobacter	Erythrobacter_nanhaisediminis
OTU_4345	0	0	0	0	0	0	0	0	0	12	0	0	16	15	4	0	0	0	0	0	0	2	1	0	3	8	0	0	0	0	0	0	0	0	0	0	0	7	0	Bacteria	Candidatus_Saccharibacteria	Saccharibacteria_genera_incertae_sedis	unassigned	unassigned	unassigned	unassigned
OTU_3105	0	0	0	0	0	0	0	0	0	0	0	8	0	0	1	0	0	0	0	0	0	0	0	0	1	59	0	0	0	0	0	0	0	5	0	0	0	0	11	Bacteria	Proteobacteria	Gammaproteobacteria	Legionellales	Coxiellaceae	Aquicella	Aquicella_siphonis
OTU_4715	0	0	0	0	0	0	0	0	0	1	0	6	0	0	0	0	0	0	0	0	0	0	0	0	0	0	6	0	0	0	0	0	0	0	0	12	0	0	24	Bacteria	Proteobacteria	unassigned	unassigned	unassigned	unassigned	unassigned
OTU_7867	0	0	0	0	0	0	0	0	0	0	0	0	35	0	0	0	0	0	0	0	0	0	0	8	0	1	0	0	0	0	0	0	0	5	11	0	0	0	0	Bacteria	Actinobacteria	Actinobacteria	Actinomycetales	unassigned	unassigned	unassigned
OTU_4643	0	0	0	0	0	0	0	0	0	0	0	0	0	0	0	0	0	1	0	0	61	0	0	0	0	0	0	0	0	0	1	0	0	0	0	0	0	0	0	Bacteria	Proteobacteria	Deltaproteobacteria	Myxococcales	Labilitrichaceae	Labilithrix	Labilithrix_luteola
OTU_4614	0	0	0	0	1	0	0	0	0	49	22	1	13	13	8	0	0	0	0	0	0	0	2	16	49	13	0	0	1	0	0	0	0	0	0	0	0	0	0	Bacteria	Actinobacteria	Actinobacteria	Actinomycetales	unassigned	unassigned	unassigned
OTU_6294	0	0	0	0	0	44	0	0	0	0	0	0	0	0	0	0	1	0	0	0	0	0	0	0	0	0	0	0	0	12	0	0	0	0	0	0	0	0	0	Bacteria	Firmicutes	unassigned	unassigned	unassigned	unassigned	unassigned
OTU_2475	0	0	0	0	0	0	0	0	0	9	20	0	2	0	0	0	0	0	0	0	0	0	0	4	0	0	35	0	0	0	0	0	0	0	13	13	0	11	15	Bacteria	Bacteroidetes	unassigned	unassigned	unassigned	unassigned	unassigned
OTU_4951	0	22	0	0	0	0	0	0	0	8	0	41	0	0	1	0	0	0	0	0	0	0	0	0	2	0	11	0	0	0	0	0	0	0	2	1	0	0	1	Bacteria	Proteobacteria	Gammaproteobacteria	Chromatiales	unassigned	unassigned	unassigned
OTU_322	0	0	0	117	57	142	48	162	34	0	0	0	0	0	1	2	10	1	25	121	96	0	0	0	3	1	0	1	0	59	93	163	7	0	0	0	0	0	0	Bacteria	Actinobacteria	Actinobacteria	Bifidobacteriales	Bifidobacteriaceae	Bifidobacterium	Bifidobacterium_pseudolongum_subsp._globosum
OTU_3360	0	0	0	0	0	37	47	0	0	0	0	0	2	0	0	0	0	1	0	29	0	0	0	0	0	0	0	0	0	0	35	0	0	0	0	0	0	0	0	Bacteria	Chloroflexi	Chloroflexia	Herpetosiphonales	Herpetosiphonaceae	Herpetosiphon	unassigned
OTU_3729	0	0	0	0	0	0	0	0	0	0	0	6	22	44	14	0	0	0	0	0	0	1	5	17	7	5	0	0	0	11	0	0	0	5	11	0	17	0	0	Bacteria	Bacteroidetes	Flavobacteriia	Flavobacteriales	Flavobacteriaceae	Flavobacterium	unassigned
OTU_5124	0	0	0	28	0	0	0	31	0	0	0	0	0	0	3	0	0	0	0	0	0	0	0	0	0	1	0	0	0	0	0	0	0	0	0	0	0	0	0	Bacteria	Proteobacteria	Betaproteobacteria	Burkholderiales	Burkholderiaceae	Burkholderia	unassigned
OTU_6179	0	0	0	0	0	0	0	0	0	0	0	0	0	0	0	0	0	0	0	0	84	0	0	0	0	0	0	0	0	0	0	1	0	0	0	0	0	0	0	Bacteria	Proteobacteria	Gammaproteobacteria	Xanthomonadales	Xanthomonadaceae	Stenotrophomonas	Pseudomonas_beteli
OTU_1359	81	0	9	0	0	0	0	0	0	10	7	17	67	32	29	0	0	0	0	0	0	6	37	28	68	37	0	0	0	0	0	0	0	35	17	0	35	12	44	Bacteria	Firmicutes	Negativicutes	Selenomonadales	Veillonellaceae	Veillonella	Veillonella_dispar
OTU_5636	4	11	45	0	0	0	0	0	0	0	3	0	0	4	0	0	0	0	0	0	0	0	0	0	0	0	0	0	0	0	0	0	0	0	0	0	0	4	0	Bacteria	Proteobacteria	Gammaproteobacteria	Chromatiales	Ectothiorhodospiraceae	unassigned	unassigned
OTU_3868	0	34	0	0	0	0	0	0	0	0	16	0	0	0	1	0	0	0	0	0	0	1	0	16	0	7	0	0	0	0	0	0	0	0	0	0	0	0	0	Bacteria	Bacteroidetes	Sphingobacteriia	Sphingobacteriales	Rhodothermaceae	unassigned	unassigned
OTU_2380	0	89	0	0	0	0	0	0	0	0	0	0	0	0	0	0	0	0	0	0	0	0	0	0	0	0	0	0	0	0	0	0	0	0	0	0	0	0	0	Bacteria	Parcubacteria	unassigned	unassigned	unassigned	unassigned	unassigned
OTU_2209	0	0	0	0	14	0	0	0	0	0	11	1	3	3	4	0	0	0	0	0	0	0	5	20	83	0	0	0	0	0	13	0	0	0	7	0	0	0	1	Bacteria	Proteobacteria	Betaproteobacteria	unassigned	unassigned	unassigned	unassigned
OTU_3967	0	0	43	15	0	0	1	32	0	1	18	13	11	0	4	13	0	0	9	52	23	0	14	16	12	9	0	0	0	0	7	0	16	8	1	8	0	0	1	Bacteria	Actinobacteria	Actinobacteria	Actinomycetales	Microbacteriaceae	Microbacterium	unassigned
OTU_5271	0	0	45	30	0	0	0	0	0	0	0	0	2	0	0	0	0	0	4	0	0	0	1	0	2	1	0	0	0	0	0	0	0	6	0	0	0	0	0	Bacteria	Bacteroidetes	Sphingobacteriia	Sphingobacteriales	Chitinophagaceae	Sediminibacterium	Sediminibacterium_goheungense
OTU_3113	0	0	0	1	0	0	6	0	13	0	22	0	0	20	2	0	0	0	2	2	0	0	6	13	17	5	0	0	0	0	12	0	0	23	0	10	2	0	0	Bacteria	Actinobacteria	Actinobacteria	Bifidobacteriales	Bifidobacteriaceae	Gardnerella	Gardnerella_vaginalis
OTU_731	0	0	0	0	49	2	20	0	1	0	0	0	0	0	0	1	16	1	13	114	194	0	0	0	0	4	0	0	1	15	54	42	0	0	0	0	0	0	27	Bacteria	Nitrospirae	Nitrospira	Nitrospirales	Nitrospiraceae	Nitrospira	unassigned
OTU_1378	2	20	5	1	3	0	3	1	0	24	34	19	25	20	17	0	0	0	0	10	8	0	9	20	5	28	0	0	0	0	0	0	8	0	0	0	0	0	0	Bacteria	Proteobacteria	Alphaproteobacteria	Rhodospirillales	Acetobacteraceae	Acetobacter	unassigned
OTU_48	437	815	658	0	0	0	0	0	0	33	266	157	11	462	243	0	2	0	0	0	0	4	127	10	30	58	16	0	0	0	0	0	0	42	41	22	110	672	65	Bacteria	Proteobacteria	Alphaproteobacteria	unassigned	unassigned	unassigned	unassigned
OTU_4384	0	0	13	0	12	15	5	0	19	20	1	4	2	0	3	0	1	0	3	0	51	0	9	22	1	1	0	0	0	4	0	0	4	0	0	0	1	0	0	Bacteria	Proteobacteria	Betaproteobacteria	Nitrosomonadales	Nitrosomonadaceae	Nitrosospira	unassigned
OTU_6288	0	1	0	0	0	30	0	0	0	0	0	6	1	0	0	4	1	0	0	0	0	0	0	0	0	3	0	1	1	22	0	0	0	0	0	0	0	0	0	Bacteria	Proteobacteria	Alphaproteobacteria	Sphingomonadales	Erythrobacteraceae	unassigned	unassigned
OTU_2811	0	0	0	0	0	0	0	0	0	0	0	5	0	0	0	0	0	0	0	0	0	1	0	0	0	0	20	0	0	0	0	0	0	11	0	36	25	0	3	Bacteria	Bacteroidetes	Cytophagia	Cytophagales	Flammeovirgaceae	Fulvivirga	Fulvivirga_imtechensis
OTU_1093	0	0	0	0	0	0	0	0	0	0	6	2	1	0	14	0	0	0	0	0	0	19	154	0	0	8	0	0	0	0	0	0	0	7	0	0	2	18	28	Bacteria	Bacteroidetes	Sphingobacteriia	Sphingobacteriales	unassigned	unassigned	unassigned
OTU_3034	0	0	0	0	0	0	0	0	0	53	0	13	5	0	10	0	0	0	0	0	0	1	10	16	20	8	0	0	0	0	0	0	0	0	0	0	10	0	14	Bacteria	Bacteroidetes	Bacteroidia	Bacteroidales	Porphyromonadaceae	unassigned	unassigned
OTU_4449	0	0	0	0	50	10	2	0	0	0	0	0	0	0	0	0	0	0	0	0	32	0	0	0	0	0	0	0	0	1	1	0	0	0	0	0	0	0	0	Bacteria	Bacteroidetes	Sphingobacteriia	Sphingobacteriales	Sphingobacteriaceae	Sphingobacterium	unassigned
OTU_7003	0	11	0	0	0	0	0	0	0	0	18	0	1	0	0	0	0	0	1	0	0	0	0	0	0	0	0	0	0	0	0	37	0	0	0	0	0	0	0	Bacteria	Actinobacteria	Actinobacteria	unassigned	unassigned	unassigned	unassigned
OTU_6941	0	0	0	0	0	0	0	0	0	0	0	2	0	0	0	0	0	0	0	0	0	39	24	0	0	2	11	0	0	0	0	0	0	0	0	0	0	0	0	Bacteria	Bacteroidetes	Flavobacteriia	Flavobacteriales	Flavobacteriaceae	unassigned	unassigned
OTU_7934	0	0	0	0	0	0	0	0	0	0	0	0	0	0	0	0	0	0	0	0	0	30	1	0	0	0	8	0	0	0	0	0	0	0	0	0	0	0	0	Bacteria	Bacteroidetes	Flavobacteriia	Flavobacteriales	unassigned	unassigned	unassigned
OTU_7929	0	0	0	0	0	0	0	0	13	0	0	1	0	0	0	0	1	0	5	0	40	1	2	14	0	3	0	0	0	2	0	0	0	0	0	0	0	0	0	Bacteria	Proteobacteria	Alphaproteobacteria	Rhodobacterales	Rhodobacteraceae	Amaricoccus	Amaricoccus_kaplicensis
OTU_5051	0	0	0	0	0	0	0	0	0	0	0	0	0	0	0	0	0	65	0	0	0	0	0	0	0	0	0	0	0	0	0	0	0	0	0	0	0	0	0	Bacteria	Bacteroidetes	Flavobacteriia	Flavobacteriales	Flavobacteriaceae	Galbibacter	Galbibacter_marinus
OTU_5443	0	0	24	0	0	0	0	0	0	0	9	7	0	0	4	0	0	0	0	0	0	0	0	0	5	4	0	0	0	0	0	0	0	10	0	0	0	24	0	Bacteria	Firmicutes	Clostridia	Clostridiales	Lachnospiraceae	unassigned	unassigned
OTU_1597	22	0	0	0	0	23	0	0	0	0	12	5	22	24	40	0	0	0	0	0	0	6	28	38	14	17	0	0	0	0	0	23	0	3	0	0	0	20	0	Bacteria	Firmicutes	Erysipelotrichia	Erysipelotrichales	Erysipelotrichaceae	Clostridium_XVIII	unassigned
OTU_7571	0	0	0	0	0	0	0	0	0	0	0	0	0	0	0	0	1	0	0	0	33	0	0	0	0	0	0	0	0	0	0	0	0	0	0	0	0	0	0	Bacteria	Proteobacteria	Alphaproteobacteria	Rhodospirillales	Rhodospirillaceae	unassigned	unassigned
OTU_2515	0	0	0	0	70	0	0	0	10	0	20	10	4	21	7	0	0	0	0	0	0	3	0	7	1	27	0	0	0	0	0	0	0	3	59	0	0	20	0	Bacteria	Proteobacteria	Alphaproteobacteria	Sphingomonadales	Sphingomonadaceae	Sphingobium	unassigned
OTU_4843	0	0	0	0	62	0	0	0	0	0	0	0	0	0	0	0	0	0	0	0	0	0	0	0	0	0	0	0	0	0	0	0	0	0	0	0	0	0	0	Bacteria	Proteobacteria	Gammaproteobacteria	Legionellales	Coxiellaceae	Aquicella	Aquicella_siphonis
OTU_7110	0	0	0	0	0	0	0	0	0	20	0	0	6	0	0	0	0	0	0	0	0	0	0	13	3	0	0	0	0	0	0	0	0	0	0	18	0	0	0	Bacteria	Actinobacteria	Actinobacteria	Actinomycetales	unassigned	unassigned	unassigned
OTU_4215	12	5	0	0	0	0	0	5	0	0	0	0	0	0	0	1	0	0	0	1	0	0	2	0	10	4	11	0	0	0	2	0	0	9	3	10	0	0	0	Bacteria	Actinobacteria	Actinobacteria	Actinomycetales	Dietziaceae	Dietzia	unassigned
OTU_915	11	0	52	0	36	36	12	1	0	33	38	3	43	36	8	0	0	0	1	0	21	0	2	7	5	8	16	0	0	0	0	0	0	16	0	15	8	11	0	Bacteria	Bacteroidetes	Bacteroidia	Bacteroidales	Porphyromonadaceae	Parabacteroides	Parabacteroides_merdae
OTU_7111	0	0	0	0	0	0	0	0	0	18	0	0	0	0	0	0	0	0	0	0	0	0	0	0	1	0	0	0	0	0	0	0	0	0	0	18	0	0	0	Bacteria	Acidobacteria	Acidobacteria_Gp10	unassigned	unassigned	unassigned	unassigned
OTU_5830	0	0	0	30	0	27	0	0	0	0	0	0	0	0	2	1	0	0	0	0	0	0	0	16	7	0	0	0	0	0	0	0	1	0	0	0	0	0	0	Bacteria	Proteobacteria	Betaproteobacteria	Burkholderiales	unassigned	unassigned	unassigned
OTU_6756	0	0	0	12	0	0	0	0	0	0	0	0	1	0	0	0	5	0	0	0	29	0	4	0	0	1	0	0	0	0	0	12	2	0	0	0	0	0	0	Bacteria	Bacteroidetes	Cytophagia	Cytophagales	Cytophagaceae	Dyadobacter	unassigned
OTU_1892	0	0	0	0	0	1	0	0	112	0	0	0	0	20	1	0	0	0	109	0	0	1	0	0	0	0	0	0	0	0	0	0	9	0	0	0	0	0	0	Bacteria	Firmicutes	Clostridia	Clostridiales	unassigned	unassigned	unassigned
OTU_1493	0	0	1	0	0	0	0	0	0	1	0	12	6	13	6	0	2	0	0	0	4	3	9	27	15	72	0	0	0	0	0	0	0	7	56	9	0	14	18	Bacteria	Bacteroidetes	Bacteroidia	Bacteroidales	Porphyromonadaceae	unassigned	unassigned
OTU_2746	0	0	28	0	0	0	0	0	0	0	0	0	16	4	6	0	0	0	0	0	0	0	3	41	1	3	0	0	0	0	0	0	0	0	0	0	0	8	11	Bacteria	Proteobacteria	Betaproteobacteria	Burkholderiales	Comamonadaceae	Comamonas	Comamonas_jiangduensis
OTU_5640	0	0	0	52	0	63	6	34	5	0	0	0	0	0	0	1	0	0	6	16	0	0	0	0	0	0	0	0	0	10	35	0	0	0	0	0	0	0	0	Bacteria	Firmicutes	Clostridia	Clostridiales	Lachnospiraceae	unassigned	unassigned
OTU_7796	0	0	0	0	0	38	0	0	0	0	0	0	0	0	0	0	0	0	0	0	14	0	0	0	0	1	0	1	0	0	0	0	0	0	0	0	0	0	0	Bacteria	Proteobacteria	Gammaproteobacteria	Enterobacteriales	Enterobacteriaceae	unassigned	unassigned
OTU_408	0	0	0	1	380	0	0	1	1	0	0	0	0	0	0	26	0	119	1	1	0	0	2	0	0	0	0	84	20	153	1	0	1	0	0	0	0	0	0	Bacteria	Proteobacteria	Gammaproteobacteria	Oceanospirillales	Halomonadaceae	Halomonas	unassigned
OTU_76	0	0	0	2	0	0	0	0	0	0	0	0	0	0	0	575	5	718	0	0	3	0	0	0	0	0	0	921	872	31	1	4	3	0	0	3	0	0	0	Bacteria	Proteobacteria	Alphaproteobacteria	Sphingomonadales	Erythrobacteraceae	Altererythrobacter	Altererythrobacter_aestuarii
OTU_5304	0	0	0	0	0	0	0	0	0	50	30	0	0	0	6	0	0	0	0	0	0	0	2	1	0	3	0	0	0	0	0	0	0	0	0	0	0	0	0	Bacteria	Proteobacteria	Gammaproteobacteria	Enterobacteriales	Enterobacteriaceae	Buttiauxella	unassigned
OTU_2080	54	0	0	0	0	0	0	0	0	0	0	24	2	0	0	0	0	0	0	0	0	0	1	21	32	13	0	0	0	0	0	0	0	1	0	0	0	0	0	Bacteria	Acidobacteria	Acidobacteria_Gp2	Gp2	unassigned	unassigned	unassigned
OTU_1787	0	0	0	0	0	0	0	0	0	0	0	0	0	0	1	0	0	15	0	0	0	0	10	10	0	0	0	87	119	0	0	0	0	0	0	7	0	16	0	Bacteria	Bacteroidetes	Sphingobacteriia	Sphingobacteriales	Chitinophagaceae	Gracilimonas	unassigned
OTU_1413	0	7	0	0	0	0	0	0	0	3	14	4	0	2	1	0	0	0	0	0	0	0	0	0	0	0	28	0	0	0	0	0	0	19	20	29	32	21	37	Bacteria	Verrucomicrobia	Subdivision3	unassigned	unassigned	unassigned	unassigned
OTU_7762	0	1	0	46	1	0	0	0	0	0	0	0	1	7	0	0	0	0	0	0	0	0	0	2	0	0	0	0	0	0	0	11	5	0	0	0	0	0	0	Bacteria	Firmicutes	Bacilli	Bacillales	Bacillaceae_1	Bacillus	Bacillus_firmus
OTU_6202	0	0	25	0	0	0	0	0	0	0	0	0	2	31	1	0	0	0	0	0	0	0	0	0	8	16	0	0	0	0	37	0	6	0	0	0	0	8	0	Bacteria	Proteobacteria	Alphaproteobacteria	Rhodospirillales	Rhodospirillaceae	Azospirillum	unassigned
OTU_7307	0	0	0	0	0	0	0	0	0	0	0	0	0	0	0	0	1	0	0	0	0	0	0	0	0	0	0	0	0	0	36	0	0	0	0	0	0	0	0	Bacteria	Proteobacteria	Gammaproteobacteria	Xanthomonadales	Sinobacteraceae	Panacagrimonas	Panacagrimonas_perspica
OTU_3509	0	0	0	0	0	0	0	46	0	0	0	11	30	22	20	0	0	0	0	0	0	1	12	0	1	10	0	0	0	0	0	0	0	0	0	0	24	7	25	Bacteria	Proteobacteria	Gammaproteobacteria	Pseudomonadales	Pseudomonadaceae	Pseudomonas	Pseudomonas_formosensis
OTU_3558	0	0	0	0	67	0	2	0	0	0	0	0	0	0	0	0	0	0	0	0	0	0	0	0	0	5	0	0	0	0	0	0	0	0	0	0	0	0	0	Bacteria	Candidatus_Saccharibacteria	Saccharibacteria_genera_incertae_sedis	unassigned	unassigned	unassigned	unassigned
OTU_974	0	0	0	0	0	0	0	0	0	0	15	242	0	0	95	0	0	0	0	0	0	8	14	0	0	3	9	0	0	0	0	0	0	0	225	0	11	375	11	Bacteria	Bacteroidetes	Sphingobacteriia	Sphingobacteriales	Rhodothermaceae	unassigned	unassigned
OTU_2099	0	0	0	0	0	0	0	0	0	0	0	0	0	0	0	0	0	0	0	0	0	0	0	9	9	0	17	0	0	0	0	0	0	0	40	20	0	0	7	Bacteria	Proteobacteria	Deltaproteobacteria	unassigned	unassigned	unassigned	unassigned
OTU_2193	0	0	0	0	0	0	0	0	0	0	0	0	0	0	0	0	0	0	0	0	0	0	0	0	10	0	107	0	0	0	0	0	0	0	0	0	0	0	0	Bacteria	Proteobacteria	Deltaproteobacteria	unassigned	unassigned	unassigned	unassigned
OTU_8159	0	0	0	10	0	1	17	0	15	0	0	0	0	0	0	0	0	0	0	9	1	0	0	0	0	0	0	0	0	0	21	31	0	0	0	0	0	0	0	Bacteria	Firmicutes	Clostridia	Clostridiales	Lachnospiraceae	unassigned	unassigned
OTU_8004	0	0	0	0	0	0	0	0	0	0	0	0	0	0	0	0	0	0	0	0	0	0	0	0	0	0	0	0	0	0	0	0	0	29	0	0	0	0	0	Bacteria	Proteobacteria	Deltaproteobacteria	Desulfobacterales	Desulfobacteraceae	Desulfatiglans	Desulfatiglans_parachlorophenolica
OTU_3164	0	6	0	0	0	0	0	0	0	0	0	5	212	0	4	0	0	0	0	0	0	2	5	21	4	6	0	0	0	0	2	0	0	66	0	0	0	3	0	Bacteria	Firmicutes	Bacilli	Bacillales	Planococcaceae	unassigned	unassigned
OTU_4548	0	52	0	0	0	0	0	0	0	0	3	0	0	0	2	0	0	6	0	0	0	0	1	0	0	0	0	21	34	0	0	0	0	0	0	0	0	6	0	Bacteria	Bacteroidetes	Sphingobacteriia	Sphingobacteriales	Chitinophagaceae	Gracilimonas	unassigned
OTU_5139	0	0	0	0	0	0	0	0	0	47	0	0	0	0	0	0	0	0	0	0	0	0	1	0	0	2	0	0	0	0	0	0	0	0	0	0	0	0	0	Bacteria	Proteobacteria	Gammaproteobacteria	Chromatiales	unassigned	unassigned	unassigned
OTU_8348	0	0	0	0	0	0	0	0	0	0	0	0	0	0	0	0	6	0	0	0	68	0	4	0	3	18	0	0	0	0	0	0	0	0	17	2	0	0	1	Bacteria	Actinobacteria	Actinobacteria	Actinomycetales	unassigned	unassigned	unassigned
OTU_8079	0	10	0	0	0	0	0	0	0	0	5	3	0	1	4	0	3	12	0	0	0	11	4	0	0	0	0	17	16	0	0	0	0	0	0	4	2	0	0	Bacteria	Proteobacteria	Gammaproteobacteria	unassigned	unassigned	unassigned	unassigned
OTU_541	0	0	0	0	0	0	0	0	0	1	35	106	0	0	3	0	3	29	0	0	0	149	37	74	132	0	97	1	1	0	0	0	0	43	46	14	152	44	5	Bacteria	Proteobacteria	Gammaproteobacteria	Alteromonadales	Alteromonadaceae	Marinimicrobium	Marinimicrobium_koreense
OTU_2071	0	0	0	0	0	0	0	83	0	0	42	17	8	31	0	0	0	0	0	0	0	1	0	29	4	73	0	0	0	15	0	0	0	0	0	0	0	0	0	Bacteria	Proteobacteria	Alphaproteobacteria	Sphingomonadales	Sphingomonadaceae	Sphingomonas	unassigned
OTU_3206	0	0	0	15	0	23	0	28	13	0	7	0	3	5	3	0	0	0	1	7	14	2	1	0	19	12	0	0	0	0	0	0	0	18	0	7	0	0	0	Bacteria	Firmicutes	Clostridia	Clostridiales	Ruminococcaceae	Oscillibacter	Oscillibacter_valericigenes
OTU_3260	0	0	0	0	0	21	0	22	8	0	0	0	0	0	0	1	0	0	0	1	0	0	0	0	3	0	0	0	0	0	26	0	0	0	0	0	0	0	0	Bacteria	Proteobacteria	Gammaproteobacteria	Oceanospirillales	Halomonadaceae	Halomonas	Halomonas_axialensis
OTU_740	0	0	0	0	0	0	0	0	0	0	91	69	0	66	6	0	0	0	0	0	0	0	12	15	0	26	133	0	0	0	0	0	0	0	0	6	0	12	0	Bacteria	Bacteroidetes	Sphingobacteriia	Sphingobacteriales	unassigned	unassigned	unassigned
OTU_1033	0	0	0	0	0	0	0	0	0	0	0	9	0	0	2	0	0	0	0	0	0	0	0	0	1	1	6	0	0	0	0	0	0	240	5	13	3	0	0	Bacteria	Bacteroidetes	Sphingobacteriia	Sphingobacteriales	Chitinophagaceae	Gracilimonas	unassigned
OTU_2179	0	0	0	0	43	0	0	0	0	0	0	0	1	0	1	1	0	0	0	0	0	0	5	21	0	0	0	0	0	0	43	57	3	0	0	0	0	0	0	Bacteria	Proteobacteria	Alphaproteobacteria	Sphingomonadales	Sphingomonadaceae	Sphingomonas	unassigned
OTU_6171	0	0	0	23	0	0	0	0	0	0	0	0	0	0	0	0	0	0	0	0	0	1	0	33	0	0	0	0	0	0	0	0	0	0	0	0	0	0	0	Bacteria	Proteobacteria	Alphaproteobacteria	Rhodospirillales	unassigned	unassigned	unassigned
OTU_1046	27	50	0	0	0	0	0	0	0	6	24	0	0	9	0	0	0	0	0	0	0	0	0	0	8	1	0	0	0	0	0	0	0	0	50	13	14	6	59	Bacteria	Proteobacteria	Deltaproteobacteria	Myxococcales	unassigned	unassigned	unassigned
OTU_3870	0	10	4	0	0	0	0	0	0	0	5	4	0	0	0	0	0	0	0	0	0	0	1	6	0	0	3	0	0	0	0	0	0	1	0	8	0	18	0	Bacteria	Proteobacteria	Gammaproteobacteria	Chromatiales	unassigned	unassigned	unassigned
OTU_8192	0	0	0	0	0	0	0	0	0	0	4	3	0	0	0	0	0	0	0	0	0	0	0	0	12	0	0	0	0	0	0	0	0	0	23	12	0	0	8	Bacteria	Actinobacteria	Actinobacteria	Solirubrobacterales	unassigned	unassigned	unassigned
OTU_3220	0	0	0	0	1	2	8	55	4	0	0	0	0	0	0	0	7	0	3	68	0	0	0	0	0	0	0	0	0	4	0	1	0	2	0	0	0	0	0	Bacteria	Bacteroidetes	Bacteroidia	Bacteroidales	Porphyromonadaceae	unassigned	unassigned
OTU_2689	0	0	0	0	0	0	0	0	0	27	13	1	7	0	93	1	0	0	0	0	0	0	0	0	8	20	0	0	0	0	0	1	0	0	0	0	0	0	15	Bacteria	Firmicutes	Clostridia	Clostridiales	unassigned	unassigned	unassigned
OTU_600	1	0	52	3	0	0	0	19	1	27	18	30	40	10	54	0	2	0	6	0	0	15	34	58	51	87	29	0	0	0	0	34	0	32	21	56	65	7	26	Bacteria	Bacteroidetes	Bacteroidia	Bacteroidales	Porphyromonadaceae	unassigned	unassigned
OTU_900	0	0	58	0	0	0	1	0	1	0	10	15	26	6	3	0	0	0	0	0	0	0	6	1	225	11	12	0	0	0	0	0	0	18	13	0	0	11	19	Bacteria	Firmicutes	Clostridia	Clostridiales	Ruminococcaceae	Flavonifractor	Flavonifractor_plautii
OTU_3046	0	0	0	0	0	0	0	0	0	0	19	5	2	0	1	0	0	0	0	0	0	0	1	0	47	1	0	0	0	0	0	0	0	11	0	0	11	7	0	Bacteria	Acidobacteria	Acidobacteria_Gp18	Gp18	unassigned	unassigned	unassigned
OTU_8191	0	1	0	0	0	0	0	0	0	0	3	6	0	0	2	0	0	0	0	0	0	0	8	0	0	0	0	0	0	0	0	0	0	0	0	0	0	23	0	Bacteria	Bacteroidetes	Sphingobacteriia	Sphingobacteriales	unassigned	unassigned	unassigned
OTU_7258	0	0	0	0	0	0	0	0	0	0	0	0	2	0	0	0	0	2	0	0	0	1	2	0	10	3	0	15	10	0	0	0	0	6	0	0	0	3	24	Bacteria	Proteobacteria	Alphaproteobacteria	Rhodobacterales	Rhodobacteraceae	Pseudoruegeria	Pseudoruegeria_aquimaris
OTU_5374	0	0	0	0	0	0	0	0	0	0	0	0	0	0	0	0	0	0	0	0	0	2	0	0	0	0	20	0	0	0	0	0	0	0	0	0	34	0	0	Bacteria	Proteobacteria	Gammaproteobacteria	Gammaproteobacteria_incertae_sedis	unassigned	unassigned	unassigned
OTU_8259	7	0	0	0	0	0	0	0	0	0	0	0	0	15	4	0	0	0	0	0	0	0	0	0	26	7	0	0	0	0	0	2	0	0	0	0	0	0	0	Bacteria	Acidobacteria	Acidobacteria_Gp4	Blastocatella	Blastocatella_fastidiosa	unassigned	unassigned
OTU_91	166	140	211	17	28	0	9	28	5	148	40	56	337	148	52	3	1	0	1	7	11	16	80	136	300	124	59	0	0	1	21	82	0	135	170	75	94	83	159	Bacteria	Actinobacteria	Actinobacteria	Actinomycetales	Brevibacteriaceae	Brevibacterium	unassigned
OTU_101	111	0	0	247	457	222	47	441	76	0	47	8	30	100	1	5	26	2	78	289	152	0	4	0	5	16	3	2	1	63	78	443	25	1	0	0	12	3	7	Bacteria	Proteobacteria	Gammaproteobacteria	Enterobacteriales	Enterobacteriaceae	Serratia	Serratia_nematodiphila
OTU_3446	0	0	0	0	0	0	0	0	0	0	0	0	0	0	0	0	0	0	0	0	0	0	0	26	0	0	36	0	0	0	0	0	0	0	0	13	0	0	0	Bacteria	Proteobacteria	Alphaproteobacteria	unassigned	unassigned	unassigned	unassigned
OTU_572	0	1	0	0	0	0	0	0	0	32	8	40	428	8	28	0	0	0	0	0	0	3	8	20	6	25	0	0	0	0	12	0	0	118	0	13	0	17	0	Bacteria	Firmicutes	Bacilli	Bacillales	Planococcaceae	Solibacillus	Solibacillus_silvestris
OTU_5039	0	0	0	0	0	0	0	55	0	0	0	0	0	0	2	0	0	0	0	0	0	0	0	0	0	2	0	0	0	0	0	0	0	0	0	0	0	0	0	Bacteria	Proteobacteria	Betaproteobacteria	unassigned	unassigned	unassigned	unassigned
OTU_3347	0	21	42	0	0	0	0	0	0	0	0	0	0	0	0	0	0	0	0	0	0	0	0	0	0	0	0	0	0	0	0	0	0	0	0	0	0	0	0	Bacteria	Proteobacteria	Gammaproteobacteria	Oceanospirillales	Halomonadaceae	Halomonas	unassigned
OTU_7707	1	22	0	0	0	0	0	0	0	8	0	0	0	0	0	0	0	0	0	0	0	0	3	0	0	0	0	0	0	0	0	0	0	0	0	0	0	0	0	Bacteria	Candidatus_Saccharibacteria	Saccharibacteria_genera_incertae_sedis	unassigned	unassigned	unassigned	unassigned
OTU_1406	0	0	0	118	1	0	0	0	0	0	0	0	0	0	0	0	6	0	0	1	0	2	0	0	27	3	14	0	0	4	0	72	0	0	0	0	0	0	0	Bacteria	Actinobacteria	Actinobacteria	Actinomycetales	Streptomycetaceae	Streptomyces	Streptomyces_fukangensis
OTU_4268	0	0	0	0	0	0	0	0	0	0	0	0	16	0	4	0	0	0	0	0	0	0	0	0	77	6	0	0	0	0	0	0	0	0	0	0	0	0	0	Bacteria	Acidobacteria	Acidobacteria_Gp2	Gp2	unassigned	unassigned	unassigned
OTU_3189	0	42	0	0	0	0	0	0	0	0	0	5	0	0	6	0	0	0	0	0	0	0	0	0	4	0	0	0	0	0	0	0	0	0	0	0	8	0	26	Bacteria	Bacteroidetes	Bacteroidia	Bacteroidales	Porphyromonadaceae	Barnesiella	Barnesiella_intestinihominis
OTU_7415	0	0	0	0	0	33	0	0	0	0	0	0	0	0	0	0	0	0	0	0	0	0	0	0	0	0	0	0	0	0	0	0	0	0	0	0	0	0	0	Bacteria	Acidobacteria	Acidobacteria_Gp16	unassigned	unassigned	unassigned	unassigned
OTU_3309	0	1	0	21	10	1	0	54	11	0	2	0	0	11	0	0	3	1	0	5	23	0	3	7	4	3	0	0	0	5	0	8	0	0	25	0	0	0	0	Bacteria	Proteobacteria	Gammaproteobacteria	Pseudomonadales	Moraxellaceae	Acinetobacter	Acinetobacter_haemolyticus
OTU_4512	0	0	0	0	0	0	0	0	0	0	0	0	0	0	0	4	6	1	0	0	0	0	0	0	0	0	0	20	51	0	0	1	0	0	0	9	0	0	0	Bacteria	Bacteroidetes	Flavobacteriia	Flavobacteriales	Flavobacteriaceae	Salegentibacter	unassigned
OTU_5300	0	0	0	0	0	1	0	0	0	0	0	0	0	0	0	1	0	0	0	0	0	0	0	0	0	0	0	0	0	0	0	43	0	0	0	0	0	0	0	Bacteria	Proteobacteria	Gammaproteobacteria	unassigned	unassigned	unassigned	unassigned
OTU_7797	0	0	0	0	1	30	0	2	0	0	0	0	1	0	0	1	0	0	0	1	1	0	0	0	0	1	0	0	0	0	0	0	1	0	0	0	0	0	0	Bacteria	Firmicutes	Bacilli	Lactobacillales	Streptococcaceae	Streptococcus	Streptococcus_dentisani
OTU_6947	0	0	0	0	0	0	0	0	0	0	2	20	0	32	10	0	0	0	0	0	0	3	8	47	10	7	0	0	0	0	6	0	0	20	3	0	17	0	19	Bacteria	Firmicutes	Clostridia	Clostridiales	Lachnospiraceae	unassigned	unassigned
OTU_7875	0	0	0	0	0	0	0	0	0	0	12	5	111	0	0	0	0	0	0	0	0	7	4	0	0	9	0	0	0	0	0	0	0	35	0	0	0	15	0	Bacteria	Actinobacteria	Actinobacteria	Bifidobacteriales	Bifidobacteriaceae	Bifidobacterium	unassigned
OTU_2622	0	0	0	5	0	0	0	0	0	0	0	0	0	0	0	8	2	2614	0	0	5	0	0	0	0	0	0	5	1	0	6	3	3	0	0	0	0	0	0	Bacteria	Bacteroidetes	Flavobacteriia	Flavobacteriales	Flavobacteriaceae	unassigned	unassigned
OTU_2202	14	0	0	0	31	26	7	0	49	0	0	0	0	0	0	2	8	2	9	22	0	0	0	0	0	0	0	0	1	18	14	0	14	0	0	0	0	0	0	Bacteria	Bacteroidetes	Bacteroidia	Bacteroidales	Porphyromonadaceae	unassigned	unassigned
OTU_7403	0	0	0	0	24	27	0	0	0	0	0	0	0	0	0	0	0	0	0	0	0	0	0	0	0	0	0	0	0	0	0	0	0	0	0	0	0	0	0	Bacteria	Proteobacteria	Gammaproteobacteria	Oceanospirillales	Oceanospirillaceae	Marinobacterium	Marinobacterium_marisflavi
OTU_6632	0	0	0	0	0	10	0	0	0	0	11	0	0	5	0	48	4	0	0	0	0	0	0	0	0	0	7	0	0	0	0	0	0	0	0	5	0	0	13	Bacteria	Actinobacteria	Actinobacteria	Actinomycetales	Micrococcaceae	Nesterenkonia	unassigned
OTU_1803	0	0	0	1	0	0	0	21	92	0	0	0	0	0	0	0	0	0	112	0	0	0	0	0	0	1	1	0	0	0	0	0	23	0	0	0	0	0	0	Bacteria	Firmicutes	Bacilli	Lactobacillales	Lactobacillaceae	Lactobacillus	Lactobacillus_amylovorus
OTU_49	6	0	0	676	555	328	149	695	170	0	0	5	25	4	2	19	27	10	50	286	970	1	0	0	1	10	0	9	3	83	355	612	57	8	0	0	0	10	0	Bacteria	Firmicutes	Bacilli	Bacillales	Bacillaceae_2	Oceanobacillus	Oceanobacillus_profundus
OTU_7612	0	0	0	0	0	0	0	0	0	0	0	0	0	0	2	0	0	0	0	30	0	0	6	0	0	0	0	0	0	0	30	0	0	0	0	0	8	0	0	Bacteria	Proteobacteria	Alphaproteobacteria	Rhizobiales	Beijerinckiaceae	Beijerinckia	Beijerinckia_indica_subsp._lacticogenes
OTU_4947	0	10	33	0	0	0	0	0	0	0	0	0	0	0	0	0	0	0	0	0	0	0	0	0	0	0	6	0	0	0	0	0	0	0	0	0	0	2	0	Bacteria	Proteobacteria	Gammaproteobacteria	Chromatiales	unassigned	unassigned	unassigned
OTU_171	0	0	32	4	34	1	0	30	0	0	0	0	0	0	0	632	2	1090	0	0	2	0	0	0	6	0	0	60	38	0	5	11	5	0	0	0	0	0	0	Bacteria	Proteobacteria	Gammaproteobacteria	Oceanospirillales	Halomonadaceae	Halomonas	unassigned
OTU_834	0	15	1	74	2	64	19	69	0	0	0	3	0	0	6	0	0	4	0	30	0	1	2	0	0	1	0	1	0	0	55	0	9	0	0	0	0	0	0	Bacteria	Acidobacteria	Acidobacteria_Gp3	Gp3	unassigned	unassigned	unassigned
OTU_878	0	8	19	0	0	0	0	0	0	2	0	0	0	0	0	0	0	0	0	0	0	2	0	48	3	1	52	0	0	0	0	0	0	70	27	0	100	0	5	Bacteria	Bacteroidetes	Sphingobacteriia	Sphingobacteriales	Chitinophagaceae	Gracilimonas	unassigned
OTU_3298	0	5	5	0	34	0	0	0	6	7	2	1	0	13	1	0	0	0	0	0	0	2	0	7	0	2	7	0	0	0	0	0	0	5	13	0	7	0	25	Bacteria	Firmicutes	Erysipelotrichia	Erysipelotrichales	Erysipelotrichaceae	Allobaculum	Allobaculum_stercoricanis
OTU_235	0	47	10	0	0	0	0	0	0	11	161	3	5	22	10	0	0	0	0	0	0	6	0	0	0	0	0	0	0	0	0	0	0	691	32	18	9	40	1	Bacteria	Proteobacteria	Gammaproteobacteria	unassigned	unassigned	unassigned	unassigned
OTU_6433	0	0	0	0	0	0	0	0	10	0	0	0	0	0	0	0	0	0	0	0	45	0	0	0	0	0	0	0	0	0	0	0	2	0	0	0	0	0	0	Bacteria	Gemmatimonadetes	Gemmatimonadetes	Gemmatimonadales	Gemmatimonadaceae	Gemmatimonas	Gemmatimonas_aurantiaca
OTU_84	0	0	0	2824	2	50	2	4	2	1	0	11	0	0	0	0	0	4	2	5	0	0	0	1	3	0	0	5	11	0	0	0	0	0	0	0	0	0	0	Bacteria	Proteobacteria	Gammaproteobacteria	Alteromonadales	Alteromonadaceae	Microbulbifer	unassigned
OTU_6499	0	0	0	32	0	0	0	0	0	0	0	0	0	0	0	0	0	0	0	0	0	0	0	0	0	0	0	0	0	0	0	0	0	0	0	0	0	0	0	Bacteria	Bacteroidetes	Bacteroidia	Bacteroidales	Porphyromonadaceae	unassigned	unassigned
OTU_453	0	0	0	0	615	1	0	0	0	0	0	0	1	0	0	0	1	4	2	0	0	8	0	53	24	4	260	12	9	2	0	0	0	0	0	0	50	0	0	Bacteria	Bacteroidetes	Flavobacteriia	Flavobacteriales	Flavobacteriaceae	Galbibacter	Galbibacter_mesophilus
OTU_162	0	0	0	0	0	0	0	0	0	19	7	3	0	0	2	0	2	0	0	0	0	6	1	85	2	4	16	0	0	0	0	0	0	13	2	335	1284	7	107	Bacteria	Proteobacteria	Gammaproteobacteria	Thiotrichales	Piscirickettsiaceae	Methylophaga	Methylophaga_thiooxydans
OTU_1609	0	0	0	7	0	3	7	0	12	33	16	4	17	9	12	0	5	0	3	0	24	0	12	10	23	27	14	1	1	0	0	0	0	4	26	15	7	13	6	Bacteria	Firmicutes	Clostridia	Clostridiales	Ruminococcaceae	Oscillibacter	Oscillibacter_valericigenes
OTU_1564	0	0	16	0	0	29	4	0	0	32	0	10	3	9	4	0	0	0	0	0	37	2	27	0	22	99	7	0	0	6	0	0	0	53	13	0	0	0	9	Bacteria	Firmicutes	Clostridia	Clostridiales	Lachnospiraceae	Clostridium_XlVa	unassigned
OTU_3062	0	0	0	0	0	0	0	0	0	0	0	0	0	0	0	0	0	100	0	0	0	0	0	0	0	0	0	0	0	32	0	0	0	0	0	0	0	0	0	Bacteria	Proteobacteria	Gammaproteobacteria	Oceanospirillales	Halomonadaceae	Salinicola	unassigned
OTU_1495	0	0	0	0	0	0	0	0	0	0	26	18	0	27	16	0	0	0	0	0	0	0	0	0	0	0	0	0	0	0	0	0	0	100	0	1	0	8	0	Bacteria	Bacteroidetes	Sphingobacteriia	Sphingobacteriales	unassigned	unassigned	unassigned
OTU_3877	47	0	20	0	0	53	7	28	10	0	14	0	20	10	47	0	0	1	6	41	0	4	13	3	16	39	34	1	0	0	17	0	8	16	39	2	0	45	8	Bacteria	Firmicutes	Clostridia	Clostridiales	Ruminococcaceae	Clostridium_IV	Clostridium_viride
OTU_4452	0	0	0	0	31	0	0	0	1	0	0	0	0	0	0	0	0	0	0	0	0	0	2	0	0	0	0	0	0	0	41	0	0	0	0	0	0	0	0	Bacteria	Proteobacteria	Deltaproteobacteria	Myxococcales	unassigned	unassigned	unassigned
OTU_4314	61	0	0	0	1	0	0	0	0	0	0	0	0	0	0	0	2	0	0	0	0	0	0	0	3	0	0	0	0	0	0	0	0	0	0	0	0	0	1	Bacteria	Firmicutes	Erysipelotrichia	Erysipelotrichales	Erysipelotrichaceae	Allobaculum	Allobaculum_stercoricanis
OTU_3141	0	0	19	0	0	0	0	0	0	0	0	4	2	43	4	0	0	0	0	0	13	0	3	1	12	7	14	0	0	0	0	0	7	0	47	0	0	0	7	Bacteria	Firmicutes	Clostridia	Clostridiales	Lachnospiraceae	unassigned	unassigned
OTU_7954	0	0	0	0	0	0	0	0	0	0	0	4	0	0	0	0	0	0	0	0	0	1	0	0	1	0	23	0	0	0	0	0	0	0	0	26	0	0	0	Bacteria	Acidobacteria	Acidobacteria_Gp10	unassigned	unassigned	unassigned	unassigned
OTU_4368	0	0	0	1	0	0	5	0	0	0	0	0	3	0	2	0	0	0	0	1	0	0	4	0	75	0	0	0	0	0	0	0	0	4	0	8	0	0	0	Bacteria	Proteobacteria	Gammaproteobacteria	Pasteurellales	Pasteurellaceae	Haemophilus	Haemophilus_parainfluenzae
OTU_6095	0	0	0	0	0	0	0	0	0	0	62	0	0	2	1	0	0	0	0	0	0	0	0	0	0	0	0	0	0	0	0	0	0	2	0	0	0	2	0	Bacteria	Bacteroidetes	Bacteroidia	Bacteroidales	Prolixibacteraceae	unassigned	unassigned
OTU_2902	0	0	0	0	0	0	0	0	0	0	48	6	0	0	19	0	0	0	0	0	0	0	1	5	0	0	10	1	0	0	0	0	0	18	0	2	17	3	5	Bacteria	Bacteroidetes	Sphingobacteriia	Sphingobacteriales	Chitinophagaceae	Gracilimonas	unassigned
OTU_4573	0	0	0	0	1	27	0	0	5	0	0	0	0	0	0	0	0	0	1	0	0	0	0	0	0	0	0	0	0	0	0	27	0	0	0	0	0	0	0	Bacteria	Proteobacteria	Deltaproteobacteria	Bdellovibrionales	Bdellovibrionaceae	Bdellovibrio	Bdellovibrio_bacteriovorus
OTU_2694	0	9	0	0	0	0	0	1	0	0	0	0	0	0	0	155	0	1	0	0	0	0	2	0	0	0	0	0	0	0	0	1	1	0	0	0	0	0	0	Bacteria	Bacteroidetes	Sphingobacteriia	Sphingobacteriales	Sphingobacteriaceae	Pedobacter	Pedobacter_bauzanensis
OTU_3669	0	0	0	0	0	0	0	0	0	0	6	14	17	7	18	0	0	0	0	0	0	2	4	35	95	28	0	0	0	0	0	0	0	10	0	0	0	19	0	Bacteria	Acidobacteria	Acidobacteria_Gp6	Gp6	unassigned	unassigned	unassigned
OTU_1781	373	16	312	0	0	0	0	0	0	0	0	0	0	1	1	0	0	0	0	0	0	4	2	0	0	0	0	0	0	0	0	0	0	0	0	5	0	0	1	Bacteria	Proteobacteria	Gammaproteobacteria	Alteromonadales	unassigned	unassigned	unassigned
OTU_2129	85	43	0	0	0	0	0	0	0	0	0	0	0	0	0	0	0	0	0	0	0	0	4	0	0	0	0	0	0	0	0	0	0	0	0	0	0	0	0	Bacteria	Proteobacteria	Deltaproteobacteria	Myxococcales	unassigned	unassigned	unassigned
OTU_4744	0	0	0	0	0	0	0	0	0	0	0	0	40	0	0	0	0	0	0	0	0	0	0	17	9	2	0	0	0	0	0	0	0	0	0	0	0	0	0	Bacteria	Actinobacteria	Actinobacteria	Actinomycetales	Nocardioidaceae	Kribbella	unassigned
OTU_386	0	0	16	0	0	0	0	3	0	0	5	1	0	0	0	817	0	28	0	26	2	2	11	4	0	0	0	42	36	91	2	0	2	0	2	0	0	0	0	Bacteria	Proteobacteria	Gammaproteobacteria	Oceanospirillales	Halomonadaceae	Halomonas	unassigned
OTU_3060	0	0	1	1	0	0	0	0	44	0	0	0	0	0	0	0	0	0	0	0	0	0	0	0	0	0	0	0	0	0	0	41	0	0	0	0	0	0	0	Bacteria	Bacteroidetes	Bacteroidia	Bacteroidales	Porphyromonadaceae	unassigned	unassigned
OTU_4569	0	0	0	0	54	0	0	1	0	0	0	14	6	0	3	1	0	0	0	0	0	1	0	16	10	15	0	0	0	0	0	0	0	0	0	0	0	21	0	Bacteria	Acidobacteria	Acidobacteria_Gp3	Gp3	unassigned	unassigned	unassigned
OTU_3753	0	0	0	0	0	0	0	0	0	0	0	0	0	0	0	0	0	0	0	0	67	0	0	0	0	0	0	0	0	0	0	0	0	0	0	0	0	0	0	Bacteria	Verrucomicrobia	Opitutae	Opitutales	Opitutaceae	Opitutus	Opitutus_terrae
OTU_2589	0	0	0	0	1	2	0	0	0	1	0	9	3	6	7	0	0	0	0	0	0	2	15	21	64	10	0	0	0	0	0	0	1	0	0	0	0	0	0	Bacteria	Acidobacteria	Acidobacteria_Gp1	Gp1	unassigned	unassigned	unassigned
OTU_6502	0	0	0	45	0	0	0	0	0	0	3	0	0	0	0	0	0	0	0	0	0	0	0	0	0	0	0	0	0	0	0	0	0	0	0	0	0	0	0	Bacteria	Proteobacteria	Gammaproteobacteria	unassigned	unassigned	unassigned	unassigned
OTU_4853	0	0	0	0	0	0	0	0	25	15	5	8	1	16	0	0	0	0	0	0	0	2	0	0	0	14	0	0	0	0	0	0	0	0	0	0	0	0	0	Bacteria	Proteobacteria	Alphaproteobacteria	Sphingomonadales	Erythrobacteraceae	Altererythrobacter	unassigned
OTU_1041	0	0	54	0	0	1	0	0	0	31	5	12	0	94	4	0	0	0	0	0	1	1	2	0	9	28	12	0	0	0	0	12	0	0	30	11	0	5	0	Bacteria	Bacteroidetes	Bacteroidia	Bacteroidales	Rikenellaceae	Rikenella	Rikenella_microfusus
OTU_5587	68	0	0	0	0	0	0	0	0	0	0	0	0	0	0	0	0	0	0	0	0	0	0	0	0	1	0	0	0	0	0	0	0	0	0	0	0	0	0	Bacteria	Proteobacteria	Alphaproteobacteria	unassigned	unassigned	unassigned	unassigned
OTU_7560	0	0	0	0	0	0	0	0	5	0	1	0	0	0	0	0	0	0	0	0	39	0	0	0	0	1	0	0	0	3	0	9	0	0	0	0	0	0	0	Bacteria	Proteobacteria	Gammaproteobacteria	unassigned	unassigned	unassigned	unassigned
OTU_1754	0	39	0	0	0	0	0	0	0	21	0	62	1	0	15	0	0	0	0	0	0	1	1	4	8	1	49	0	0	0	0	0	0	1	40	96	9	1	50	Bacteria	Proteobacteria	Gammaproteobacteria	Chromatiales	unassigned	unassigned	unassigned
OTU_1933	104	1	0	0	0	0	0	0	0	0	8	0	0	33	3	0	0	0	0	0	0	0	11	0	0	0	0	0	0	0	0	0	3	0	0	0	0	7	3	Bacteria	Firmicutes	Bacilli	Lactobacillales	Lactobacillaceae	Lactobacillus	Lactobacillus_paraplantarum
OTU_3349	0	0	36	0	0	0	0	0	0	0	0	6	2	0	0	0	0	0	0	0	0	7	5	0	1	0	0	0	0	0	0	0	0	0	0	0	4	5	17	Bacteria	Proteobacteria	Gammaproteobacteria	Pseudomonadales	Moraxellaceae	Acinetobacter	Acinetobacter_johnsonii
OTU_4686	0	49	0	0	25	0	0	0	0	0	0	0	7	0	0	0	0	0	0	0	0	0	0	0	0	3	0	0	0	0	12	0	0	0	13	11	0	0	0	Bacteria	Bacteroidetes	Bacteroidia	Bacteroidales	Porphyromonadaceae	unassigned	unassigned
OTU_360	45	0	21	95	152	23	18	66	0	84	32	42	101	77	34	1	10	1	5	57	38	8	28	79	150	81	28	1	2	10	23	83	20	5	65	6	61	33	25	Bacteria	Proteobacteria	Alphaproteobacteria	Rhizobiales	Bradyrhizobiaceae	Bradyrhizobium	unassigned
OTU_5377	0	0	0	0	0	0	0	0	0	0	0	1	0	0	0	0	0	0	0	0	22	0	0	39	0	8	0	0	0	0	0	0	0	0	0	0	0	0	0	Bacteria	Deinococcus-Thermus	Deinococci	Thermales	Thermaceae	Meiothermus	Meiothermus_terrae
OTU_6725	0	4	0	0	0	0	1	0	5	24	0	0	2	0	0	0	0	0	12	0	0	5	2	0	2	1	0	0	0	5	0	0	0	5	0	0	0	0	0	Bacteria	Proteobacteria	Betaproteobacteria	unassigned	unassigned	unassigned	unassigned
OTU_7352	0	33	0	0	0	0	0	0	0	6	0	0	1	0	0	0	0	0	0	0	0	0	0	0	0	0	0	0	0	0	0	0	0	0	0	0	0	0	0	Bacteria	Chlamydiae	Chlamydiia	Chlamydiales	unassigned	unassigned	unassigned
OTU_3987	0	0	0	7	21	0	0	0	0	15	0	1	0	0	1	1	15	0	4	0	0	0	15	0	4	6	9	0	0	0	0	0	8	0	27	16	0	20	0	Bacteria	Proteobacteria	Deltaproteobacteria	Myxococcales	Cystobacteraceae	Cystobacter	unassigned
OTU_137	1	0	0	0	0	0	0	0	0	0	31	17	2	1	5	0	0	0	0	0	0	0	5	8	1	1	37	0	0	0	0	0	0	1440	3	28	53	15	27	Bacteria	Proteobacteria	Gammaproteobacteria	Chromatiales	unassigned	unassigned	unassigned
OTU_4522	0	0	0	0	0	0	0	0	0	0	0	0	0	0	0	0	0	0	0	0	64	0	0	0	0	0	0	1	0	0	0	0	0	0	0	0	0	0	11	Bacteria	Chloroflexi	Ktedonobacteria	Ktedonobacterales	unassigned	unassigned	unassigned
OTU_3550	0	0	24	10	0	0	7	0	0	0	15	2	42	16	2	0	0	0	0	0	0	0	7	0	3	9	0	0	0	0	2	0	0	14	0	1	13	0	14	Bacteria	Proteobacteria	Gammaproteobacteria	Pseudomonadales	Moraxellaceae	Acinetobacter	Acinetobacter_johnsonii
OTU_5053	0	0	0	0	0	0	0	0	0	0	0	0	2	4	9	0	0	0	0	0	0	3	6	0	3	11	0	0	0	0	0	0	0	20	14	0	0	58	17	Bacteria	Verrucomicrobia	Spartobacteria	Spartobacteria_genera_incertae_sedis	unassigned	unassigned	unassigned
OTU_427	8	97	15	114	97	4	15	120	19	34	201	47	158	74	25	2	5	1	12	122	28	7	26	9	22	67	0	4	0	32	51	47	9	41	0	0	7	12	24	Bacteria	Firmicutes	Bacilli	Lactobacillales	Streptococcaceae	Streptococcus	Streptococcus_dentisani
OTU_7892	0	0	0	0	0	0	0	1	1	0	4	2	7	24	12	0	0	0	0	0	0	0	2	10	8	13	0	0	0	0	0	0	0	0	0	0	35	2	0	Bacteria	Acidobacteria	Acidobacteria_Gp1	Gp1	unassigned	unassigned	unassigned
OTU_3720	1	0	0	0	0	0	0	0	0	26	11	7	3	0	6	0	0	0	0	0	0	0	0	0	13	83	1	0	0	0	0	0	0	0	0	0	0	22	0	Bacteria	Proteobacteria	Betaproteobacteria	Burkholderiales	Comamonadaceae	Hydrogenophaga	Hydrogenophaga_bisanensis
OTU_7365	0	0	36	0	0	0	0	0	0	0	0	0	0	0	0	0	0	0	0	0	0	0	0	20	0	0	0	0	0	0	0	0	0	0	0	0	0	0	0	Bacteria	Bacteroidetes	Bacteroidia	Bacteroidales	Porphyromonadaceae	unassigned	unassigned
OTU_1021	0	63	0	0	0	0	0	0	0	16	51	1	1	2	7	0	0	0	0	0	0	0	5	0	1	0	1	0	0	0	0	0	0	31	24	1	0	52	21	Bacteria	Proteobacteria	Gammaproteobacteria	Chromatiales	unassigned	unassigned	unassigned
OTU_1664	0	0	42	0	0	0	0	0	0	0	0	0	1	7	0	0	0	0	0	0	0	1	131	4	1	5	0	0	0	4	0	0	0	0	0	0	0	0	3	Bacteria	Firmicutes	Clostridia	Clostridiales	Lachnospiraceae	unassigned	unassigned
OTU_2250	0	12	2	0	0	0	0	0	0	0	0	0	0	0	0	0	0	0	0	0	0	0	0	0	2	0	8	0	0	0	0	0	0	19	0	5	95	0	0	Bacteria	Bacteroidetes	Sphingobacteriia	Sphingobacteriales	unassigned	unassigned	unassigned
OTU_7814	0	0	0	0	0	0	0	0	0	35	0	0	0	0	0	0	0	0	0	0	0	0	0	0	0	0	0	0	0	0	0	0	0	0	0	0	0	0	0	Bacteria	Parcubacteria	unassigned	unassigned	unassigned	unassigned	unassigned
OTU_2965	0	0	0	0	0	0	0	0	0	0	0	11	2	24	1	0	0	0	0	0	0	0	3	10	6	4	16	0	0	0	0	0	0	1	13	0	13	0	2	Bacteria	Bacteroidetes	unassigned	unassigned	unassigned	unassigned	unassigned
OTU_8294	0	0	0	0	0	0	0	0	0	0	0	0	0	0	0	0	0	11	0	0	0	0	0	0	0	0	0	4	13	0	0	0	0	0	0	0	0	0	0	Bacteria	Spirochaetes	Spirochaetia	Spirochaetales	Spirochaetaceae	Salinispira	Salinispira_pacifica
OTU_1088	0	0	9	0	0	0	0	0	0	0	2	4	0	2	31	0	0	3	0	0	0	8	143	0	0	2	5	0	0	0	0	0	0	2	3	6	1	95	0	Bacteria	Actinobacteria	Actinobacteria	Nitriliruptorales	Nitriliruptoraceae	Nitriliruptor	Nitriliruptor_alkaliphilus
OTU_6757	0	0	0	36	0	0	0	0	0	0	0	0	0	0	0	0	0	0	0	0	0	0	0	0	0	0	0	0	0	0	0	0	0	0	0	0	0	0	0	Bacteria	Proteobacteria	Alphaproteobacteria	Rhodospirillales	Acetobacteraceae	unassigned	unassigned
OTU_6100	0	0	0	0	0	0	0	0	0	1	26	0	4	0	0	0	3	0	0	0	0	0	0	3	1	1	0	0	0	0	0	0	0	6	14	3	0	0	0	Bacteria	Proteobacteria	Gammaproteobacteria	Aeromonadales	Aeromonadaceae	Aeromonas	unassigned
OTU_6996	0	0	0	1	0	0	0	1	0	0	0	0	0	0	0	0	0	0	0	0	2	0	0	0	0	0	0	0	0	0	0	42	0	0	0	0	0	0	0	Bacteria	Bacteroidetes	Bacteroidia	Bacteroidales	Porphyromonadaceae	unassigned	unassigned
OTU_996	0	0	29	1	2	1	0	0	0	3	6	6	0	21	2	2	15	0	0	0	1	102	1	10	8	3	0	0	1	2	0	0	0	0	0	1	142	0	0	Bacteria	Actinobacteria	Actinobacteria	Actinomycetales	Micrococcaceae	Zhihengliuella	unassigned
OTU_6818	0	8	0	0	0	0	0	0	0	51	0	16	1	0	9	0	0	0	0	0	0	0	2	0	2	4	0	0	0	0	0	0	0	0	15	0	0	0	0	Bacteria	Proteobacteria	Betaproteobacteria	Burkholderiales	Burkholderiaceae	Burkholderia	unassigned
OTU_866	0	0	0	0	0	0	0	0	0	0	0	0	0	0	0	0	0	6	0	0	0	7	1	0	0	1	7	0	0	0	0	0	0	5	1	300	0	0	55	Bacteria	Proteobacteria	Deltaproteobacteria	Myxococcales	unassigned	unassigned	unassigned
OTU_6112	0	0	0	0	0	0	0	6	0	0	0	4	0	0	1	0	0	0	0	0	0	0	0	27	0	9	0	0	0	0	0	14	0	0	0	0	0	0	0	Bacteria	Proteobacteria	Alphaproteobacteria	unassigned	unassigned	unassigned	unassigned
OTU_4458	0	0	0	0	0	0	0	0	0	19	0	0	1	0	0	0	0	0	0	0	0	0	0	0	42	0	0	0	0	0	0	0	0	13	0	0	0	0	0	Bacteria	Firmicutes	Clostridia	Clostridiales	Ruminococcaceae	unassigned	unassigned
OTU_173	0	0	0	276	259	164	102	153	118	0	0	9	8	0	1	9	23	5	51	281	311	2	5	7	0	4	0	3	2	85	268	345	9	0	0	0	1	0	0	Bacteria	Proteobacteria	Gammaproteobacteria	Enterobacteriales	Enterobacteriaceae	unassigned	unassigned
OTU_5173	0	0	0	0	0	0	0	0	0	0	0	0	38	0	4	0	0	0	0	0	0	3	0	0	0	0	0	0	0	0	33	0	0	0	0	0	0	20	0	Bacteria	Bacteroidetes	Bacteroidia	Bacteroidales	unassigned	unassigned	unassigned
OTU_8102	0	0	0	37	0	0	0	0	3	0	0	0	0	0	0	0	0	0	0	0	0	2	0	0	0	0	0	0	1	0	0	21	0	0	0	0	0	0	36	Bacteria	Proteobacteria	Alphaproteobacteria	Sphingomonadales	Sphingomonadaceae	unassigned	unassigned
OTU_1761	80	0	0	0	0	0	0	0	0	0	11	20	67	0	11	0	0	0	0	0	0	2	0	9	119	8	0	0	0	0	0	0	0	53	48	0	0	12	0	Bacteria	Acidobacteria	Acidobacteria_Gp6	Gp6	unassigned	unassigned	unassigned
OTU_6471	26	0	0	0	0	0	0	1	0	0	0	0	26	0	1	0	0	0	0	42	0	1	0	0	6	6	11	0	0	0	0	0	0	14	0	0	31	0	7	Bacteria	Firmicutes	Clostridia	Clostridiales	Lachnospiraceae	Clostridium_XlVa	Clostridium_hylemonae
OTU_5740	0	0	0	0	0	0	0	0	0	0	4	0	0	0	2	10	0	1	0	0	0	1	0	0	0	0	0	0	0	34	0	0	0	0	0	0	0	0	0	Bacteria	Proteobacteria	Alphaproteobacteria	Rhodobacterales	Rhodobacteraceae	unassigned	unassigned
OTU_5694	0	0	0	0	0	0	0	0	0	0	0	1	0	0	0	0	0	0	0	0	0	0	0	7	21	0	2	0	0	0	0	0	0	6	0	4	1	0	0	Bacteria	Proteobacteria	Alphaproteobacteria	Rhodospirillales	Rhodospirillaceae	unassigned	unassigned
OTU_1635	0	0	0	0	27	0	10	121	12	0	19	0	0	10	3	0	0	0	0	15	0	0	0	0	5	18	4	0	0	2	0	33	10	0	0	0	14	0	0	Bacteria	Proteobacteria	Deltaproteobacteria	Desulfovibrionales	Desulfovibrionaceae	Desulfovibrio	unassigned
OTU_376	0	94	0	0	0	0	0	0	0	78	8	19	0	7	0	0	0	0	0	0	0	21	0	14	71	7	11	0	0	0	0	0	0	21	6	4	172	173	0	Bacteria	Proteobacteria	Alphaproteobacteria	Rhodobacterales	Rhodobacteraceae	unassigned	unassigned
OTU_4644	0	0	12	0	30	36	0	0	0	0	4	0	0	21	0	0	1	105	0	0	0	0	0	0	0	0	0	0	0	7	3	0	0	8	0	0	0	0	0	Bacteria	Actinobacteria	Actinobacteria	Actinomycetales	Nocardiopsaceae	Nocardiopsis	unassigned
OTU_3609	0	0	0	0	0	0	0	0	0	0	1	0	0	0	6	0	0	0	0	0	78	0	0	0	0	6	0	1	0	0	0	0	0	0	0	0	0	0	0	Bacteria	Proteobacteria	Gammaproteobacteria	unassigned	unassigned	unassigned	unassigned
OTU_4812	0	0	53	0	0	0	0	0	0	0	0	0	0	0	0	0	0	0	0	0	0	0	0	0	0	0	0	0	0	0	0	0	0	0	0	0	0	0	0	Bacteria	Firmicutes	Clostridia	Clostridiales	Ruminococcaceae	Flavonifractor	Flavonifractor_plautii
OTU_6524	0	0	0	0	40	12	0	0	0	0	0	2	0	0	21	0	0	0	0	0	0	0	4	0	0	8	0	2	0	0	0	0	0	0	0	0	0	0	0	Bacteria	Actinobacteria	Actinobacteria	unassigned	unassigned	unassigned	unassigned
OTU_5947	0	0	0	0	0	0	0	0	0	0	0	0	3	0	0	0	0	0	0	0	0	0	0	0	0	0	28	0	0	0	0	0	0	0	19	0	0	0	0	Bacteria	Bacteroidetes	Bacteroidia	Bacteroidales	Porphyromonadaceae	Barnesiella	Barnesiella_intestinihominis
OTU_3798	0	0	0	0	0	0	0	0	0	1	11	0	3	0	0	0	0	0	0	0	0	0	0	26	40	0	0	0	0	0	0	0	0	0	0	0	0	0	0	Bacteria	Firmicutes	Bacilli	Bacillales	unassigned	unassigned	unassigned
OTU_8384	0	0	0	0	0	0	0	0	2	0	0	0	0	0	0	0	1	1	0	0	0	0	0	0	0	0	0	1	0	0	0	49	0	0	0	0	16	0	0	Bacteria	Bacteroidetes	Bacteroidia	Bacteroidales	Prevotellaceae	Paraprevotella	Paraprevotella_clara
OTU_7331	902	0	0	0	0	0	0	0	0	0	16	19	6	82	11	1	0	1	2	0	1	0	6	34	11	36	0	1	0	0	0	0	0	30	0	0	0	0	27	Bacteria	Proteobacteria	Gammaproteobacteria	Enterobacteriales	Enterobacteriaceae	Pantoea	unassigned
OTU_3724	0	0	0	0	0	54	0	0	14	0	0	13	3	13	7	0	3	0	0	0	0	0	4	32	0	9	0	0	0	0	0	0	0	17	0	18	0	0	0	Bacteria	Acidobacteria	Acidobacteria_Gp3	Gp3	unassigned	unassigned	unassigned
OTU_8010	0	0	0	0	0	0	0	0	0	12	2	37	5	0	1	0	0	0	4	0	0	0	4	0	8	6	15	0	0	0	0	0	0	0	31	0	0	13	0	Bacteria	Proteobacteria	Gammaproteobacteria	unassigned	unassigned	unassigned	unassigned
OTU_6042	0	0	0	1	0	2	0	0	0	0	0	0	0	0	9	0	0	0	3	0	7	1	7	0	0	4	0	0	0	2	1	34	0	10	0	0	0	0	0	Bacteria	Firmicutes	Bacilli	Lactobacillales	Streptococcaceae	Streptococcus	Streptococcus_gordonii
OTU_3605	0	0	0	0	0	0	0	0	0	0	0	0	0	0	0	1	0	1	0	0	1	0	0	46	0	0	23	10	13	0	0	0	0	0	0	4	0	0	2	Bacteria	Proteobacteria	Gammaproteobacteria	Alteromonadales	Alteromonadaceae	Microbulbifer	unassigned
OTU_1343	0	8	0	0	0	0	0	0	0	79	36	1	0	3	1	0	0	0	0	0	0	1	0	4	7	0	0	0	0	0	0	0	0	0	40	1	0	9	11	Bacteria	Proteobacteria	Gammaproteobacteria	Chromatiales	unassigned	unassigned	unassigned
OTU_2212	0	0	0	0	0	12	10	2	1	3	0	14	25	12	10	0	0	0	0	0	0	1	1	0	19	23	0	0	0	2	0	0	3	23	60	5	10	11	13	Bacteria	Bacteroidetes	Bacteroidia	Bacteroidales	Porphyromonadaceae	unassigned	unassigned
OTU_4598	0	0	0	0	0	0	0	0	0	0	0	9	0	10	13	0	0	0	0	0	0	0	0	6	57	7	0	0	0	0	7	0	0	0	0	0	0	21	0	Bacteria	Bacteroidetes	Bacteroidia	Bacteroidales	Porphyromonadaceae	unassigned	unassigned
OTU_7121	0	0	0	0	0	0	0	0	0	19	0	0	0	0	0	0	0	0	0	0	0	2	0	0	0	0	5	0	0	0	0	0	0	0	0	0	0	0	15	Bacteria	Acidobacteria	Acidobacteria_Gp16	unassigned	unassigned	unassigned	unassigned
OTU_4011	0	0	0	0	0	0	0	0	0	0	0	33	0	0	18	0	0	0	0	0	0	2	9	19	9	0	2	0	0	0	0	0	0	0	0	0	0	2	0	Bacteria	Bacteroidetes	Sphingobacteriia	Sphingobacteriales	Chitinophagaceae	Gracilimonas	unassigned
OTU_2931	85	0	0	0	0	0	0	0	0	0	0	0	0	0	0	0	0	0	0	0	0	0	0	0	0	0	0	0	0	0	0	0	0	0	0	0	0	0	0	Bacteria	Actinobacteria	Actinobacteria	Coriobacteriales	Coriobacteriaceae	unassigned	unassigned
OTU_3632	0	0	9	0	0	0	0	0	0	0	0	5	0	0	3	0	0	0	0	0	0	0	0	30	10	6	0	0	0	0	0	0	0	3	9	0	0	0	0	Bacteria	Actinobacteria	Actinobacteria	Actinomycetales	Micrococcaceae	Micrococcus	unassigned
OTU_6177	0	0	0	2	1	0	0	1	0	0	0	0	1	0	0	0	0	0	0	58	0	0	0	5	0	0	0	0	0	0	0	0	0	0	0	6	0	0	0	Bacteria	Proteobacteria	Alphaproteobacteria	Rhodobacterales	Rhodobacteraceae	Paracoccus	Paracoccus_yeei
OTU_3225	0	0	0	0	0	0	0	0	0	0	0	0	0	0	21	1	0	0	0	0	0	40	124	0	5	0	5	0	4	4	0	0	0	0	0	0	0	0	0	Bacteria	Actinobacteria	Actinobacteria	Actinomycetales	Promicromonosporaceae	Isoptericola	Isoptericola_halotolerans
OTU_8274	0	0	0	0	0	0	0	33	0	0	0	0	0	0	0	0	0	1	0	0	0	0	0	0	0	0	0	0	0	0	0	0	0	0	0	0	0	0	0	Bacteria	Proteobacteria	Alphaproteobacteria	Rhizobiales	Bradyrhizobiaceae	Bradyrhizobium	unassigned
OTU_289	0	0	0	0	0	0	0	0	0	0	1	0	0	1	0	2	0	0	0	0	0	919	6	6	3	0	22	0	0	0	0	0	0	17	0	0	35	0	0	Bacteria	Bacteroidetes	Flavobacteriia	Flavobacteriales	Flavobacteriaceae	unassigned	unassigned
OTU_4244	0	0	0	0	58	0	0	0	0	0	0	0	0	0	0	0	0	1	0	0	0	0	0	0	0	0	0	0	0	0	15	0	0	0	0	0	0	0	0	Bacteria	Bacteroidetes	Bacteroidia	Bacteroidales	unassigned	unassigned	unassigned
OTU_6695	34	0	0	0	0	0	0	0	0	0	0	0	1	0	0	0	0	0	0	0	0	0	0	0	0	0	0	0	0	0	0	0	0	0	0	0	0	0	0	Bacteria	Proteobacteria	Deltaproteobacteria	Myxococcales	unassigned	unassigned	unassigned
OTU_4520	0	0	0	0	0	0	0	0	0	0	0	0	0	0	0	0	0	0	0	0	54	0	0	11	0	2	0	0	0	9	0	0	0	0	0	0	0	3	0	Bacteria	Proteobacteria	Betaproteobacteria	Burkholderiales	Comamonadaceae	unassigned	unassigned
OTU_8206	0	0	0	0	0	0	0	0	0	0	0	3	0	15	3	0	0	0	0	0	0	0	4	0	0	5	0	0	0	0	0	0	0	0	0	0	0	0	0	Bacteria	Fusobacteria	Fusobacteriia	Fusobacteriales	Fusobacteriaceae	Cetobacterium	Cetobacterium_somerae
OTU_4700	0	0	0	0	21	0	24	0	1	0	0	0	0	0	0	0	0	0	7	10	0	1	0	0	2	6	0	0	2	0	0	13	0	0	0	0	0	0	0	Bacteria	Actinobacteria	Actinobacteria	Actinomycetales	Pseudonocardiaceae	Kutzneria	unassigned
OTU_176	0	0	0	0	0	0	0	0	0	1	10	21	2	0	73	0	0	1	0	0	0	408	737	9	7	5	3	0	0	0	0	0	0	32	6	12	39	66	0	Bacteria	Actinobacteria	Actinobacteria	Actinomycetales	unassigned	unassigned	unassigned
OTU_4591	0	0	0	0	0	0	0	0	0	1	16	5	0	13	2	0	0	0	0	0	0	1	0	0	9	0	1	0	0	0	0	0	0	0	16	1	0	0	0	Bacteria	Bacteroidetes	Sphingobacteriia	Sphingobacteriales	Chitinophagaceae	Gracilimonas	unassigned
OTU_6507	0	0	0	43	0	0	0	0	0	0	0	0	0	0	0	0	0	0	0	0	0	0	0	0	0	0	0	0	0	0	0	0	0	0	0	0	0	0	0	Bacteria	Firmicutes	Clostridia	unassigned	unassigned	unassigned	unassigned
OTU_2844	0	0	0	74	0	0	0	0	0	0	0	0	5	4	0	1	0	0	1	0	0	0	0	3	0	3	0	0	0	21	0	0	0	0	0	2	0	0	0	Bacteria	Nitrospirae	Nitrospira	Nitrospirales	Nitrospiraceae	Nitrospira	unassigned
OTU_665	90	0	0	59	0	0	0	0	23	16	7	3	195	8	6	0	4	1	0	16	1	3	7	12	60	62	0	1	0	0	17	0	1	18	0	0	27	49	26	Bacteria	Firmicutes	Bacilli	Lactobacillales	Enterococcaceae	Enterococcus	unassigned
OTU_2422	0	0	9	1	0	0	0	0	0	38	0	4	8	15	18	0	0	0	0	0	0	0	8	0	0	22	0	0	0	0	0	0	0	0	0	0	0	24	0	Bacteria	Firmicutes	Clostridia	Clostridiales	unassigned	unassigned	unassigned
OTU_5150	0	0	0	0	0	0	0	0	0	0	3	28	0	1	7	0	0	0	0	0	0	12	8	6	0	0	37	0	0	0	0	0	0	0	9	1	0	16	0	Bacteria	Planctomycetes	Phycisphaerae	Phycisphaerales	Phycisphaeraceae	Phycisphaera	Phycisphaera_mikurensis
OTU_4987	0	0	2	10	2	60	1	11	0	0	0	0	1	0	5	0	1	0	0	3	1	0	0	3	6	0	0	0	0	0	0	0	1	0	0	0	0	0	0	Bacteria	Proteobacteria	Betaproteobacteria	Burkholderiales	Comamonadaceae	Ramlibacter	Ramlibacter_henchirensis
OTU_6688	0	0	0	0	0	0	0	0	0	0	0	0	0	0	0	0	0	0	0	0	0	0	0	0	0	0	0	0	0	0	0	43	0	0	0	0	0	0	0	Bacteria	Proteobacteria	Alphaproteobacteria	Sphingomonadales	Sphingomonadaceae	Sphingomonas	unassigned
OTU_7872	0	0	0	0	0	0	0	0	0	0	0	0	17	0	0	0	0	0	0	0	0	0	0	7	0	0	0	0	0	0	0	0	0	14	0	0	0	0	0	Bacteria	Actinobacteria	Actinobacteria	Actinomycetales	unassigned	unassigned	unassigned
OTU_7257	0	0	0	0	0	0	0	0	0	0	3	0	0	7	3	0	0	0	0	0	0	0	0	0	15	3	21	0	0	0	0	0	0	0	0	0	0	0	0	Bacteria	Acidobacteria	Acidobacteria_Gp4	Gp4	unassigned	unassigned	unassigned
OTU_4472	1	0	0	0	0	0	0	0	0	1	14	0	5	2	10	0	0	0	0	0	0	0	1	1	21	10	0	0	0	1	20	35	0	0	0	0	9	0	16	Bacteria	Firmicutes	Erysipelotrichia	Erysipelotrichales	Erysipelotrichaceae	Allobaculum	Allobaculum_stercoricanis
OTU_3779	0	0	12	0	0	0	0	0	0	0	0	0	6	7	5	0	0	0	0	0	0	0	6	28	16	5	0	0	0	0	0	0	0	0	0	0	0	16	0	Bacteria	Firmicutes	Clostridia	Clostridiales	Lachnospiraceae	Lachnospiracea_incertae_sedis	Eubacterium_hallii
OTU_1902	0	21	18	0	0	0	0	4	0	22	11	17	48	9	10	0	0	0	0	0	0	2	11	9	6	22	0	0	0	0	0	0	0	19	0	7	0	0	0	Bacteria	Bacteroidetes	Bacteroidia	Bacteroidales	Porphyromonadaceae	unassigned	unassigned
OTU_849	0	15	0	0	0	0	0	0	0	17	4	4	0	9	3	0	0	0	0	0	0	0	0	43	7	3	66	0	0	0	0	0	0	3	19	47	40	10	39	Bacteria	Proteobacteria	Gammaproteobacteria	Chromatiales	unassigned	unassigned	unassigned
OTU_1082	19	131	0	0	0	0	0	0	0	10	102	0	5	1	0	0	0	0	0	0	0	0	0	0	0	0	3	0	0	0	0	0	0	0	0	6	0	1	0	Bacteria	Proteobacteria	Gammaproteobacteria	unassigned	unassigned	unassigned	unassigned
OTU_5854	0	0	0	0	0	0	0	0	0	40	0	0	0	0	0	0	0	0	0	0	0	0	0	0	0	1	0	0	0	0	0	0	0	0	0	0	0	0	0	Bacteria	Firmicutes	Clostridia	Clostridiales	Ruminococcaceae	Oscillibacter	Oscillibacter_valericigenes
OTU_1388	0	45	2	14	0	1	7	0	9	0	59	3	3	4	2	0	0	0	0	0	0	0	4	4	12	11	0	0	0	1	0	10	0	22	0	0	0	0	25	Bacteria	Proteobacteria	Gammaproteobacteria	Pseudomonadales	Moraxellaceae	Acinetobacter	Acinetobacter_johnsonii
OTU_1689	0	38	0	0	0	0	0	0	0	0	47	2	0	3	52	0	0	0	0	0	0	0	0	0	0	0	0	0	0	0	0	0	0	0	0	11	0	11	0	Bacteria	Proteobacteria	Gammaproteobacteria	Chromatiales	unassigned	unassigned	unassigned
OTU_7655	0	0	0	0	0	0	0	0	0	0	0	0	0	0	0	0	0	0	0	0	0	0	1	23	0	3	0	0	0	0	0	0	0	0	0	0	0	0	29	Bacteria	Planctomycetes	Planctomycetia	Planctomycetales	Planctomycetaceae	unassigned	unassigned
OTU_5390	23	17	42	0	0	0	0	0	0	22	2	1	0	0	10	1	7	9	0	0	1	8	6	1	0	0	3	379	267	0	0	0	1	0	1	5	0	20	0	Bacteria	Bacteroidetes	Flavobacteriia	Flavobacteriales	Cryomorphaceae	Brumimicrobium	unassigned
OTU_669	0	0	29	0	0	0	0	0	0	0	103	1	2	6	212	0	0	1	0	0	0	0	13	9	0	0	0	0	0	0	0	0	0	0	40	11	0	36	6	Bacteria	Bacteroidetes	Sphingobacteriia	Sphingobacteriales	unassigned	unassigned	unassigned
OTU_756	0	0	0	0	0	0	0	0	0	2	135	13	13	11	5	0	0	0	0	0	0	1	12	13	4	84	19	0	0	0	0	1	0	55	47	1	0	0	0	Bacteria	Bacteroidetes	Bacteroidia	Bacteroidales	Porphyromonadaceae	unassigned	unassigned
OTU_6354	0	0	0	0	0	0	0	0	0	0	0	5	3	0	11	0	0	0	1	0	0	0	1	0	0	6	0	0	0	0	1	0	0	0	1	0	19	0	0	Bacteria	Candidatus_Saccharibacteria	Saccharibacteria_genera_incertae_sedis	unassigned	unassigned	unassigned	unassigned
OTU_793	0	0	0	35	77	1	1	126	30	0	0	0	5	3	3	2	0	2	0	15	118	0	3	0	16	0	0	0	0	0	64	56	0	0	0	0	0	0	0	Bacteria	Proteobacteria	Betaproteobacteria	Burkholderiales	unassigned	unassigned	unassigned
OTU_812	73	0	0	21	101	72	49	2	30	0	10	56	80	67	27	1	4	0	9	66	53	11	29	8	64	269	0	0	2	4	48	113	10	69	5	12	9	0	11	Bacteria	Firmicutes	Clostridia	Clostridiales	Lachnospiraceae	unassigned	unassigned
OTU_1208	0	0	25	0	0	0	0	0	0	0	0	0	0	9	0	0	0	0	0	0	0	8	0	38	3	0	32	0	0	0	0	0	0	33	0	21	35	0	0	Bacteria	Proteobacteria	Gammaproteobacteria	Oceanospirillales	Saccharospirillaceae	Saccharospirillum	unassigned
OTU_2240	0	0	0	29	0	0	1	0	0	13	6	7	32	21	27	0	0	0	0	27	29	5	4	57	28	33	18	0	0	0	0	0	10	0	0	0	17	0	0	Bacteria	Proteobacteria	Gammaproteobacteria	unassigned	unassigned	unassigned	unassigned
OTU_7657	0	0	0	0	4	0	8	1	0	0	0	0	0	0	0	0	0	0	0	0	14	0	0	0	0	0	0	0	0	0	33	5	0	0	0	0	0	0	0	Bacteria	Bacteroidetes	Flavobacteriia	Flavobacteriales	Flavobacteriaceae	unassigned	unassigned
OTU_6591	0	0	0	0	0	0	0	0	0	0	0	0	26	0	0	0	0	0	0	0	0	0	1	0	0	0	0	0	0	0	0	0	0	10	0	0	0	0	0	Bacteria	Acidobacteria	Acidobacteria_Gp6	Gp6	unassigned	unassigned	unassigned
OTU_6803	0	0	0	0	0	0	0	0	0	31	0	8	28	8	9	0	0	0	0	0	0	1	2	0	18	14	0	0	1	0	0	0	0	0	0	0	22	0	0	Bacteria	Acidobacteria	Acidobacteria_Gp3	Gp3	unassigned	unassigned	unassigned
OTU_5928	0	18	0	82	37	0	31	35	5	0	0	2	4	11	11	0	0	0	0	100	59	0	4	4	2	4	0	1	0	9	13	28	4	15	0	5	5	0	12	Bacteria	Firmicutes	Clostridia	Clostridiales	Lachnospiraceae	Clostridium_XlVa	Clostridium_aerotolerans
OTU_7977	0	9	0	21	1	0	8	0	0	0	3	0	3	0	0	0	0	0	0	31	0	1	0	0	3	0	0	0	0	0	12	0	0	0	6	0	0	0	0	Bacteria	Firmicutes	Bacilli	Bacillales	Bacillaceae_1	Bacillus	unassigned
OTU_1508	0	0	1	1	36	9	14	19	18	0	9	2	20	6	6	0	3	0	14	9	0	0	11	6	16	27	6	0	0	0	11	0	0	21	0	58	0	7	40	Bacteria	Proteobacteria	Betaproteobacteria	Burkholderiales	Comamonadaceae	Diaphorobacter	Diaphorobacter_nitroreducens
OTU_3203	0	0	0	0	9	0	0	0	0	0	1	0	48	14	0	0	0	0	0	0	0	0	0	0	2	3	0	0	0	0	0	0	0	6	0	0	12	0	0	Bacteria	Firmicutes	Bacilli	Bacillales	Bacillaceae_2	unassigned	unassigned
OTU_1539	0	0	0	0	0	0	0	0	0	0	0	0	0	0	39	0	0	0	0	0	0	13	123	0	4	0	0	0	0	0	0	0	0	0	0	0	0	0	0	Bacteria	Actinobacteria	Actinobacteria	Actinomycetales	unassigned	unassigned	unassigned
OTU_6435	0	0	0	0	0	0	8	0	0	0	0	0	32	0	6	0	0	0	0	0	48	1	0	0	7	6	0	0	0	0	22	1	0	3	0	0	0	0	0	Bacteria	Proteobacteria	Alphaproteobacteria	Rhodospirillales	Reyranella	Reyranella_soli	unassigned
OTU_3120	0	0	16	37	1	0	1	88	0	0	0	0	0	0	0	0	0	0	0	0	0	0	0	0	0	0	0	0	0	0	0	0	0	0	0	0	0	0	0	Bacteria	Acidobacteria	Acidobacteria_Gp3	Gp3	unassigned	unassigned	unassigned
OTU_4013	0	0	0	0	0	0	0	0	0	0	0	23	0	1	0	0	0	0	0	0	0	0	2	0	0	0	4	0	0	0	0	0	0	0	6	0	0	28	0	Bacteria	Bacteroidetes	Flavobacteriia	Flavobacteriales	unassigned	unassigned	unassigned
OTU_5425	0	13	0	0	27	0	0	0	0	23	3	0	31	3	25	0	1	0	1	0	0	0	0	0	0	4	0	0	0	0	1	20	0	6	0	7	0	0	0	Bacteria	Firmicutes	Clostridia	Clostridiales	Ruminococcaceae	Clostridium_IV	Clostridium_viride
OTU_5502	0	0	16	0	0	1	0	0	0	0	0	0	7	20	5	0	0	0	0	0	0	0	2	0	11	3	0	0	0	0	0	0	0	0	0	0	0	14	0	Bacteria	Bacteroidetes	Bacteroidia	Bacteroidales	Bacteroidaceae	Bacteroides	Bacteroides_sartorii
OTU_7583	0	0	0	0	0	0	0	0	0	0	0	0	18	9	1	0	0	0	0	0	0	0	1	0	0	7	13	0	0	0	0	0	0	11	29	0	0	0	0	Bacteria	Firmicutes	Clostridia	Clostridiales	Lachnospiraceae	Clostridium_XlVa	Clostridium_aerotolerans
OTU_4518	0	0	0	0	0	0	0	0	0	0	0	0	0	0	0	0	0	0	0	34	0	0	0	0	0	0	0	0	0	0	29	0	0	0	0	0	0	0	0	Bacteria	Proteobacteria	Gammaproteobacteria	unassigned	unassigned	unassigned	unassigned
OTU_8214	0	0	0	0	0	0	0	0	0	0	0	27	0	0	5	0	0	0	0	0	0	1	0	0	0	0	0	0	0	0	0	0	0	0	0	25	0	0	0	Bacteria	Proteobacteria	Gammaproteobacteria	unassigned	unassigned	unassigned	unassigned
OTU_7469	0	0	0	0	0	0	0	0	0	1	8	0	0	0	1	0	0	0	0	0	0	0	2	1	9	7	0	0	0	0	4	0	0	4	0	8	0	0	0	Bacteria	Firmicutes	Clostridia	Clostridiales	Ruminococcaceae	Anaerotruncus	Anaerotruncus_colihominis
OTU_957	0	0	0	0	0	0	0	0	0	0	2	4	0	0	12	9	5	115	0	2	0	65	51	2	0	1	15	157	164	0	0	0	0	0	0	7	0	8	0	Bacteria	Proteobacteria	Gammaproteobacteria	unassigned	unassigned	unassigned	unassigned
OTU_2925	0	0	6	0	0	0	0	0	0	0	3	0	0	0	12	0	0	0	0	0	0	6	4	10	39	1	128	0	0	13	0	0	0	0	0	2	0	14	0	Bacteria	Proteobacteria	Gammaproteobacteria	Alteromonadales	Alteromonadaceae	Haliea	unassigned
OTU_326	0	0	0	93	223	88	25	108	38	0	0	0	0	0	0	7	8	6	20	57	158	0	0	0	0	1	0	3	1	32	65	4	1	0	0	0	0	0	0	Bacteria	Proteobacteria	Gammaproteobacteria	Oceanospirillales	Halomonadaceae	Halomonas	unassigned
OTU_3422	0	0	0	0	0	0	0	0	0	0	4	13	2	19	11	0	0	0	0	0	0	0	0	0	3	14	0	0	0	0	0	0	0	9	0	0	0	0	0	Bacteria	Fusobacteria	Fusobacteriia	Fusobacteriales	Fusobacteriaceae	Cetobacterium	Cetobacterium_somerae
OTU_5330	0	0	1	15	1	0	0	0	9	0	8	22	26	15	15	1	0	0	1	1	0	3	1	0	15	11	0	0	0	4	0	0	0	6	5	0	0	0	0	Bacteria	Proteobacteria	Betaproteobacteria	Burkholderiales	Comamonadaceae	unassigned	unassigned
OTU_947	0	0	84	12	13	0	0	9	10	46	21	3	24	42	26	0	3	0	0	35	61	2	9	10	24	17	12	0	0	0	13	75	1	0	15	25	0	3	0	Bacteria	Bacteroidetes	unassigned	unassigned	unassigned	unassigned	unassigned
OTU_6278	0	0	0	0	54	3	0	13	0	0	0	0	0	0	0	0	0	0	0	0	8	0	0	0	0	0	0	0	0	3	1	20	1	0	0	0	0	0	0	Bacteria	Bacteroidetes	Bacteroidia	Bacteroidales	Porphyromonadaceae	unassigned	unassigned
OTU_7140	0	13	0	0	0	0	0	0	0	0	15	8	4	0	4	0	0	0	0	0	0	6	5	1	7	42	0	1	0	2	0	0	0	16	0	0	0	0	0	Bacteria	Proteobacteria	Alphaproteobacteria	Sphingomonadales	Erythrobacteraceae	Altererythrobacter	unassigned
OTU_6972	0	0	0	0	0	0	0	0	0	0	0	0	0	0	0	0	0	0	0	0	45	0	0	0	0	0	0	0	0	0	0	0	0	0	0	0	0	0	0	Bacteria	Proteobacteria	Gammaproteobacteria	unassigned	unassigned	unassigned	unassigned
OTU_4850	0	0	0	0	0	57	0	0	0	0	0	0	0	11	2	0	0	0	0	0	0	0	0	0	0	0	0	0	0	0	0	0	0	0	0	0	0	0	0	Bacteria	Actinobacteria	Actinobacteria	Actinomycetales	Micromonosporaceae	unassigned	unassigned
OTU_2378	0	3	20	43	0	0	0	0	0	13	20	0	2	4	10	0	0	0	0	0	0	0	2	18	7	11	17	0	0	0	0	0	0	0	0	14	0	17	0	Bacteria	Firmicutes	Clostridia	Clostridiales	Lachnospiraceae	Acetatifactor	Acetatifactor_muris
OTU_3082	0	0	54	0	0	0	0	0	0	0	0	9	3	0	8	0	0	0	0	0	0	0	3	0	0	1	0	0	0	0	0	0	0	0	0	0	0	0	0	Bacteria	Bacteroidetes	unassigned	unassigned	unassigned	unassigned	unassigned
OTU_3261	0	0	0	0	0	20	4	0	0	27	0	0	3	18	1	0	0	0	0	0	0	1	2	7	19	12	0	0	0	0	0	0	0	0	0	0	0	2	1	Bacteria	Firmicutes	Erysipelotrichia	Erysipelotrichales	Erysipelotrichaceae	unassigned	unassigned
OTU_4692	10	0	28	0	0	0	0	0	0	0	9	6	4	39	0	0	0	1	32	0	0	0	2	0	0	9	0	0	0	0	1	0	0	0	0	0	0	0	0	Bacteria	Proteobacteria	Gammaproteobacteria	Enterobacteriales	Enterobacteriaceae	Pantoea	Pantoea_ananatis
OTU_2764	0	0	0	0	0	0	0	0	0	40	1	26	47	24	28	0	0	0	0	0	0	1	16	22	18	11	0	0	0	0	2	0	0	3	18	0	0	0	0	Bacteria	Acidobacteria	Acidobacteria_Gp2	Gp2	unassigned	unassigned	unassigned
OTU_815	0	0	0	234	80	22	1	1	0	0	0	0	0	11	1	0	0	0	9	39	0	0	3	0	0	0	0	0	0	0	0	0	0	0	18	0	0	0	0	Bacteria	Firmicutes	Bacilli	Bacillales	Staphylococcaceae	Staphylococcus	unassigned
OTU_6437	0	0	0	0	0	0	0	0	0	0	0	0	0	0	0	0	0	0	0	0	0	0	0	0	0	0	0	0	0	0	0	0	0	36	0	0	8	0	0	Bacteria	Acidobacteria	Acidobacteria_Gp10	unassigned	unassigned	unassigned	unassigned
OTU_7336	53	0	0	0	0	0	0	0	2	8	0	0	2	0	6	0	0	1	3	0	9	0	0	0	0	2	0	0	0	17	0	0	0	0	13	0	3	2	0	Bacteria	Firmicutes	Clostridia	Clostridiales	unassigned	unassigned	unassigned
OTU_3678	0	0	0	0	0	0	0	0	81	0	0	0	0	0	0	0	0	0	65	0	0	0	0	0	0	0	0	0	0	0	0	0	0	0	0	0	0	0	0	Bacteria	Bacteroidetes	Bacteroidia	Bacteroidales	Prevotellaceae	Prevotella	unassigned
OTU_6303	0	0	0	0	0	0	0	0	0	15	0	3	3	0	2	1	0	0	0	0	0	0	8	15	25	1	0	0	0	0	0	0	0	0	0	0	0	0	0	Bacteria	Actinobacteria	Actinobacteria	Actinomycetales	Nocardiaceae	Gordonia	unassigned
OTU_7966	0	0	0	0	0	0	0	0	0	0	0	0	0	0	1	0	0	0	5	10	27	2	0	0	0	0	0	1	0	0	0	0	0	0	0	0	0	0	0	Bacteria	Proteobacteria	Gammaproteobacteria	Xanthomonadales	Xanthomonadaceae	unassigned	unassigned
OTU_5202	0	0	0	0	0	0	0	0	0	0	0	0	0	0	0	50	0	3	0	0	0	0	0	0	0	0	0	0	0	1	0	0	0	0	0	0	0	0	0	Bacteria	Proteobacteria	Gammaproteobacteria	Xanthomonadales	Xanthomonadaceae	Lysobacter	Lysobacter_spongiicola
OTU_26	0	0	0	0	0	0	0	0	13	0	0	0	0	0	0	17	7400	11	0	0	15	0	0	0	0	0	0	8	0	43	11	15	8	0	0	0	0	0	0	Bacteria	Firmicutes	Bacilli	Bacillales	Staphylococcaceae	Staphylococcus	Staphylococcus_succinus_subsp._succinus
OTU_1645	0	0	0	0	0	0	5	0	0	49	0	6	82	10	11	0	0	0	0	24	0	1	9	17	6	24	11	0	0	0	13	0	6	39	0	5	0	0	0	Bacteria	Bacteroidetes	Bacteroidia	Bacteroidales	Porphyromonadaceae	unassigned	unassigned
OTU_4117	0	0	0	0	0	0	0	0	0	0	3	0	0	0	0	0	0	0	0	0	0	0	0	0	0	0	0	41	33	0	0	0	0	0	0	0	0	0	0	Bacteria	Proteobacteria	Gammaproteobacteria	unassigned	unassigned	unassigned	unassigned
OTU_383	102	23	5	67	4	50	11	30	35	14	7	3	38	79	27	0	2	0	14	44	0	4	90	63	163	80	31	25	0	22	0	0	0	31	36	4	40	19	22	Bacteria	Firmicutes	Clostridia	Clostridiales	Ruminococcaceae	Faecalibacterium	Faecalibacterium_prausnitzii
OTU_7215	0	0	0	0	0	0	13	0	3	0	0	0	0	0	4	0	0	0	0	26	0	0	0	0	1	1	0	0	0	0	0	5	0	0	0	0	0	0	0	Bacteria	Actinobacteria	Actinobacteria	Actinomycetales	Nocardioidaceae	Kribbella	Kribbella_hippodromi
OTU_4210	0	0	0	0	0	0	0	0	0	0	0	0	0	0	0	0	0	0	0	0	0	0	0	0	0	0	0	0	0	0	0	65	1	0	0	0	0	0	0	Bacteria	Proteobacteria	Betaproteobacteria	Burkholderiales	unassigned	unassigned	unassigned
OTU_6077	0	0	44	18	95	0	1	65	0	16	19	2	10	31	10	2	4	0	13	69	9	0	1	20	13	11	14	0	0	1	0	0	2	15	0	0	0	8	13	Bacteria	Firmicutes	Clostridia	Clostridiales	Clostridiaceae_1	Clostridium_sensu_stricto	unassigned
OTU_7659	0	0	0	0	0	0	0	0	0	0	0	0	0	0	0	0	0	0	0	0	0	0	0	0	0	0	0	0	0	0	13	31	0	0	0	0	0	0	0	Bacteria	Proteobacteria	Gammaproteobacteria	Enterobacteriales	Enterobacteriaceae	Arsenophonus	Arsenophonus_nasoniae
OTU_7563	0	0	0	0	0	0	0	0	21	0	0	0	0	0	0	0	0	0	23	0	0	0	0	0	0	0	0	0	0	0	0	0	0	0	0	0	0	0	0	Bacteria	Bacteroidetes	Bacteroidia	Bacteroidales	Prevotellaceae	Prevotella	unassigned
OTU_5812	0	0	18	1	0	20	0	0	0	0	0	0	4	19	5	0	0	0	2	0	0	0	0	0	6	4	0	0	0	0	0	0	0	2	0	10	0	0	0	Bacteria	Firmicutes	Clostridia	Clostridiales	Ruminococcaceae	unassigned	unassigned
OTU_2581	0	0	0	0	0	0	0	0	0	26	0	0	9	10	3	0	0	0	0	0	0	2	5	0	11	7	0	0	0	0	0	0	0	0	6	0	0	1	17	Bacteria	Bacteroidetes	Bacteroidia	Bacteroidales	Porphyromonadaceae	Barnesiella	unassigned
OTU_6262	0	0	0	69	0	0	6	0	1	0	0	0	1	0	4	0	4	0	4	1	20	2	6	8	15	5	0	0	0	0	23	0	0	9	33	0	0	0	0	Bacteria	Actinobacteria	Actinobacteria	Gaiellales	Gaiellaceae	Gaiella	Gaiella_occulta
OTU_1282	17	5	0	0	0	0	0	0	0	9	0	2	0	0	0	0	0	2	0	0	0	2	7	7	2	2	69	0	0	0	0	0	0	9	0	85	24	0	27	Bacteria	Proteobacteria	Gammaproteobacteria	Oceanospirillales	Halomonadaceae	Halomonas	unassigned
OTU_5100	0	16	0	0	0	0	0	0	0	0	6	0	1	0	0	0	0	0	0	0	0	0	0	0	1	0	0	0	0	0	0	0	0	0	16	3	0	9	0	Bacteria	Proteobacteria	Gammaproteobacteria	Chromatiales	Ectothiorhodospiraceae	unassigned	unassigned
OTU_3185	77	0	0	0	0	1	0	0	0	0	0	0	6	0	0	0	0	0	0	0	2	0	0	0	0	3	0	0	0	0	0	1	1	0	0	2	6	0	0	Bacteria	Acidobacteria	Acidobacteria_Gp1	Gp1	unassigned	unassigned	unassigned
OTU_958	0	24	1	0	0	0	0	0	0	17	6	0	3	2	0	0	0	0	0	0	0	0	0	0	1	0	13	0	0	0	0	0	0	12	42	28	13	0	83	Bacteria	Proteobacteria	Deltaproteobacteria	unassigned	unassigned	unassigned	unassigned
OTU_6833	0	0	0	0	0	0	0	0	1	0	5	0	2	17	0	3	0	0	0	0	0	0	1	0	0	0	0	0	0	0	0	0	0	0	11	0	0	0	0	Bacteria	Proteobacteria	Alphaproteobacteria	Sphingomonadales	Sphingomonadaceae	Sphingomonas	Sphingomonas_aurantiaca
OTU_6484	0	0	42	0	0	0	0	0	0	0	0	0	0	0	4	0	0	0	0	0	0	0	2	0	0	0	0	0	0	0	0	0	0	0	0	0	0	0	0	Bacteria	Firmicutes	unassigned	unassigned	unassigned	unassigned	unassigned
OTU_6487	0	0	1	0	0	0	0	0	0	0	41	0	0	0	0	0	0	0	0	0	0	0	0	33	1	0	0	0	0	0	0	0	0	0	1	0	2	0	0	Bacteria	Bacteroidetes	Cytophagia	Cytophagales	Flammeovirgaceae	Fulvivirga	Fulvivirga_imtechensis
OTU_1522	0	0	0	0	0	0	0	0	0	1	16	16	10	22	5	0	0	0	1	0	0	2	0	9	15	23	0	0	0	0	0	0	10	10	82	0	0	0	8	Bacteria	Bacteroidetes	Flavobacteriia	Flavobacteriales	Flavobacteriaceae	Flavobacterium	Flavobacterium_anhuiense
OTU_7703	37	0	0	0	0	0	0	0	0	0	0	0	0	0	0	0	0	0	0	0	0	0	0	0	0	0	0	0	0	0	0	0	0	0	0	0	0	0	0	Bacteria	Acidobacteria	Acidobacteria_Gp4	Gp4	unassigned	unassigned	unassigned
OTU_7862	0	0	0	0	0	0	0	0	0	7	0	20	0	0	10	0	0	0	0	0	0	4	9	3	0	0	11	0	0	0	0	0	0	0	2	0	93	27	0	Bacteria	Proteobacteria	Gammaproteobacteria	unassigned	unassigned	unassigned	unassigned
OTU_6021	0	0	38	0	0	0	0	0	0	0	0	0	0	0	0	0	0	0	0	0	0	0	0	0	0	0	0	0	0	0	33	0	0	0	0	0	0	0	0	Bacteria	Chloroflexi	Chloroflexia	unassigned	unassigned	unassigned	unassigned
OTU_3861	56	0	0	0	0	0	0	0	0	0	0	0	0	0	0	0	0	0	0	0	0	0	0	0	3	2	0	0	0	0	0	0	0	0	0	0	0	0	0	Bacteria	Proteobacteria	Alphaproteobacteria	Rhizobiales	Bradyrhizobiaceae	Bosea	unassigned
OTU_5734	0	0	0	0	0	0	0	50	0	0	0	0	0	0	0	0	0	0	0	0	0	0	0	0	0	0	0	0	0	0	0	0	8	0	0	0	0	0	0	Bacteria	Bacteroidetes	Bacteroidia	Bacteroidales	Prevotellaceae	Prevotella	unassigned
OTU_6925	0	41	0	0	0	0	0	0	26	0	0	5	5	0	0	0	0	0	49	0	0	0	0	0	0	0	0	0	0	0	0	0	0	0	0	0	0	0	0	Bacteria	Bacteroidetes	Bacteroidia	Bacteroidales	Porphyromonadaceae	unassigned	unassigned
OTU_635	0	90	0	0	0	0	0	0	0	44	36	13	1	18	2	0	0	0	0	0	0	19	3	0	100	0	1	0	0	0	0	0	0	43	32	27	27	37	7	Bacteria	Actinobacteria	Actinobacteria	Actinomycetales	unassigned	unassigned	unassigned
OTU_2165	0	0	0	0	0	0	0	0	0	52	1	19	40	16	17	0	0	0	0	0	0	0	6	16	0	23	9	0	0	2	0	0	0	14	0	4	0	0	25	Bacteria	Acidobacteria	Acidobacteria_Gp1	Gp1	unassigned	unassigned	unassigned
OTU_94	0	10	42	0	0	0	0	0	0	10	125	523	3	14	138	0	0	2	0	0	0	9	14	101	0	12	522	0	0	0	0	0	0	200	254	116	53	199	89	Bacteria	Proteobacteria	Alphaproteobacteria	unassigned	unassigned	unassigned	unassigned
OTU_2909	0	12	0	1	0	10	0	0	86	0	17	3	73	0	15	0	0	0	85	1	0	0	1	0	27	10	0	1	0	0	0	1	1	50	25	10	0	0	14	Bacteria	Firmicutes	Clostridia	Clostridiales	Ruminococcaceae	unassigned	unassigned
OTU_5472	0	0	0	0	0	0	0	0	0	39	0	0	0	0	0	0	0	0	0	0	0	0	0	0	5	0	0	0	0	0	0	0	0	0	0	6	1	0	4	Bacteria	Proteobacteria	Alphaproteobacteria	Rhizobiales	unassigned	unassigned	unassigned
OTU_1606	0	0	0	2	0	34	10	113	0	1	37	1	0	9	0	0	0	1	21	32	22	0	0	0	0	10	0	1	0	14	0	11	0	0	10	0	0	15	14	Bacteria	Proteobacteria	Alphaproteobacteria	unassigned	unassigned	unassigned	unassigned
OTU_4552	0	15	0	0	0	0	0	0	0	1	1	0	0	0	0	0	0	0	0	0	0	0	0	0	0	0	3	0	0	0	0	0	0	8	41	6	0	5	0	Bacteria	Proteobacteria	Deltaproteobacteria	Myxococcales	unassigned	unassigned	unassigned
OTU_7408	0	0	13	0	1	31	0	0	0	0	0	0	0	0	0	0	0	0	0	0	0	0	0	0	0	0	0	0	0	0	0	0	0	0	0	0	0	0	0	Bacteria	Proteobacteria	Gammaproteobacteria	Gammaproteobacteria_incertae_sedis	unassigned	unassigned	unassigned
OTU_6785	0	0	0	0	0	65	3	0	0	0	0	0	0	0	0	0	0	0	1	0	0	0	0	0	0	0	0	0	0	2	0	0	0	0	0	0	0	0	0	Bacteria	Proteobacteria	Gammaproteobacteria	Pseudomonadales	Moraxellaceae	Acinetobacter	Acinetobacter_johnsonii
OTU_4666	0	0	0	0	0	0	0	0	0	0	0	0	0	0	0	0	0	0	0	0	0	0	0	0	0	0	0	0	0	0	0	59	0	0	0	0	0	0	0	Bacteria	Firmicutes	Clostridia	Clostridiales	Ruminococcaceae	Intestinimonas	Intestinimonas_butyriciproducens
OTU_4392	0	5	0	0	0	0	0	0	0	0	0	0	0	0	0	0	0	0	0	0	0	65	0	0	0	0	2	0	0	0	0	0	0	0	0	0	1	0	0	Bacteria	Bacteroidetes	Flavobacteriia	Flavobacteriales	Flavobacteriaceae	Salinimicrobium	Salinimicrobium_sediminis
OTU_4507	0	0	0	0	0	0	0	71	0	0	0	0	0	0	0	0	0	0	0	0	0	0	0	0	0	0	0	0	0	0	0	0	0	0	0	0	0	0	0	Bacteria	Firmicutes	Clostridia	Clostridiales	unassigned	unassigned	unassigned
OTU_3483	0	0	0	0	0	0	0	0	0	2	148	0	0	16	0	0	0	0	0	0	0	0	0	0	0	0	0	0	0	0	0	0	0	0	0	0	0	0	0	Bacteria	Bacteroidetes	Bacteroidia	Bacteroidales	Prolixibacteraceae	Tangfeifania	Tangfeifania_diversioriginum
OTU_6830	0	0	0	0	0	0	0	0	0	0	3	7	3	0	0	0	1	0	0	0	0	0	0	0	37	0	0	0	0	0	0	0	0	20	0	0	0	0	0	Bacteria	Firmicutes	Clostridia	Clostridiales	Lachnospiraceae	unassigned	unassigned
OTU_4107	0	0	0	0	0	0	0	40	0	0	0	0	0	0	0	0	5	0	0	0	25	0	0	0	0	0	0	0	0	0	0	0	0	0	0	0	0	0	0	Bacteria	Actinobacteria	Actinobacteria	Acidimicrobiales	Acidimicrobineae_incertae_sedis	Aciditerrimonas	Aciditerrimonas_ferrireducens
OTU_4834	0	0	0	32	0	45	1	0	0	0	0	0	0	0	0	0	3	0	0	0	0	0	0	0	0	0	0	0	0	0	0	0	0	0	0	0	0	0	0	Bacteria	Bacteroidetes	Flavobacteriia	Flavobacteriales	Flavobacteriaceae	Joostella	Joostella_marina
OTU_230	14	0	0	2	554	0	0	1	0	0	0	0	0	0	0	4	5	799	0	1	1	0	0	0	0	0	0	9	6	3	0	0	2	0	0	27	29	0	0	Bacteria	Bacteroidetes	Flavobacteriia	Flavobacteriales	Flavobacteriaceae	unassigned	unassigned
OTU_4229	0	0	1	0	0	0	1	1	13	0	2	1	13	5	11	0	0	0	16	2	0	1	1	11	20	29	20	0	0	2	0	0	0	24	7	0	0	21	14	Bacteria	Firmicutes	Clostridia	Clostridiales	Ruminococcaceae	unassigned	unassigned
OTU_3430	0	0	0	0	0	0	0	0	0	0	0	0	63	1	4	0	0	0	0	0	0	0	1	0	1	4	0	0	0	0	0	0	0	14	0	0	0	0	0	Bacteria	Chloroflexi	Anaerolineae	Anaerolineales	Anaerolineaceae	unassigned	unassigned
OTU_257	52	70	97	0	0	0	0	0	0	0	3	29	0	7	0	0	2	1	0	0	0	7	3	148	6	0	248	1	0	0	0	0	0	24	158	17	17	121	20	Bacteria	Proteobacteria	Gammaproteobacteria	Oceanospirillales	Saccharospirillaceae	Saccharospirillum	unassigned
OTU_4398	0	0	0	0	0	0	0	0	0	0	0	0	0	0	0	0	0	0	0	0	56	0	2	0	0	0	0	1	0	0	0	0	0	0	0	0	0	0	0	Bacteria	Firmicutes	Erysipelotrichia	Erysipelotrichales	Erysipelotrichaceae	Faecalicoccus	Faecalicoccus_acidiformans
OTU_3008	0	0	0	22	0	0	0	41	0	0	0	0	0	0	0	0	0	0	0	40	0	2	3	0	0	0	0	0	0	0	0	0	0	0	0	0	0	0	0	Bacteria	Proteobacteria	Betaproteobacteria	Burkholderiales	unassigned	unassigned	unassigned
OTU_2057	115	0	0	0	0	2	0	0	0	0	0	5	26	0	2	0	0	0	0	0	0	0	1	0	4	4	0	0	0	0	0	0	0	6	0	1	0	0	0	Bacteria	Firmicutes	Clostridia	Clostridiales	Lachnospiraceae	unassigned	unassigned
OTU_5233	0	0	0	0	0	0	0	0	0	0	0	0	0	0	0	0	0	0	0	19	0	0	0	0	0	0	0	0	0	0	0	54	1	0	0	0	0	0	0	Bacteria	Proteobacteria	Gammaproteobacteria	Enterobacteriales	Enterobacteriaceae	unassigned	unassigned
OTU_2696	0	0	0	0	0	0	0	0	0	0	0	0	0	0	0	7	0	0	0	0	0	94	7	2	0	0	0	0	0	12	0	0	0	0	0	0	0	0	0	Bacteria	Bacteroidetes	Cytophagia	Cytophagales	unassigned	unassigned	unassigned
OTU_2929	92	0	0	0	0	0	0	0	0	24	0	20	0	13	10	0	0	0	0	0	0	2	1	0	0	7	0	0	0	0	0	0	0	0	0	0	0	0	0	Bacteria	Acidobacteria	Acidobacteria_Gp2	Gp2	unassigned	unassigned	unassigned
OTU_8279	0	21	0	0	0	0	1	0	145	0	16	0	0	0	2	0	0	0	110	1	0	0	0	0	11	5	0	0	0	0	0	0	5	7	0	0	0	0	0	Bacteria	Bacteroidetes	Bacteroidia	Bacteroidales	Prevotellaceae	Prevotella	unassigned
OTU_7740	0	0	32	0	0	0	0	0	0	0	0	0	0	0	0	0	0	0	0	0	0	0	1	0	0	0	0	0	0	0	0	0	0	0	0	0	0	0	0	Bacteria	Proteobacteria	Alphaproteobacteria	Rhodospirillales	Rhodospirillaceae	unassigned	unassigned
OTU_7974	0	0	0	0	0	1	0	0	0	0	0	0	0	0	0	0	0	0	0	31	0	0	0	0	0	1	0	0	0	0	0	0	0	0	0	0	0	0	0	Bacteria	Bacteroidetes	Bacteroidia	Bacteroidales	Porphyromonadaceae	unassigned	unassigned
OTU_8103	0	0	0	37	0	0	0	0	0	0	0	0	0	0	2	0	0	0	0	0	0	0	0	0	0	0	0	0	0	0	0	0	0	0	0	0	0	0	0	Bacteria	Proteobacteria	Gammaproteobacteria	Xanthomonadales	Sinobacteraceae	Steroidobacter	Steroidobacter_agariperforans
OTU_4895	35	0	0	0	0	0	0	0	0	0	0	9	3	46	4	0	0	0	0	0	0	0	14	33	8	13	23	0	0	0	0	0	0	0	0	1	0	29	0	Bacteria	Acidobacteria	Acidobacteria_Gp4	Gp4	unassigned	unassigned	unassigned
OTU_1712	0	0	0	26	64	100	21	0	0	0	0	0	0	0	2	0	4	0	31	51	37	0	6	8	1	2	0	0	0	6	0	46	3	0	0	0	0	0	0	Bacteria	Proteobacteria	Gammaproteobacteria	Vibrionales	Vibrionaceae	Vibrio	unassigned
OTU_6129	0	0	0	0	0	0	0	0	0	0	0	0	34	0	5	0	0	0	0	0	0	2	8	0	24	13	25	0	0	0	0	0	0	9	0	0	0	0	0	Bacteria	Actinobacteria	Actinobacteria	unassigned	unassigned	unassigned	unassigned
OTU_6589	0	0	0	0	0	0	0	0	0	0	0	0	41	23	19	0	0	0	0	0	0	1	14	30	0	8	0	0	0	0	0	0	0	0	0	0	0	5	0	Bacteria	Acidobacteria	Acidobacteria_Gp3	Gp3	unassigned	unassigned	unassigned
OTU_4664	0	0	1	15	0	0	0	0	0	0	0	0	0	0	0	0	0	0	0	0	0	0	2	0	0	4	0	0	0	0	0	61	0	0	0	0	0	0	0	Bacteria	Actinobacteria	Actinobacteria	Actinomycetales	Geodermatophilaceae	Modestobacter	unassigned
OTU_1072	0	0	0	0	0	0	0	0	0	4	79	0	0	6	50	0	0	0	0	0	0	0	7	12	1	0	32	0	0	0	0	0	0	9	14	19	3	65	0	Bacteria	Bacteroidetes	Sphingobacteriia	Sphingobacteriales	Rhodothermaceae	unassigned	unassigned
OTU_3764	4	0	0	0	0	0	0	0	0	0	0	0	1	9	2	0	0	0	0	2	0	0	0	0	10	8	17	0	0	0	0	0	0	0	0	0	0	11	0	Bacteria	Proteobacteria	Epsilonproteobacteria	Campylobacterales	Helicobacteraceae	Helicobacter	unassigned
OTU_6848	0	0	0	2	1	2	3	0	0	0	0	5	0	2	0	0	1	5	0	0	0	0	0	7	0	1	0	9	17	0	0	0	0	0	0	2	0	14	12	Bacteria	Proteobacteria	Gammaproteobacteria	Alteromonadales	Alteromonadaceae	Marinobacter	unassigned
OTU_96	43	169	642	0	0	0	0	0	0	1	172	2	2	47	124	0	8	13	0	0	0	2	277	0	1	1	0	25	30	0	0	0	0	86	34	151	19	523	27	Bacteria	Bacteroidetes	Sphingobacteriia	Sphingobacteriales	Aliifodinibius	Aliifodinibius_roseus	unassigned
OTU_4315	3	2	0	0	0	0	0	0	0	0	5	0	2	16	0	0	0	0	0	0	0	0	0	0	2	0	19	0	0	0	0	0	0	0	0	12	0	0	37	Bacteria	Proteobacteria	Alphaproteobacteria	Alphaproteobacteria_incertae_sedis	unassigned	unassigned	unassigned
OTU_7228	19	0	0	0	0	0	1	21	0	0	0	0	0	11	0	0	0	0	0	0	0	0	1	9	0	0	0	0	0	0	18	0	6	0	0	5	0	0	0	Bacteria	Proteobacteria	Gammaproteobacteria	Enterobacteriales	Enterobacteriaceae	Morganella	Morganella_morganii_subsp._morganii
OTU_6491	0	0	35	0	0	0	0	0	0	0	0	0	0	0	0	0	0	0	0	0	0	0	0	17	4	11	0	0	0	0	0	0	0	0	0	0	0	0	0	Bacteria	Verrucomicrobia	Subdivision3	unassigned	unassigned	unassigned	unassigned
OTU_5049	0	0	0	0	0	0	0	0	0	0	0	0	0	5	0	70	0	4	0	0	0	0	0	0	0	0	0	0	0	0	1	0	0	0	0	0	0	0	0	Bacteria	Actinobacteria	Actinobacteria	Actinomycetales	Dermabacteraceae	Brachybacterium	unassigned
OTU_4127	2	0	55	18	0	0	0	0	10	0	0	0	0	0	2	0	0	0	0	0	0	0	2	0	0	1	0	0	0	0	0	0	0	0	3	8	0	0	0	Bacteria	Proteobacteria	Gammaproteobacteria	Enterobacteriales	Enterobacteriaceae	unassigned	unassigned
OTU_6912	0	0	0	0	62	0	0	44	0	0	0	0	0	0	0	0	0	0	0	0	0	0	0	0	0	0	0	0	0	0	0	0	0	0	0	0	0	0	0	Bacteria	Proteobacteria	Betaproteobacteria	Rhodocyclales	Rhodocyclaceae	unassigned	unassigned
OTU_3716	0	0	0	49	0	0	8	2	0	0	16	7	11	20	0	0	0	0	7	0	8	0	0	7	5	5	0	0	1	0	0	0	0	22	11	0	0	0	0	Bacteria	Proteobacteria	Alphaproteobacteria	Caulobacterales	Caulobacteraceae	Brevundimonas	Brevundimonas_variabilis
OTU_3650	0	0	0	0	0	0	0	0	0	25	0	6	96	0	1	0	0	0	2	0	0	0	6	7	2	14	0	0	0	0	0	0	0	7	0	13	0	3	0	Bacteria	Firmicutes	Bacilli	Lactobacillales	Streptococcaceae	Streptococcus	Streptococcus_salivarius_subsp._salivarius
OTU_2408	0	0	0	0	0	0	0	0	0	0	0	0	0	0	0	0	0	0	0	0	0	0	0	11	0	2	15	0	0	0	0	0	0	0	0	65	0	0	20	Bacteria	Proteobacteria	Deltaproteobacteria	Desulfovibrionales	unassigned	unassigned	unassigned
OTU_953	0	0	0	0	0	0	0	0	0	98	0	28	93	0	3	0	0	0	0	0	0	5	2	0	13	2	0	0	0	0	0	0	0	6	0	0	54	0	0	Bacteria	Actinobacteria	Actinobacteria	Actinomycetales	Micrococcaceae	Rothia	Rothia_mucilaginosa
OTU_218	0	0	0	195	275	208	30	256	34	0	5	65	1	13	2	1	5	0	18	183	22	3	2	8	1	3	0	1	0	26	97	174	8	0	24	7	0	0	0	Bacteria	Proteobacteria	unassigned	unassigned	unassigned	unassigned	unassigned
OTU_5956	0	0	0	1	0	0	0	0	0	0	0	0	0	0	2	0	0	0	0	0	37	0	0	0	0	0	0	0	0	0	0	0	0	0	0	0	0	0	0	Bacteria	Firmicutes	Clostridia	Clostridiales	unassigned	unassigned	unassigned
OTU_3224	0	0	0	0	0	10	0	0	0	0	0	12	5	15	26	0	3	0	13	0	0	0	0	0	9	3	0	0	0	0	37	32	5	0	0	0	0	0	0	Bacteria	Firmicutes	Clostridia	Clostridiales	Ruminococcaceae	unassigned	unassigned
OTU_4883	0	0	0	9	0	0	0	1	0	0	0	0	14	10	2	0	0	0	0	0	0	0	0	12	18	4	0	0	0	0	0	0	0	0	0	1	0	0	0	Bacteria	Bacteroidetes	Bacteroidia	Bacteroidales	Porphyromonadaceae	Barnesiella	Barnesiella_intestinihominis
OTU_1215	0	0	0	0	1	0	1	12	0	0	0	6	13	3	0	0	0	0	95	107	29	0	2	4	0	1	0	0	0	0	0	0	1	0	0	0	0	8	0	Bacteria	Proteobacteria	Alphaproteobacteria	unassigned	unassigned	unassigned	unassigned
OTU_875	0	99	25	38	5	17	0	35	1	19	10	2	56	45	15	1	0	0	3	28	0	1	17	20	38	18	14	0	0	3	0	0	0	53	15	3	55	28	11	Bacteria	Firmicutes	Clostridia	Clostridiales	Ruminococcaceae	unassigned	unassigned
OTU_4455	0	1	0	0	0	0	0	0	0	10	0	7	0	0	0	0	0	0	0	0	0	0	0	1	7	2	3	0	0	0	0	0	0	12	9	4	0	0	5	Bacteria	Chlamydiae	Chlamydiia	Chlamydiales	Parachlamydiaceae	Parachlamydia	Parachlamydia_acanthamoebae
OTU_3181	89	0	0	8	0	0	0	0	0	0	0	5	0	7	0	0	0	0	0	0	0	0	0	0	0	3	0	0	0	0	0	0	0	0	0	0	0	0	0	Bacteria	Firmicutes	Clostridia	Clostridiales	Lachnospiraceae	unassigned	unassigned
OTU_5970	0	0	0	0	0	0	0	0	0	0	0	0	0	0	0	0	0	0	0	0	0	0	0	0	0	0	0	0	0	0	47	0	0	0	0	0	0	0	0	Bacteria	Proteobacteria	Deltaproteobacteria	unassigned	unassigned	unassigned	unassigned
OTU_2012	0	0	38	0	0	0	0	0	0	0	0	4	6	0	0	0	0	0	6	0	0	0	8	34	4	2	0	0	0	0	0	0	0	0	0	4	0	17	26	Bacteria	Bacteroidetes	Bacteroidia	Bacteroidales	Porphyromonadaceae	unassigned	unassigned
OTU_5945	0	0	0	0	0	0	0	0	0	0	0	3	3	0	0	0	0	0	0	0	0	0	0	13	3	0	22	0	0	0	0	1	0	0	11	4	0	4	4	Bacteria	Acidobacteria	Acidobacteria_Gp16	unassigned	unassigned	unassigned	unassigned
OTU_2287	1	0	0	0	0	0	0	0	0	25	1	0	0	6	2	0	0	0	0	0	0	11	3	5	2	0	9	0	0	0	0	0	0	0	0	12	0	10	20	Bacteria	Proteobacteria	Alphaproteobacteria	Rhizobiales	unassigned	unassigned	unassigned
OTU_7173	0	0	0	0	0	0	0	0	0	0	0	0	2	0	0	0	0	0	0	0	0	0	0	0	0	0	0	0	0	0	0	0	0	0	31	0	0	0	0	Bacteria	Acidobacteria	Acidobacteria_Gp16	unassigned	unassigned	unassigned	unassigned
OTU_8342	0	0	0	0	0	0	0	21	0	0	0	0	23	0	4	0	0	0	0	0	39	0	3	0	0	22	0	0	0	0	0	0	0	0	0	0	0	0	0	Bacteria	Proteobacteria	Alphaproteobacteria	Rhodospirillales	Rhodospirillaceae	unassigned	unassigned
OTU_3449	0	0	0	0	0	0	0	0	0	0	0	0	0	0	0	0	0	0	0	0	82	0	0	0	0	0	0	0	0	0	0	0	0	0	0	0	0	0	0	Bacteria	Proteobacteria	Alphaproteobacteria	unassigned	unassigned	unassigned	unassigned
OTU_6654	0	0	0	0	0	0	0	0	0	0	0	3	0	0	0	0	0	0	0	0	0	0	0	35	0	9	0	0	0	0	0	0	0	1	0	0	0	0	0	Bacteria	Proteobacteria	Alphaproteobacteria	Rhodospirillales	Acetobacteraceae	Roseomonas	Roseomonas_lacus
OTU_6117	0	0	0	0	0	0	0	0	0	0	0	0	23	0	0	0	0	0	0	0	0	0	0	0	0	0	0	0	0	0	0	0	0	32	0	0	0	0	0	Bacteria	Firmicutes	Bacilli	Bacillales	unassigned	unassigned	unassigned
OTU_6080	0	0	0	0	0	0	0	0	0	10	0	0	0	0	0	0	0	0	0	0	0	0	0	0	7	0	4	0	0	0	0	0	0	0	0	19	0	0	6	Bacteria	Parcubacteria	unassigned	unassigned	unassigned	unassigned	unassigned
OTU_3676	0	0	0	0	0	0	5	65	0	0	0	0	1	0	2	2	0	0	0	0	0	0	0	0	0	12	0	0	0	0	0	0	0	0	0	0	0	0	0	Bacteria	Actinobacteria	Actinobacteria	Actinomycetales	Catenulisporaceae	Catenulispora	Catenulispora_graminis
OTU_4032	0	0	0	0	0	0	0	0	0	0	0	0	0	0	0	1	0	0	0	0	55	0	0	0	0	1	0	0	0	0	0	0	0	0	0	0	0	0	0	Bacteria	Candidatus_Saccharibacteria	unassigned	unassigned	unassigned	unassigned	unassigned
OTU_6498	0	0	0	57	0	1	8	1	7	0	0	0	0	0	0	0	2	0	0	26	0	0	0	0	0	6	0	0	1	0	0	0	0	0	0	0	0	0	0	Bacteria	Proteobacteria	Alphaproteobacteria	Sphingomonadales	Sphingomonadaceae	Sphingomonas	unassigned
OTU_3651	0	0	0	1	2	3	1	1	12	21	0	9	0	24	2	0	0	0	1	2	0	0	6	37	0	9	0	0	1	0	0	0	0	0	0	0	0	0	0	Bacteria	Proteobacteria	Gammaproteobacteria	unassigned	unassigned	unassigned	unassigned
OTU_6631	0	0	0	0	0	0	0	0	34	0	0	0	0	0	0	0	0	0	25	2	0	0	0	0	0	0	0	0	0	0	0	0	0	0	0	0	0	0	0	Bacteria	Firmicutes	unassigned	unassigned	unassigned	unassigned	unassigned
OTU_4922	0	0	0	0	0	0	0	0	0	0	0	3	0	0	0	0	0	0	0	0	0	0	0	0	53	0	0	0	0	0	0	0	0	0	0	0	0	0	0	Bacteria	Acidobacteria	Acidobacteria_Gp6	Gp6	unassigned	unassigned	unassigned
OTU_8363	0	0	0	1	0	0	0	0	0	0	0	0	0	0	0	0	0	0	0	0	0	0	0	0	0	1	0	0	0	0	0	0	0	0	0	0	32	0	0	Bacteria	Proteobacteria	Gammaproteobacteria	unassigned	unassigned	unassigned	unassigned
OTU_1979	0	0	0	0	0	94	0	37	0	0	0	0	0	0	4	5	7	0	0	0	1	0	1	0	3	0	0	0	0	26	75	0	1	0	0	0	0	0	0	Bacteria	Acidobacteria	Acidobacteria_Gp3	Gp3	unassigned	unassigned	unassigned
OTU_1653	0	0	53	0	0	0	0	0	0	0	0	1	12	0	5	0	0	0	0	0	0	0	0	22	75	0	0	0	0	0	0	0	0	0	0	0	0	0	0	Bacteria	Bacteroidetes	Bacteroidia	Bacteroidales	Porphyromonadaceae	unassigned	unassigned
OTU_1965	0	30	14	0	0	0	0	0	0	0	0	2	0	0	0	0	0	0	0	0	0	0	0	13	6	0	54	0	0	0	0	0	0	1	0	0	8	0	0	Bacteria	Proteobacteria	Alphaproteobacteria	Rhodospirillales	unassigned	unassigned	unassigned
OTU_3465	2	2	0	0	1	0	0	31	2	15	4	8	7	29	7	11	0	0	0	21	0	4	50	31	23	57	5	0	0	8	16	29	5	2	6	6	30	2	0	Bacteria	Proteobacteria	Alphaproteobacteria	Sphingomonadales	Sphingomonadaceae	Sphingomonas	unassigned
OTU_2787	0	36	0	0	0	0	0	0	0	0	12	0	0	25	0	0	0	0	0	0	0	0	0	0	0	0	0	0	0	0	0	0	0	27	0	0	0	0	0	Bacteria	Chloroflexi	Anaerolineae	Anaerolineales	Anaerolineaceae	unassigned	unassigned
OTU_930	0	33	169	0	0	0	0	0	0	5	0	6	0	0	0	0	0	0	0	0	0	0	0	28	3	0	6	0	0	0	0	0	0	0	36	8	4	0	9	Bacteria	Proteobacteria	Gammaproteobacteria	Legionellales	Coxiellaceae	Aquicella	unassigned
OTU_4835	0	0	0	0	30	1	0	1	0	0	0	0	0	0	0	1	0	0	0	0	17	0	0	0	0	0	0	0	0	1	0	34	0	0	0	0	0	0	0	Bacteria	Bacteroidetes	Bacteroidia	Bacteroidales	Porphyromonadaceae	unassigned	unassigned
OTU_6729	47	0	41	25	0	0	0	16	19	0	0	2	4	4	0	0	0	0	0	14	0	0	2	0	0	2	0	0	0	0	0	0	0	0	0	0	16	0	0	Bacteria	Firmicutes	unassigned	unassigned	unassigned	unassigned	unassigned
OTU_4787	0	0	0	0	0	0	5	23	0	0	0	1	0	0	2	0	0	0	0	0	0	0	1	9	0	18	0	0	0	0	0	59	0	0	0	0	0	0	0	Bacteria	Acidobacteria	Acidobacteria_Gp7	Gp7	unassigned	unassigned	unassigned
OTU_4356	0	0	0	0	11	0	0	0	0	0	6	1	2	6	8	0	0	0	0	0	0	0	3	24	4	22	0	0	0	0	10	0	0	6	0	0	9	14	0	Bacteria	Firmicutes	Clostridia	Clostridiales	Ruminococcaceae	Clostridium_IV	Clostridium_viride
OTU_3864	0	50	0	7	0	0	0	0	0	0	14	0	0	0	0	0	0	0	0	0	0	2	3	10	0	2	0	1	0	0	0	0	0	0	0	0	0	0	0	Bacteria	Actinobacteria	Actinobacteria	Gaiellales	Gaiellaceae	Gaiella	Gaiella_occulta
OTU_717	3	42	0	0	0	0	0	1	7	33	0	7	165	40	13	0	0	0	15	24	0	3	9	30	121	31	24	0	0	0	0	0	9	13	0	79	21	0	0	Bacteria	Bacteroidetes	Bacteroidia	Bacteroidales	Porphyromonadaceae	unassigned	unassigned
OTU_4439	0	0	29	0	0	0	0	0	0	0	0	0	6	4	0	0	0	0	0	0	0	0	1	0	0	0	0	0	0	0	0	0	1	0	0	0	24	0	0	Bacteria	Firmicutes	Bacilli	Bacillales	Planococcaceae	Kurthia	Kurthia_gibsonii
OTU_6656	0	0	0	0	0	0	0	0	0	0	0	0	0	0	0	0	0	0	0	0	0	0	0	0	0	0	40	0	0	0	0	0	0	0	0	0	0	0	0	Bacteria	Actinobacteria	Actinobacteria	Actinomycetales	unassigned	unassigned	unassigned
OTU_3353	0	0	30	0	0	0	0	0	0	0	0	2	0	37	1	0	0	0	0	0	0	0	0	0	0	4	0	0	0	0	0	0	0	0	20	10	0	0	0	Bacteria	Proteobacteria	Alphaproteobacteria	Rhodospirillales	Acetobacteraceae	unassigned	unassigned
OTU_2788	0	41	0	0	0	0	0	0	0	0	0	0	0	0	0	0	0	0	0	0	0	0	0	0	1	0	0	0	0	0	0	0	0	0	0	0	64	0	0	Bacteria	Bacteroidetes	Sphingobacteriia	Sphingobacteriales	unassigned	unassigned	unassigned
OTU_1	244	17	0	17721	14762	15514	3803	18763	5031	50	41	46	81	55	43	285	1923	138	3327	11922	16780	3	55	48	253	81	7	116	74	3829	8358	18451	965	55	0	11	1	29	60	Bacteria	Proteobacteria	Gammaproteobacteria	Enterobacteriales	Enterobacteriaceae	Enterobacter	unassigned
OTU_5085	45	0	0	0	0	0	0	0	0	0	0	3	6	9	7	0	0	0	0	0	0	1	7	0	12	16	0	0	0	0	0	0	0	9	17	0	0	0	0	Bacteria	Proteobacteria	Alphaproteobacteria	Rhizobiales	unassigned	unassigned	unassigned
OTU_1300	5	16	7	0	0	0	0	0	0	0	25	6	0	22	39	0	3	0	0	0	0	29	27	37	7	0	8	0	0	0	0	0	0	5	0	11	0	28	20	Bacteria	Chloroflexi	Thermomicrobia	Sphaerobacterales	Sphaerobacteraceae	unassigned	unassigned
OTU_1963	0	22	0	0	0	0	0	0	0	44	0	10	2	0	7	0	0	0	14	37	80	0	11	64	21	16	0	0	0	0	0	0	0	0	1	0	0	4	6	Bacteria	Acidobacteria	Acidobacteria_Gp3	Gp3	unassigned	unassigned	unassigned
OTU_1547	0	0	0	2	0	0	0	1	119	0	0	0	0	0	2	0	0	0	153	0	0	0	0	0	0	0	0	0	0	0	0	0	0	0	0	0	0	0	0	Bacteria	Spirochaetes	Spirochaetia	Spirochaetales	Spirochaetaceae	Treponema	unassigned
OTU_6041	0	5	6	41	0	0	0	2	0	0	0	0	0	0	0	8	0	0	2	0	0	0	0	0	0	3	0	0	0	26	0	0	0	0	0	0	0	0	0	Bacteria	Proteobacteria	Alphaproteobacteria	Sphingomonadales	Sphingomonadaceae	unassigned	unassigned
OTU_5462	0	0	0	0	34	0	4	0	0	0	0	0	0	0	0	0	0	0	1	17	1	0	0	0	0	0	0	0	0	2	0	0	0	0	0	0	0	0	0	Bacteria	Firmicutes	Clostridia	Clostridiales	Ruminococcaceae	unassigned	unassigned
OTU_93	0	0	43	0	0	0	0	0	0	0	1	36	0	0	0	0	0	0	0	0	0	109	139	160	17	6	291	2	0	0	0	0	0	31	72	19	1366	55	0	Bacteria	Proteobacteria	Gammaproteobacteria	Oceanospirillales	Halomonadaceae	Halomonas	Halomonas_stenophila
OTU_3807	0	0	0	0	0	0	0	0	0	6	5	7	1	8	2	0	0	0	0	0	0	1	3	24	8	4	3	0	0	0	0	2	0	5	7	0	13	9	3	Bacteria	Firmicutes	Bacilli	Bacillales	Bacillaceae_1	Bacillus	Bacillus_anthracis
OTU_5452	0	0	0	51	1	0	0	0	0	0	0	0	0	0	0	0	0	0	0	0	0	0	0	0	0	0	0	0	0	0	0	0	0	0	0	0	0	0	0	Bacteria	Bacteroidetes	Bacteroidia	Bacteroidales	Prevotellaceae	Prevotella	unassigned
OTU_7807	0	0	0	0	0	0	0	0	0	32	0	11	0	3	5	0	1	0	0	0	0	1	3	11	4	0	0	0	0	0	0	0	0	0	0	0	0	0	0	Bacteria	Firmicutes	Clostridia	Clostridiales	Lachnospiraceae	Blautia	unassigned
OTU_7630	0	0	0	0	10	9	9	0	2	0	24	0	36	40	11	0	0	0	0	1	75	0	6	9	11	41	0	0	0	0	0	11	0	25	0	0	0	14	0	Bacteria	Actinobacteria	Actinobacteria	Gaiellales	Gaiellaceae	Gaiella	Gaiella_occulta
OTU_7912	0	0	0	0	0	0	0	35	0	0	0	0	0	0	0	0	0	0	0	0	0	0	0	0	0	0	0	0	0	0	0	0	0	0	0	0	0	0	0	Bacteria	Actinobacteria	Actinobacteria	Actinomycetales	Micromonosporaceae	unassigned	unassigned
OTU_656	0	57	0	0	0	0	0	0	0	24	40	65	0	11	41	0	0	0	0	0	0	4	24	20	17	1	56	0	0	0	0	0	0	72	35	108	3	85	0	Bacteria	Verrucomicrobia	Opitutae	Opitutales	Opitutaceae	unassigned	unassigned
OTU_2136	0	0	1	106	57	85	35	216	70	0	8	4	5	6	4	1	17	3	20	120	210	1	4	2	12	9	5	1	0	22	90	178	22	0	19	4	0	0	1	Bacteria	Proteobacteria	Alphaproteobacteria	Sphingomonadales	Sphingomonadaceae	Sphingomonas	unassigned
OTU_6732	0	0	40	0	0	0	0	0	0	0	0	0	0	0	0	0	0	0	0	0	0	0	0	0	0	1	0	0	0	0	0	0	0	0	0	0	0	0	0	Bacteria	Proteobacteria	Deltaproteobacteria	unassigned	unassigned	unassigned	unassigned
OTU_2626	0	0	0	1	1	1	2	63	26	0	0	0	21	0	0	0	0	0	5	0	0	0	0	0	3	47	0	0	0	0	9	9	0	1	0	0	13	58	14	Bacteria	Proteobacteria	Betaproteobacteria	Burkholderiales	Comamonadaceae	Hydrogenophaga	unassigned
OTU_5903	0	0	0	0	0	0	0	0	0	0	0	0	3	11	1	0	3	0	0	0	0	0	44	0	6	4	0	0	0	0	0	0	0	2	0	0	0	18	19	Bacteria	Firmicutes	Clostridia	Clostridiales	Ruminococcaceae	Oscillibacter	unassigned
OTU_2270	0	0	0	0	0	0	0	0	0	17	5	27	1	0	13	0	0	0	0	0	0	0	0	0	0	0	0	0	0	0	0	0	0	29	5	8	8	3	0	Bacteria	Proteobacteria	Alphaproteobacteria	Rhizobiales	unassigned	unassigned	unassigned
OTU_1224	0	0	0	3	0	0	0	2	0	0	0	0	0	0	0	109	3	322	0	0	1	0	2	0	0	0	0	17	14	0	1	0	1	0	0	0	0	0	0	Bacteria	Proteobacteria	Gammaproteobacteria	unassigned	unassigned	unassigned	unassigned
OTU_6411	0	0	0	0	0	0	0	0	0	0	0	0	0	0	3	0	0	7	0	0	0	3	22	0	0	0	9	0	0	0	0	0	0	0	0	0	0	9	0	Bacteria	Proteobacteria	Gammaproteobacteria	Alteromonadales	unassigned	unassigned	unassigned
OTU_202	0	0	0	0	0	0	0	9	0	0	6	0	0	0	0	25	1	0	0	0	0	0	0	0	17	0	0	0	4	1259	33	0	0	0	0	0	0	0	21	Bacteria	Actinobacteria	Actinobacteria	Actinomycetales	Streptomycetaceae	Streptomyces	unassigned
OTU_6986	0	0	0	0	0	0	0	0	0	0	0	0	0	0	0	17	0	0	0	0	0	0	0	0	0	0	0	0	0	0	0	0	0	2	0	10	13	17	0	Bacteria	Proteobacteria	Gammaproteobacteria	unassigned	unassigned	unassigned	unassigned
OTU_808	1	0	26	0	0	0	0	0	0	14	10	25	7	16	11	0	0	0	0	0	0	0	4	6	24	36	14	0	0	0	7	0	0	36	133	0	5	13	12	Bacteria	Proteobacteria	Gammaproteobacteria	Pseudomonadales	Moraxellaceae	Acinetobacter	Acinetobacter_junii
OTU_648	0	0	0	0	0	0	0	0	0	0	22	165	5	1	30	0	1	1	0	0	0	1	13	2	0	0	16	0	0	0	0	0	0	11	19	178	19	45	31	Bacteria	Proteobacteria	Gammaproteobacteria	Chromatiales	unassigned	unassigned	unassigned
OTU_4918	0	0	0	0	0	0	0	0	0	0	0	0	0	0	0	0	0	0	0	0	0	0	51	0	0	0	0	0	0	0	0	0	0	0	0	0	0	0	0	Bacteria	Candidatus_Saccharibacteria	unassigned	unassigned	unassigned	unassigned	unassigned
OTU_647	2	48	16	40	5	2	2	142	20	0	55	22	20	9	1	2	15	1	11	149	37	1	9	22	1	21	12	1	0	3	28	103	12	0	36	0	0	14	0	Bacteria	Proteobacteria	Alphaproteobacteria	Rhizobiales	Methylobacteriaceae	Methylobacterium	unassigned
OTU_5926	0	0	0	0	0	0	0	1	0	0	0	0	2	0	1	0	0	0	0	44	0	2	0	24	0	3	0	0	0	0	4	0	0	0	0	0	0	0	0	Bacteria	Chloroflexi	Caldilineae	Caldilineales	Caldilineaceae	unassigned	unassigned
OTU_4490	0	0	0	0	1	0	0	0	0	0	0	0	5	0	97	0	0	0	0	0	0	1	0	0	0	0	0	0	0	0	0	0	0	0	0	0	0	0	0	Bacteria	Bacteroidetes	Bacteroidia	Bacteroidales	Porphyromonadaceae	unassigned	unassigned
OTU_1868	1	0	0	0	1	24	0	2	0	54	14	11	14	5	1	0	0	0	0	0	0	1	3	10	1	24	0	0	0	0	0	0	0	18	17	10	76	19	0	Bacteria	Bacteroidetes	Bacteroidia	Bacteroidales	Porphyromonadaceae	unassigned	unassigned
OTU_6217	48	0	0	0	0	0	0	0	0	0	0	0	3	0	0	0	0	0	0	0	0	0	0	5	1	0	0	0	0	0	0	0	0	6	0	0	7	0	0	Bacteria	Firmicutes	Clostridia	Clostridiales	Clostridiaceae_1	Clostridium_sensu_stricto	Clostridium_intestinale
OTU_7392	0	0	0	43	0	0	0	0	1	0	0	0	0	0	1	0	0	0	0	0	0	0	0	0	0	1	0	0	0	0	0	0	0	0	0	0	0	0	0	Bacteria	Firmicutes	Clostridia	Clostridiales	unassigned	unassigned	unassigned
OTU_3063	1	0	0	0	0	0	0	0	0	0	0	0	0	0	0	0	0	0	0	0	0	124	3	0	0	0	0	0	0	0	0	0	0	2	0	0	0	0	0	Bacteria	Bacteroidetes	Flavobacteriia	Flavobacteriales	Flavobacteriaceae	Salinimicrobium	Salinimicrobium_sediminis
OTU_7839	0	0	0	0	0	0	0	0	0	1	19	0	0	0	1	0	0	0	0	0	0	0	0	0	0	0	11	0	0	0	0	0	0	6	0	7	0	10	0	Bacteria	Proteobacteria	Gammaproteobacteria	Alteromonadales	Alteromonadaceae	Marinobacter	unassigned
OTU_5887	0	0	0	0	0	39	0	0	0	0	0	1	9	14	18	0	0	0	0	0	0	0	2	0	0	4	0	0	0	0	0	0	0	9	0	7	0	0	0	Bacteria	Firmicutes	Clostridia	Clostridiales	unassigned	unassigned	unassigned
OTU_2341	49	0	0	0	0	0	0	0	0	18	0	0	0	5	0	0	0	0	0	0	0	0	0	0	8	0	3	0	0	0	0	0	0	0	26	0	9	0	0	Bacteria	Candidatus_Saccharibacteria	unassigned	unassigned	unassigned	unassigned	unassigned
OTU_2700	0	0	0	0	0	0	0	0	3	0	0	0	6	0	0	0	0	0	0	0	0	0	0	0	0	6	35	0	0	0	0	0	0	55	0	0	0	0	0	Bacteria	Proteobacteria	Gammaproteobacteria	Xanthomonadales	Xanthomonadaceae	Lysobacter	Lysobacter_spongiicola
OTU_3717	0	0	0	0	0	0	0	1	0	37	20	23	11	9	10	0	0	0	0	3	0	0	9	15	6	8	0	0	0	0	0	0	0	20	0	0	0	0	0	Bacteria	Acidobacteria	Acidobacteria_Gp1	Gp1	unassigned	unassigned	unassigned
OTU_4300	0	0	22	0	0	0	0	0	0	0	0	0	0	15	0	0	0	0	0	0	0	0	0	13	17	0	52	0	0	0	0	0	0	0	0	13	0	0	0	Bacteria	Actinobacteria	Actinobacteria	Actinomycetales	unassigned	unassigned	unassigned
OTU_3984	0	0	0	0	0	20	0	2	0	0	0	0	0	0	0	0	1	0	2	0	0	0	0	0	0	0	0	0	0	0	14	24	0	0	0	0	0	0	0	Bacteria	Firmicutes	Bacilli	Bacillales	Bacillaceae_1	Bacillus	unassigned
OTU_2733	0	0	0	0	0	0	0	0	0	0	0	0	0	0	0	0	0	0	0	0	0	0	0	12	7	0	3	0	0	0	0	0	0	0	1	27	0	0	44	Bacteria	Actinobacteria	Actinobacteria	unassigned	unassigned	unassigned	unassigned
OTU_4496	0	0	0	0	0	0	0	0	0	8	0	0	3	16	12	0	0	0	0	0	0	0	1	0	43	1	0	0	0	0	0	0	0	0	1	0	0	0	0	Bacteria	Fusobacteria	Fusobacteriia	Fusobacteriales	Fusobacteriaceae	Cetobacterium	Cetobacterium_somerae
OTU_1565	81	0	10	1	0	60	0	0	1	1	39	0	0	0	4	0	0	0	1	0	0	2	37	51	23	20	10	0	0	5	0	0	0	0	46	0	1	0	0	Bacteria	Proteobacteria	Gammaproteobacteria	Xanthomonadales	Xanthomonadaceae	Pseudoxanthomonas	Pseudoxanthomonas_mexicana
OTU_5355	0	0	0	0	0	0	0	60	0	0	0	0	0	0	0	1	0	0	2	0	11	0	0	0	0	0	0	0	0	0	0	0	1	0	0	0	0	0	0	Bacteria	Proteobacteria	Gammaproteobacteria	Chromatiales	Chromatiaceae	unassigned	unassigned
OTU_5484	0	0	0	0	0	0	0	0	0	0	29	10	0	0	17	2	2	0	0	6	0	16	11	29	0	6	0	0	0	3	20	39	1	11	0	0	0	8	0	Bacteria	Proteobacteria	Alphaproteobacteria	Rhodobacterales	Rhodobacteraceae	Marivita	unassigned
OTU_8329	0	0	0	0	0	0	0	0	0	0	0	0	0	0	0	0	0	0	3	43	0	0	0	0	0	0	0	0	0	0	0	0	0	0	0	0	0	0	0	Bacteria	Proteobacteria	Alphaproteobacteria	unassigned	unassigned	unassigned	unassigned
OTU_5270	0	0	39	0	0	0	0	0	0	0	0	0	0	7	0	0	0	0	0	0	0	0	0	0	0	0	0	0	0	0	0	0	0	0	0	0	0	0	0	Bacteria	Actinobacteria	Actinobacteria	Actinomycetales	unassigned	unassigned	unassigned
OTU_2968	3	0	0	0	0	0	0	0	19	0	0	1	81	0	12	0	1	0	38	0	0	1	5	2	1	6	0	0	0	0	0	0	0	33	0	3	0	0	0	Bacteria	Firmicutes	Clostridia	unassigned	unassigned	unassigned	unassigned
OTU_6223	73	0	0	0	0	0	0	0	0	0	0	0	6	4	3	0	0	0	0	0	0	0	3	25	74	14	0	0	0	0	0	0	0	10	0	0	0	0	9	Bacteria	Acidobacteria	Acidobacteria_Gp6	Gp6	unassigned	unassigned	unassigned
OTU_7730	0	0	19	0	0	0	0	0	0	7	1	0	9	0	11	0	0	0	0	0	0	0	12	0	0	2	0	0	0	0	0	0	0	7	0	5	0	0	0	Bacteria	Verrucomicrobia	Spartobacteria	Spartobacteria_genera_incertae_sedis	unassigned	unassigned	unassigned
OTU_388	41	8	0	0	0	12	1	0	8	24	15	22	221	40	26	0	0	0	2	0	6	6	214	49	104	70	10	0	0	0	0	0	0	66	1	0	20	4	57	Bacteria	Firmicutes	Clostridia	Clostridiales	Ruminococcaceae	Gemmiger	Gemmiger_formicilis
OTU_2334	0	0	0	0	0	0	0	0	0	0	0	0	0	0	0	1	1	125	0	0	0	0	0	0	0	0	0	0	0	0	0	0	0	0	0	0	0	0	0	Bacteria	Proteobacteria	Gammaproteobacteria	Alteromonadales	Idiomarinaceae	Idiomarina	Idiomarina_loihiensis
OTU_7518	1	0	0	1	0	0	1	0	0	0	0	0	1	0	41	0	0	0	0	0	0	0	0	0	0	2	0	0	0	0	0	0	0	0	0	0	0	0	0	Bacteria	Firmicutes	Negativicutes	Selenomonadales	Acidaminococcaceae	Phascolarctobacterium	Phascolarctobacterium_succinatutens
OTU_8302	0	0	0	0	0	0	0	0	0	0	0	0	1	0	0	0	0	0	0	0	0	0	5	0	2	29	0	0	0	0	0	0	0	11	0	0	27	14	0	Bacteria	Firmicutes	Clostridia	Clostridiales	Lachnospiraceae	unassigned	unassigned
OTU_5329	0	0	0	0	0	0	0	0	0	0	0	1	0	32	8	0	0	0	0	0	0	0	3	15	2	10	0	0	0	0	0	0	0	0	0	0	0	5	0	Bacteria	Firmicutes	Clostridia	Clostridiales	Lachnospiraceae	Clostridium_XlVa	unassigned
OTU_8	0	0	0	42	30	4152	4695	41	16379	0	0	1	0	0	0	0	14	0	94	28	8	0	0	0	0	0	0	0	3	0	0	4	3	0	0	0	0	0	0	Bacteria	Proteobacteria	Gammaproteobacteria	Oceanospirillales	Halomonadaceae	Kushneria	unassigned
OTU_43	59	0	0	31	321	171	0	1	0	0	5	9	0	0	1	301	1271	172	0	4	10	2	4	0	1	0	0	1792	1512	21	2	24	8	4	150	88	0	12	13	Bacteria	Proteobacteria	Gammaproteobacteria	Oceanospirillales	Halomonadaceae	Halomonas	unassigned
OTU_3396	1	2	0	0	0	0	0	0	0	20	0	0	0	5	0	0	0	0	0	0	0	0	0	0	14	0	2	0	0	0	0	0	0	0	3	21	0	23	19	Bacteria	Actinobacteria	Actinobacteria	Actinomycetales	unassigned	unassigned	unassigned
OTU_2858	84	0	0	0	0	0	0	0	0	58	0	40	11	70	16	0	0	0	0	0	0	2	6	73	50	36	1	0	0	0	0	0	0	46	22	0	36	21	0	Bacteria	Firmicutes	unassigned	unassigned	unassigned	unassigned	unassigned
OTU_6051	0	0	0	0	51	0	0	0	0	0	0	0	0	0	0	0	0	0	0	0	0	0	0	0	0	0	0	0	0	0	1	0	0	0	0	0	0	0	0	Bacteria	Gemmatimonadetes	Gemmatimonadetes	Gemmatimonadales	Gemmatimonadaceae	Gemmatimonas	Gemmatimonas_aurantiaca
OTU_6420	0	8	0	0	0	0	0	0	0	0	0	2	0	5	0	0	0	0	0	0	0	0	1	2	0	0	4	0	0	0	0	0	0	32	0	2	0	0	27	Bacteria	Spirochaetes	Spirochaetia	Spirochaetales	Spirochaetaceae	Treponema	unassigned
OTU_1234	0	11	0	0	0	0	0	0	0	38	1	14	0	0	17	0	0	0	0	0	0	0	0	0	2	0	2	0	0	0	0	0	0	7	56	10	28	7	33	Bacteria	Proteobacteria	Gammaproteobacteria	unassigned	unassigned	unassigned	unassigned
OTU_6353	0	0	0	0	0	0	0	0	0	0	0	5	4	0	4	0	0	0	0	0	0	15	17	11	1	1	15	0	0	0	0	0	0	2	0	0	11	0	0	Bacteria	Proteobacteria	Alphaproteobacteria	Rhodospirillales	Rhodospirillaceae	unassigned	unassigned
OTU_7187	0	0	0	0	0	0	0	0	0	0	0	4	7	0	2	0	0	0	0	0	0	0	6	0	10	6	0	0	0	0	13	0	0	0	49	1	0	0	0	Bacteria	Proteobacteria	Alphaproteobacteria	Caulobacterales	Caulobacteraceae	Phenylobacterium	unassigned
OTU_3631	0	0	28	0	0	0	0	7	1	0	28	1	0	11	0	0	0	0	0	17	0	3	6	0	0	11	0	0	0	0	0	33	0	0	0	0	15	5	0	Bacteria	Proteobacteria	Gammaproteobacteria	Pseudomonadales	Moraxellaceae	Acinetobacter	Acinetobacter_johnsonii
OTU_88	0	0	0	0	0	0	0	0	0	2	453	343	2	123	239	0	0	0	0	0	0	0	118	8	2	57	13	0	0	0	0	0	0	11	822	8	19	451	25	Bacteria	Bacteroidetes	Sphingobacteriia	Sphingobacteriales	unassigned	unassigned	unassigned
OTU_389	0	4	2	269	115	101	55	108	5	1	5	34	44	11	17	3	0	4	25	167	13	5	5	43	10	21	2	1	0	2	38	130	14	14	90	7	0	3	29	Bacteria	Bacteroidetes	Bacteroidia	Bacteroidales	Porphyromonadaceae	unassigned	unassigned
OTU_3196	0	0	0	0	19	1	0	55	12	0	0	0	0	24	3	0	0	0	0	0	0	0	5	0	7	5	0	0	0	0	0	0	0	0	0	0	0	0	0	Bacteria	Gemmatimonadetes	Gemmatimonadetes	Gemmatimonadales	Gemmatimonadaceae	Gemmatimonas	Gemmatimonas_aurantiaca
OTU_8095	0	0	31	0	0	0	0	0	0	0	0	8	0	0	4	0	0	0	0	0	0	0	0	0	0	15	0	0	0	1	0	0	0	0	0	0	0	0	0	Bacteria	Acidobacteria	Acidobacteria_Gp16	unassigned	unassigned	unassigned	unassigned
OTU_2912	0	0	0	0	0	0	0	0	0	0	0	8	0	1	10	0	0	0	0	0	0	3	24	41	2	0	61	0	0	0	0	0	0	3	0	4	0	13	0	Bacteria	Actinobacteria	Actinobacteria	Actinomycetales	unassigned	unassigned	unassigned
OTU_449	0	0	0	0	1	25	0	2	0	0	0	0	0	0	0	1286	6	325	0	0	1	0	1	0	0	0	0	14	4	40	4	0	2	0	0	0	0	0	0	Bacteria	Actinobacteria	Actinobacteria	Actinomycetales	Microbacteriaceae	Microbacterium	unassigned
OTU_1029	0	0	0	0	0	0	0	0	0	24	0	0	1	0	0	348	0	0	0	0	0	1	0	0	14	2	0	1	0	45	5	18	0	0	0	0	12	8	0	Bacteria	Actinobacteria	Actinobacteria	Actinomycetales	Geodermatophilaceae	Modestobacter	Modestobacter_versicolor
OTU_2122	0	0	0	0	0	8	0	0	0	0	0	4	0	1	1	9	0	10	0	0	0	81	91	0	11	7	19	0	1	14	0	0	0	0	0	10	37	3	0	Bacteria	Actinobacteria	Actinobacteria	Actinomycetales	unassigned	unassigned	unassigned
OTU_4574	0	0	0	0	0	66	0	0	11	0	0	0	0	11	1	0	0	0	0	0	0	0	0	0	4	3	0	0	0	0	0	0	0	0	0	0	0	0	0	Bacteria	Proteobacteria	Gammaproteobacteria	Xanthomonadales	Xanthomonadaceae	Rudaea	Rudaea_cellulosilytica
OTU_2355	0	0	0	0	0	0	0	0	0	90	0	0	0	0	0	0	0	0	0	0	0	0	0	2	6	0	0	0	0	0	0	0	0	0	0	0	0	0	0	Bacteria	Proteobacteria	Deltaproteobacteria	unassigned	unassigned	unassigned	unassigned
OTU_2163	30	0	16	0	0	0	0	0	0	1	49	3	1	44	6	0	0	0	0	0	3	1	6	0	3	57	0	0	0	0	1	0	0	0	12	0	0	0	0	Bacteria	Acidobacteria	Acidobacteria_Gp6	Gp6	unassigned	unassigned	unassigned
OTU_1466	0	0	0	52	15	10	8	36	10	0	0	0	0	0	0	0	5	0	3	25	41	0	0	0	0	0	0	0	0	20	41	11	7	0	0	0	0	0	0	Bacteria	Proteobacteria	unassigned	unassigned	unassigned	unassigned	unassigned
OTU_5461	0	0	16	26	51	1	0	0	1	8	0	0	0	15	0	0	0	0	0	0	0	0	1	0	0	1	0	0	0	0	0	0	0	0	1	0	0	0	0	Bacteria	Proteobacteria	Alphaproteobacteria	Sphingomonadales	Sphingomonadaceae	Sphingomonas	unassigned
OTU_7897	0	0	0	0	0	0	0	0	0	0	0	0	0	23	0	0	0	0	0	0	0	0	0	0	0	0	0	0	0	0	0	0	0	11	0	0	0	0	0	Bacteria	Cyanobacteria	Cyanobacteria	unassigned	unassigned	unassigned	unassigned
OTU_7594	0	0	0	0	0	0	0	0	0	0	0	0	0	0	0	0	0	0	0	0	0	0	2	32	0	4	0	0	0	0	0	0	0	0	0	41	0	0	0	Bacteria	Candidatus_Saccharibacteria	Saccharibacteria_genera_incertae_sedis	unassigned	unassigned	unassigned	unassigned
OTU_1838	0	0	1	0	26	1	3	19	12	0	44	16	8	34	6	0	0	0	6	0	0	1	2	0	0	18	0	0	0	7	0	80	3	0	6	15	0	24	0	Bacteria	Firmicutes	Clostridia	Clostridiales	Lachnospiraceae	unassigned	unassigned
OTU_774	264	33	23	0	1	82	14	62	21	0	9	7	48	17	18	0	5	0	7	23	15	4	16	12	12	37	0	1	1	15	61	32	12	47	10	8	0	14	1	Bacteria	Firmicutes	Clostridia	Clostridiales	Lachnospiraceae	unassigned	unassigned
OTU_2471	0	0	0	0	0	0	0	0	0	71	0	1	1	0	1	0	0	0	0	0	0	0	0	0	1	0	7	0	0	0	0	0	0	0	0	16	0	0	8	Bacteria	Proteobacteria	Alphaproteobacteria	Alphaproteobacteria_incertae_sedis	unassigned	unassigned	unassigned
OTU_6328	0	0	0	0	0	0	0	0	0	0	8	4	0	0	0	0	0	0	0	0	0	0	0	0	2	0	0	0	0	0	0	0	0	0	0	0	11	13	0	Bacteria	Verrucomicrobia	Opitutae	unassigned	unassigned	unassigned	unassigned
OTU_4794	28	0	0	0	0	0	0	0	0	0	0	0	0	0	0	23	0	4	0	0	22	15	24	0	6	1	0	15	7	4	0	0	0	0	0	2	2	0	0	Bacteria	Actinobacteria	Actinobacteria	Actinomycetales	Demequinaceae	Demequina	unassigned
OTU_2794	0	0	0	0	17	0	0	0	0	0	0	0	0	0	0	120	0	0	0	0	0	1	0	0	0	0	0	0	0	1	0	0	0	0	32	0	0	0	0	Bacteria	Firmicutes	Bacilli	Bacillales	Planococcaceae	Planomicrobium	unassigned
OTU_3112	0	0	0	0	0	0	3	0	0	0	0	1	3	0	11	0	0	0	1	7	0	0	6	41	0	13	0	0	0	0	0	0	0	0	0	0	32	3	0	Bacteria	Bacteroidetes	Bacteroidia	Bacteroidales	Porphyromonadaceae	unassigned	unassigned
OTU_3831	0	0	0	0	0	25	0	1	0	0	0	0	0	0	0	70	0	10	0	0	1	0	0	0	1	1	0	0	0	0	0	0	0	0	0	1	0	0	0	Bacteria	Proteobacteria	Betaproteobacteria	Burkholderiales	Alcaligenaceae	Advenella	Advenella_kashmirensis
OTU_3474	0	1	0	85	0	0	18	26	6	0	0	0	10	0	0	0	0	0	5	18	0	0	4	14	0	6	0	0	0	0	0	0	0	0	0	0	0	0	0	Bacteria	Proteobacteria	Gammaproteobacteria	Xanthomonadales	Xanthomonadaceae	Lysobacter	unassigned
OTU_2114	0	0	0	0	0	38	1	16	0	0	0	0	0	0	2	0	0	0	0	0	70	0	0	0	0	4	0	0	0	0	0	0	0	0	0	0	0	0	0	Bacteria	Proteobacteria	Alphaproteobacteria	Rhizobiales	Rhizobiales_incertae_sedis	Alsobacter	Alsobacter_metallidurans
OTU_435	0	1	1	0	0	0	0	0	0	142	2	30	1	1	26	0	0	0	0	0	0	0	0	37	9	2	73	0	0	0	0	0	0	28	4	81	1	11	232	Bacteria	Proteobacteria	Alphaproteobacteria	Alphaproteobacteria_incertae_sedis	unassigned	unassigned	unassigned
OTU_129	29	65	41	0	0	0	0	0	0	12	86	264	3	34	238	0	0	0	0	0	0	10	8	59	42	6	194	0	0	0	0	0	0	271	43	116	271	62	48	Bacteria	Proteobacteria	Gammaproteobacteria	Chromatiales	unassigned	unassigned	unassigned
OTU_4821	0	0	23	0	0	0	0	0	0	29	1	15	44	5	0	0	1	0	0	0	0	7	2	43	11	14	0	0	0	0	0	0	0	0	0	0	0	3	2	Bacteria	Acidobacteria	Acidobacteria_Gp1	unassigned	unassigned	unassigned	unassigned
OTU_3880	0	0	0	37	0	0	0	0	0	0	0	0	0	0	0	0	0	0	0	0	33	0	0	0	0	0	0	0	0	0	0	0	0	0	0	0	0	0	0	Bacteria	Proteobacteria	Alphaproteobacteria	Rhodospirillales	Rhodospirillaceae	Lacibacterium	Lacibacterium_aquatile
OTU_7107	0	0	0	0	0	0	0	0	0	36	0	0	0	0	1	0	0	0	0	12	0	0	0	0	0	0	0	0	0	0	0	0	0	0	0	0	0	0	17	Bacteria	Bacteroidetes	Bacteroidia	Bacteroidales	Porphyromonadaceae	unassigned	unassigned
OTU_104	0	0	0	1	0	34	1	0	0	0	0	0	0	0	0	190	5	183	0	1	5	0	0	0	0	0	0	1088	854	4	3	17	1	0	0	0	0	11	0	Bacteria	Proteobacteria	Gammaproteobacteria	Alteromonadales	Idiomarinaceae	Idiomarina	unassigned
OTU_6331	0	0	0	0	0	0	0	0	0	0	6	0	0	0	10	0	0	0	0	0	0	0	14	0	0	0	0	0	0	0	0	0	0	0	15	0	0	9	0	Bacteria	Bacteroidetes	Sphingobacteriia	Sphingobacteriales	unassigned	unassigned	unassigned
OTU_2260	0	7	0	0	0	0	0	0	0	0	26	0	0	3	0	0	0	0	0	0	0	0	0	0	0	0	11	0	0	0	0	0	0	55	11	0	30	1	0	Bacteria	Verrucomicrobia	Subdivision3	unassigned	unassigned	unassigned	unassigned
OTU_3845	0	0	0	0	0	0	0	0	0	0	0	0	0	0	0	1	0	0	0	18	0	0	0	0	0	1	0	0	0	0	0	67	2	0	0	0	0	0	0	Bacteria	Proteobacteria	Alphaproteobacteria	Sphingomonadales	Erythrobacteraceae	unassigned	unassigned
OTU_2644	0	0	0	48	16	0	17	25	18	0	0	0	0	14	3	0	0	0	0	0	0	0	0	0	0	1	0	0	1	6	0	0	0	0	0	0	0	0	0	Bacteria	Actinobacteria	Actinobacteria	Actinomycetales	unassigned	unassigned	unassigned
OTU_7080	0	0	0	1	1	0	0	9	0	0	0	0	0	0	0	1	0	0	0	1	0	0	0	0	0	0	0	0	0	16	19	0	4	0	0	0	0	16	0	Bacteria	Firmicutes	Clostridia	Clostridiales	unassigned	unassigned	unassigned
OTU_2701	0	0	0	0	0	0	0	0	0	0	0	0	0	0	0	0	0	0	0	0	0	0	0	0	0	0	0	0	0	0	0	0	0	0	11	0	69	0	10	Bacteria	Bacteroidetes	Sphingobacteriia	Sphingobacteriales	unassigned	unassigned	unassigned
OTU_2111	44	0	51	0	0	0	0	1	0	0	10	0	8	1	0	0	0	0	0	0	0	0	0	17	51	14	0	0	0	0	0	0	0	6	0	0	0	1	38	Bacteria	Bacteroidetes	Bacteroidia	Bacteroidales	Bacteroidaceae	Bacteroides	Bacteroides_uniformis
OTU_1774	0	0	0	0	4	48	0	46	5	0	0	0	0	22	3	2	2	1	0	44	29	9	6	22	0	6	18	0	0	11	74	41	1	0	0	0	12	0	0	Bacteria	Actinobacteria	Actinobacteria	Gaiellales	Gaiellaceae	Gaiella	Gaiella_occulta
OTU_6550	0	0	0	0	0	0	0	0	0	15	0	0	0	0	5	0	0	0	0	0	0	0	3	8	9	6	0	0	0	0	0	0	0	0	0	0	0	0	0	Bacteria	Bacteroidetes	Bacteroidia	Bacteroidales	Prevotellaceae	Prevotella	Prevotella_copri
OTU_8024	0	0	0	0	0	0	0	0	0	0	0	0	0	0	0	0	0	0	0	0	0	0	0	0	0	0	0	0	0	0	31	0	0	0	0	0	0	0	0	Bacteria	Proteobacteria	Alphaproteobacteria	Rhizobiales	unassigned	unassigned	unassigned
OTU_3127	0	0	0	0	0	0	7	29	0	0	0	0	0	0	0	0	0	0	0	0	0	0	0	0	0	0	0	2	0	0	19	79	0	0	0	0	0	0	0	Bacteria	Proteobacteria	Alphaproteobacteria	Caulobacterales	Caulobacteraceae	Asticcacaulis	Asticcacaulis_excentricus
OTU_1983	3	0	0	0	0	0	0	1	0	0	6	6	38	5	12	0	0	0	0	0	36	0	2	43	19	24	0	0	0	22	0	0	0	22	30	0	27	18	9	Bacteria	Proteobacteria	Alphaproteobacteria	Rhizobiales	Bradyrhizobiaceae	unassigned	unassigned
OTU_3310	0	0	0	0	13	0	2	28	0	0	0	0	0	0	0	0	0	0	0	0	44	0	0	0	0	0	0	0	0	0	0	3	0	0	0	0	0	0	0	Bacteria	Proteobacteria	Betaproteobacteria	Burkholderiales	Burkholderiaceae	Burkholderia	Burkholderia_phenoliruptrix
OTU_902	0	0	0	0	0	0	0	0	0	0	1	7	14	1	8	2	0	0	0	0	0	2	782	0	4	3	0	0	0	0	0	0	0	0	0	0	15	0	6	Bacteria	Actinobacteria	Actinobacteria	Actinomycetales	Geodermatophilaceae	Blastococcus	Blastococcus_aggregatus
OTU_6158	0	0	0	0	0	0	0	0	48	0	1	7	0	10	0	0	0	0	43	0	0	0	0	0	0	0	0	0	0	0	0	0	0	0	15	0	0	0	12	Bacteria	Firmicutes	Clostridia	Clostridiales	unassigned	unassigned	unassigned
OTU_1726	0	9	35	0	0	0	0	0	0	2	35	0	0	4	13	0	0	0	0	0	0	0	14	0	0	0	10	0	0	0	0	0	0	0	0	2	7	12	0	Bacteria	Deinococcus-Thermus	Deinococci	Deinococcales	unassigned	unassigned	unassigned
OTU_1512	0	0	0	0	0	0	0	0	0	0	0	0	0	0	0	0	0	0	0	0	0	13	143	13	1	2	15	0	0	0	0	0	0	0	0	0	0	0	0	Bacteria	Bacteroidetes	Sphingobacteriia	Sphingobacteriales	Rhodothermaceae	Rubrivirga	Rubrivirga_marina
OTU_610	12	0	0	0	38	1	0	1	0	0	37	0	2	7	0	286	3	111	0	0	0	7	1	0	10	4	13	34	71	511	0	1	1	69	0	2	74	11	0	Bacteria	Actinobacteria	Actinobacteria	Actinomycetales	Streptomycetaceae	Streptomyces	unassigned
OTU_8224	0	0	0	0	0	0	0	0	0	0	13	5	28	0	0	0	0	0	0	0	0	5	7	0	0	12	0	0	0	0	0	0	0	0	0	0	0	0	0	Bacteria	Acidobacteria	Acidobacteria_Gp6	Gp6	unassigned	unassigned	unassigned
OTU_5680	0	0	0	0	0	0	0	0	0	0	21	0	0	0	0	0	0	0	0	0	0	0	5	0	0	1	0	0	0	0	0	0	0	0	28	0	0	0	0	Bacteria	Bacteroidetes	Sphingobacteriia	Sphingobacteriales	Sphingobacteriaceae	Sphingobacterium	unassigned
OTU_1129	45	0	24	0	31	1	0	0	0	0	0	0	51	0	9	0	3	0	0	0	0	5	7	22	45	15	0	0	0	0	1	24	5	19	0	24	21	0	0	Bacteria	Firmicutes	Clostridia	Clostridiales	Lachnospiraceae	unassigned	unassigned
OTU_5059	0	0	0	0	0	0	0	0	0	0	0	1	0	0	0	0	0	0	0	0	0	1	4	0	0	0	0	0	0	0	0	0	0	0	0	12	0	0	33	Bacteria	Verrucomicrobia	Spartobacteria	Spartobacteria_genera_incertae_sedis	unassigned	unassigned	unassigned
OTU_3272	0	0	0	0	0	0	0	0	0	0	2	22	1	10	0	0	0	0	0	0	0	1	3	0	12	47	18	0	0	0	0	0	0	0	0	7	0	15	27	Bacteria	Acidobacteria	Acidobacteria_Gp4	unassigned	unassigned	unassigned	unassigned
OTU_1053	1	41	49	0	0	0	0	0	0	0	59	10	0	28	12	0	0	0	0	0	0	2	0	2	5	0	4	0	0	0	0	0	0	9	21	6	16	31	10	Bacteria	Verrucomicrobia	Subdivision3	unassigned	unassigned	unassigned	unassigned
OTU_7051	0	0	33	0	0	0	0	0	0	0	0	12	0	0	0	0	0	0	0	0	0	0	0	0	0	0	0	0	0	0	0	0	0	0	0	0	0	0	0	Bacteria	candidate_division_WPS-2	unassigned	unassigned	unassigned	unassigned	unassigned
OTU_10	0	0	0	12	21	134	7	2	0	6	0	0	0	0	0	28	303	318	0	6	37	0	0	1	9	0	0	11866	12370	32	13	76	19	0	0	0	0	0	0	Bacteria	Proteobacteria	Alphaproteobacteria	Rhodospirillales	Rhodospirillaceae	Thalassospira	unassigned
OTU_2046	0	0	0	0	0	0	0	0	0	0	6	0	49	0	6	0	0	0	0	0	0	0	0	0	0	1	0	0	0	0	0	0	0	52	0	0	0	8	0	Bacteria	Firmicutes	Clostridia	Clostridiales	Ruminococcaceae	Clostridium_IV	Clostridium_viride
OTU_1453	0	0	0	0	0	0	0	0	0	40	0	0	0	5	1	0	0	0	0	0	0	1	0	7	9	0	31	0	0	0	0	0	0	0	0	23	0	0	68	Bacteria	Proteobacteria	Gammaproteobacteria	Chromatiales	Ectothiorhodospiraceae	unassigned	unassigned
OTU_639	7	14	33	0	0	13	0	0	0	3	257	38	12	61	6	0	0	0	2	2	0	1	8	0	46	19	0	0	0	0	0	0	0	5	44	24	13	21	0	Bacteria	Bacteroidetes	Bacteroidia	Bacteroidales	Bacteroidaceae	Bacteroides	Bacteroides_acidifaciens
OTU_5419	7	0	0	0	0	0	0	0	0	1	19	7	0	0	0	0	0	0	0	0	0	0	0	3	8	9	0	0	0	0	0	0	0	0	0	0	0	2	4	Bacteria	Chloroflexi	unassigned	unassigned	unassigned	unassigned	unassigned
OTU_2748	0	0	0	24	32	0	9	0	0	0	0	4	0	0	0	0	0	0	2	0	36	0	0	10	0	0	0	0	0	0	0	0	3	0	0	0	0	0	0	Bacteria	Bacteroidetes	Flavobacteriia	Flavobacteriales	Flavobacteriaceae	unassigned	unassigned
OTU_511	0	34	0	16	10	1	0	0	0	0	39	33	26	77	44	0	0	0	9	4	0	1	15	85	51	52	14	0	0	0	0	6	1	115	224	8	20	12	0	Bacteria	Proteobacteria	Gammaproteobacteria	Pseudomonadales	Moraxellaceae	Acinetobacter	Acinetobacter_bereziniae
OTU_98	35	229	105	0	0	30	0	0	0	147	55	109	103	110	75	0	0	1	0	0	0	1	16	73	505	57	120	1	0	0	0	1	0	125	92	24	68	103	111	Bacteria	Firmicutes	Negativicutes	Selenomonadales	Acidaminococcaceae	Phascolarctobacterium	Phascolarctobacterium_faecium
OTU_4400	0	0	0	0	0	0	0	0	0	0	0	0	0	0	0	0	0	0	0	0	59	0	0	0	0	0	0	0	1	0	0	0	0	0	0	0	0	0	0	Bacteria	Chloroflexi	Chloroflexia	unassigned	unassigned	unassigned	unassigned
OTU_627	37	0	0	0	0	0	0	0	0	43	8	16	56	54	12	0	0	0	0	0	0	5	74	33	143	70	0	0	0	0	0	0	0	14	14	0	0	10	23	Bacteria	Actinobacteria	Actinobacteria	Bifidobacteriales	Bifidobacteriaceae	Bifidobacterium	Bifidobacterium_longum_subsp._infantis
OTU_219	0	13	0	0	0	0	0	0	0	0	0	2	1	2	1	0	0	0	0	0	0	0	0	320	1	14	742	0	0	0	0	0	0	10	5	6	13	0	0	Bacteria	Proteobacteria	Gammaproteobacteria	Chromatiales	Ectothiorhodospiraceae	unassigned	unassigned
OTU_4957	0	0	10	0	0	0	0	0	0	0	5	0	3	0	4	0	0	2	0	0	0	0	1	0	0	0	0	3	2	0	0	0	0	6	3	2	17	35	0	Bacteria	Bacteroidetes	Sphingobacteriia	Sphingobacteriales	unassigned	unassigned	unassigned
OTU_5171	0	0	0	20	0	0	0	0	0	0	0	0	63	1	0	0	0	0	0	0	0	0	2	0	11	4	0	0	0	0	0	0	0	12	0	0	0	0	0	Bacteria	Acidobacteria	Acidobacteria_Gp3	Candidatus_Solibacter	unassigned	unassigned	unassigned
OTU_4683	0	7	19	0	0	0	0	0	0	44	0	1	0	1	0	0	7	2	0	0	0	0	0	0	0	0	0	0	0	0	0	0	0	0	0	3	2	0	0	Bacteria	Proteobacteria	Alphaproteobacteria	Rhizobiales	Rhodobiaceae	Rhodoligotrophos	Rhodoligotrophos_appendicifer
OTU_160	0	0	0	6	4	14	1	1300	202	4	0	0	2	0	9	2	8	0	8	2	71	1	0	0	1	5	0	0	1	0	0	0	0	0	0	0	0	1	0	Bacteria	Proteobacteria	Betaproteobacteria	Burkholderiales	Burkholderiales_incertae_sedis	Tepidimonas	Tepidimonas_fonticaldi
OTU_6274	0	0	0	21	0	22	0	0	3	0	0	0	0	9	0	1	0	0	0	0	0	0	0	0	6	0	0	0	0	0	0	0	0	0	0	0	0	0	0	Bacteria	Proteobacteria	Betaproteobacteria	Burkholderiales	Burkholderiaceae	Burkholderia	unassigned
OTU_2680	0	16	0	0	0	0	0	0	0	21	0	6	0	0	0	0	0	0	0	0	0	1	1	13	14	0	27	0	0	0	0	0	0	19	17	0	8	3	0	Bacteria	Proteobacteria	Alphaproteobacteria	unassigned	unassigned	unassigned	unassigned
OTU_1236	27	0	0	41	34	1	10	101	6	0	0	0	0	0	4	0	1	0	9	0	9	1	0	0	0	2	0	0	0	15	0	83	9	14	5	13	40	0	0	Bacteria	Firmicutes	Bacilli	Bacillales	Bacillaceae_1	Bacillus	unassigned
OTU_4154	0	0	0	0	74	12	0	1	0	0	0	0	0	8	11	9	0	0	0	0	0	0	0	0	0	0	0	0	0	0	0	0	0	0	0	0	0	0	0	Bacteria	Firmicutes	Bacilli	Bacillales	Planococcaceae	Planococcus	unassigned
OTU_7086	0	0	0	0	43	0	0	0	0	0	0	4	0	0	3	0	0	0	0	0	0	0	0	0	0	3	0	0	0	0	0	0	15	0	0	0	0	0	0	Bacteria	Bacteroidetes	Bacteroidia	Bacteroidales	Porphyromonadaceae	unassigned	unassigned
OTU_8186	0	0	0	0	0	0	0	0	0	0	7	0	0	0	0	0	0	0	0	0	0	0	21	0	1	1	0	0	0	0	0	0	0	0	0	0	0	0	0	Bacteria	Firmicutes	Clostridia	Clostridiales	Lachnospiraceae	Blautia	Blautia_luti
OTU_1942	5	8	21	0	0	0	0	0	0	0	5	10	0	0	7	0	0	0	0	0	0	55	21	0	0	0	7	0	0	0	0	0	0	2	0	1	15	9	1	Bacteria	Bacteroidetes	Flavobacteriia	Flavobacteriales	Flavobacteriaceae	unassigned	unassigned
OTU_8304	0	0	41	0	0	0	0	0	0	0	11	6	4	27	12	0	0	0	0	0	0	3	7	56	20	9	0	0	0	0	0	0	0	0	0	0	0	18	1	Bacteria	Verrucomicrobia	Spartobacteria	Spartobacteria_genera_incertae_sedis	unassigned	unassigned	unassigned
OTU_5352	0	0	0	0	0	0	1	45	0	0	0	0	0	0	0	0	0	0	0	0	0	0	0	0	0	0	0	0	0	0	0	0	0	0	0	0	0	0	0	Bacteria	Gemmatimonadetes	Gemmatimonadetes	Gemmatimonadales	Gemmatimonadaceae	Gemmatimonas	Gemmatimonas_aurantiaca
OTU_2460	0	0	0	45	0	1	0	0	0	0	0	0	0	0	0	0	0	0	1	0	0	0	0	0	0	4	0	0	0	0	44	0	0	0	0	0	0	0	0	Bacteria	Candidatus_Saccharibacteria	Saccharibacteria_genera_incertae_sedis	unassigned	unassigned	unassigned	unassigned
OTU_6123	0	0	0	0	0	0	0	0	0	0	0	0	34	0	0	0	0	0	0	0	0	2	0	0	0	4	0	0	0	0	0	0	0	6	0	0	0	0	0	Bacteria	Planctomycetes	Planctomycetia	Planctomycetales	Planctomycetaceae	unassigned	unassigned
OTU_7169	0	0	0	0	0	0	0	0	0	0	0	0	14	0	1	0	0	0	0	0	0	0	2	0	0	6	0	0	0	0	0	0	0	0	0	13	0	0	25	Bacteria	Acidobacteria	Acidobacteria_Gp6	Gp6	unassigned	unassigned	unassigned
OTU_4733	0	0	0	0	0	0	0	0	0	0	0	28	0	0	4	0	0	0	0	0	0	0	0	0	3	0	0	0	0	0	0	0	0	0	20	14	0	3	0	Bacteria	Planctomycetes	Phycisphaerae	unassigned	unassigned	unassigned	unassigned
OTU_2181	0	0	27	26	1	0	0	0	0	0	7	7	5	0	2	16	0	1	4	14	99	1	0	4	1	1	0	0	0	35	14	0	0	0	0	0	0	0	0	Bacteria	Proteobacteria	Alphaproteobacteria	Sphingomonadales	Erythrobacteraceae	unassigned	unassigned
OTU_2779	93	0	0	0	0	0	0	0	0	0	0	0	0	0	0	0	0	0	0	0	0	0	0	0	0	0	0	0	0	0	0	0	0	0	0	0	0	0	0	Bacteria	Bacteroidetes	Bacteroidia	Bacteroidales	Porphyromonadaceae	unassigned	unassigned
OTU_6896	0	0	0	0	0	0	0	0	0	0	0	0	2	1	13	0	0	0	0	0	0	0	0	22	0	2	0	0	0	0	0	0	0	0	0	0	0	0	0	Bacteria	Planctomycetes	Planctomycetia	Planctomycetales	Planctomycetaceae	unassigned	unassigned
OTU_2031	2	0	0	0	0	0	0	0	0	0	38	0	0	5	37	0	0	0	0	0	0	0	0	0	0	0	0	0	0	0	0	0	0	0	0	0	0	47	0	Bacteria	Proteobacteria	Deltaproteobacteria	Myxococcales	unassigned	unassigned	unassigned
OTU_5913	0	0	0	0	0	0	0	0	0	0	0	0	0	8	0	0	0	0	0	0	0	0	0	0	0	1	0	0	0	0	0	0	0	14	0	0	18	0	0	Bacteria	Proteobacteria	Deltaproteobacteria	Desulfovibrionales	unassigned	unassigned	unassigned
OTU_1611	0	0	0	0	0	0	0	0	0	0	0	0	0	0	6	0	0	0	0	0	0	138	18	0	0	0	0	0	0	0	0	0	0	0	0	0	0	0	0	Bacteria	Deinococcus-Thermus	Deinococci	Deinococcales	unassigned	unassigned	unassigned
OTU_3365	0	0	0	0	0	13	0	0	0	24	0	11	25	46	1	0	0	0	3	3	0	0	8	0	11	3	0	0	0	0	0	0	0	0	0	0	0	20	7	Bacteria	Bacteroidetes	Bacteroidia	Bacteroidales	Bacteroidaceae	Bacteroides	Bacteroides_coprocola
OTU_737	42	114	91	0	0	0	0	0	0	0	17	5	3	0	8	0	0	3	0	0	0	1	2	4	0	0	16	1	2	0	0	0	0	0	13	38	0	73	3	Bacteria	Proteobacteria	Gammaproteobacteria	Chromatiales	Ectothiorhodospiraceae	unassigned	unassigned
OTU_6167	0	0	0	0	0	0	0	0	0	0	0	0	2	0	0	0	0	0	0	0	0	119	0	0	0	0	0	0	0	18	0	0	0	0	0	0	0	0	0	Bacteria	Proteobacteria	Gammaproteobacteria	Chromatiales	Chromatiaceae	Rheinheimera	unassigned
OTU_3454	42	8	0	0	0	0	0	0	0	0	3	0	0	2	0	0	0	0	0	0	0	0	0	0	1	1	0	0	0	0	0	0	0	0	3	8	0	6	28	Bacteria	Actinobacteria	Actinobacteria	Actinomycetales	unassigned	unassigned	unassigned
OTU_7582	0	0	0	0	0	0	0	0	0	9	0	0	0	5	0	0	0	0	0	0	0	0	2	28	3	4	0	0	0	0	0	0	0	0	0	3	0	0	11	Bacteria	Bacteroidetes	Bacteroidia	Bacteroidales	Bacteroidaceae	Bacteroides	Bacteroides_ovatus
OTU_7681	0	0	0	0	0	0	0	0	0	0	0	0	0	0	0	0	0	0	0	0	0	0	0	0	0	0	0	1	0	0	0	40	0	0	0	0	0	0	0	Bacteria	Firmicutes	Clostridia	Clostridiales	Peptostreptococcaceae	Romboutsia	unassigned
OTU_5451	0	0	0	31	0	0	9	20	0	0	0	0	0	0	0	0	1	0	1	13	0	0	0	0	0	0	0	0	0	0	0	0	0	0	0	0	0	0	0	Bacteria	Proteobacteria	Gammaproteobacteria	Oceanospirillales	Oceanospirillaceae	Marinospirillum	Marinospirillum_minutulum
OTU_2438	0	0	0	0	0	0	0	0	0	0	0	0	5	0	120	0	0	0	0	0	0	0	0	0	2	4	0	0	0	0	0	0	0	0	0	0	0	1	0	Bacteria	Bacteroidetes	Bacteroidia	Bacteroidales	Porphyromonadaceae	unassigned	unassigned
OTU_910	0	0	0	0	0	0	0	0	0	0	0	0	0	1	0	0	0	0	0	0	0	337	5	0	0	0	0	0	0	0	0	0	0	2	0	0	1	0	0	Bacteria	Bacteroidetes	Flavobacteriia	Flavobacteriales	Flavobacteriaceae	Salegentibacter	unassigned
OTU_3284	0	0	0	0	0	0	0	0	70	0	3	0	0	8	0	0	0	0	46	0	0	0	1	0	6	1	0	0	0	0	0	0	0	0	0	0	8	0	0	Bacteria	Bacteroidetes	Bacteroidia	Bacteroidales	Prevotellaceae	unassigned	unassigned
OTU_3749	0	0	0	0	0	0	0	0	0	0	0	0	0	0	0	0	0	0	0	0	0	1	0	0	12	0	0	0	0	0	0	0	0	0	0	13	0	0	36	Bacteria	Bacteroidetes	Flavobacteriia	Flavobacteriales	Flavobacteriaceae	unassigned	unassigned
OTU_4371	0	0	0	0	0	0	0	0	0	0	0	0	4	0	0	0	0	0	0	0	0	0	0	0	60	0	0	0	0	0	0	0	0	0	0	0	0	0	0	Bacteria	Chloroflexi	Caldilineae	Caldilineales	Caldilineaceae	Litorilinea	Litorilinea_aerophila
OTU_8135	0	0	0	0	25	9	2	1	6	27	0	0	0	0	1	0	0	0	0	12	0	0	0	0	0	11	0	0	0	0	0	0	0	0	0	6	0	0	0	Bacteria	Proteobacteria	Betaproteobacteria	Burkholderiales	Comamonadaceae	Polaromonas	Polaromonas_jejuensis
OTU_3999	0	0	0	0	0	0	0	0	0	0	16	6	0	20	0	0	0	0	0	0	0	1	0	0	5	0	0	0	0	0	0	0	0	22	37	0	0	6	6	Bacteria	Bacteroidetes	Sphingobacteriia	Sphingobacteriales	Rhodothermaceae	unassigned	unassigned
OTU_3350	757	1132	2336	0	0	0	0	0	1	3	206	84	2	20	739	0	0	0	0	0	0	981	108	26	10	1	175	0	0	0	0	0	0	49	28	137	169	267	42	Bacteria	Bacteroidetes	Flavobacteriia	Flavobacteriales	Flavobacteriaceae	Gillisia	unassigned
OTU_2245	1	0	0	0	0	0	0	0	0	0	1	4	0	0	1	0	0	0	0	0	0	0	14	0	14	0	0	0	0	0	0	0	0	21	1	0	46	5	0	Bacteria	Proteobacteria	Gammaproteobacteria	unassigned	unassigned	unassigned	unassigned
OTU_2819	36	0	0	0	4	0	0	0	0	0	0	22	28	13	10	0	0	0	0	0	0	0	6	0	0	25	20	0	0	0	2	2	0	6	0	0	34	4	23	Bacteria	Acidobacteria	Acidobacteria_Gp1	Gp1	unassigned	unassigned	unassigned
OTU_844	0	0	0	0	0	0	0	0	0	0	0	0	0	0	35	0	0	0	0	0	0	178	114	0	0	1	19	0	0	0	0	0	0	0	0	1	4	0	0	Bacteria	Bacteroidetes	Sphingobacteriia	Sphingobacteriales	Rhodothermaceae	unassigned	unassigned
OTU_6936	0	0	0	0	0	0	0	0	0	0	0	0	0	0	0	1	0	0	0	0	0	18	51	0	0	0	0	0	0	0	0	0	0	0	0	0	0	0	0	Bacteria	Proteobacteria	Gammaproteobacteria	Oceanospirillales	Oceanospirillales_incertae_sedis	Pseudohongiella	Pseudohongiella_spirulinae
OTU_3954	0	12	210	0	0	0	0	0	0	0	0	0	0	0	0	1	0	4	0	0	0	0	0	0	0	0	0	0	0	0	0	0	0	0	0	8	0	6	0	Bacteria	Proteobacteria	Gammaproteobacteria	Xanthomonadales	Algiphilaceae	Algiphilus	Algiphilus_aromaticivorans
OTU_7794	0	0	0	0	0	7	7	0	0	0	0	0	0	0	0	1	0	0	0	14	0	0	0	0	0	0	0	0	0	0	0	23	0	0	0	0	0	0	0	Bacteria	Actinobacteria	Actinobacteria	Actinomycetales	Micrococcaceae	Arthrobacter	unassigned
OTU_6273	0	0	0	9	0	32	0	0	0	0	0	0	0	0	0	0	0	0	0	0	0	0	0	0	0	0	0	0	0	0	0	0	0	0	0	0	0	0	0	Bacteria	Proteobacteria	Deltaproteobacteria	Myxococcales	unassigned	unassigned	unassigned
OTU_916	0	0	16	1	1	0	0	0	7	93	22	39	32	55	7	1	0	0	2	16	0	3	9	53	35	22	0	0	0	0	20	0	0	23	16	6	0	0	43	Bacteria	Firmicutes	Clostridia	Clostridiales	Lachnospiraceae	Clostridium_XlVa	unassigned
OTU_637	462	137	1012	0	0	0	0	0	0	25	44	161	12	3	441	3	5	1	0	0	0	7796	403	68	10	17	44	1	0	0	0	0	0	119	57	121	480	963	30	Bacteria	Proteobacteria	Gammaproteobacteria	Oceanospirillales	Halomonadaceae	Halomonas	unassigned
OTU_5999	53	26	0	0	0	0	0	0	1	0	1	14	21	5	16	0	0	0	2	2	0	1	12	28	48	20	11	0	0	0	0	0	0	8	0	5	8	19	34	Bacteria	Firmicutes	Clostridia	Clostridiales	Lachnospiraceae	Blautia	unassigned
OTU_7772	0	0	0	22	0	0	0	1	0	0	0	0	0	0	0	0	0	0	0	0	1	0	0	0	0	0	0	0	1	0	13	1	1	0	0	0	0	0	0	Bacteria	Firmicutes	Clostridia	Clostridiales	Ruminococcaceae	Faecalibacterium	Faecalibacterium_prausnitzii
OTU_565	0	16	0	30	26	15	0	0	0	0	2	1	0	0	3	73	266	193	0	0	1	5	17	9	0	0	0	47	57	1	0	2	2	5	0	4	12	13	0	Bacteria	Proteobacteria	Gammaproteobacteria	Alteromonadales	Alteromonadaceae	Marinobacter	Marinobacter_salarius
OTU_7618	0	21	0	0	0	0	4	0	0	0	1	22	5	6	12	1	0	0	0	0	45	0	9	28	8	25	0	0	0	0	1	0	0	4	0	0	0	10	0	Bacteria	Proteobacteria	Deltaproteobacteria	Desulfovibrionales	Desulfovibrionaceae	Desulfovibrio	unassigned
OTU_835	5	237	0	0	0	0	0	0	0	76	0	0	4	0	0	0	0	0	0	0	0	0	0	0	0	0	0	0	0	0	0	0	0	0	7	0	0	0	0	Bacteria	Bacteroidetes	unassigned	unassigned	unassigned	unassigned	unassigned
OTU_5274	0	0	42	0	0	0	0	0	0	0	1	0	0	0	0	0	0	0	0	0	0	0	0	0	9	0	0	0	0	0	0	0	0	0	0	0	0	0	0	Bacteria	Firmicutes	unassigned	unassigned	unassigned	unassigned	unassigned
OTU_1374	0	0	2	0	0	0	0	0	0	0	0	7	0	0	0	0	0	0	0	0	0	5	2	0	13	53	0	0	0	0	0	0	0	11	0	0	75	26	0	Bacteria	Proteobacteria	Alphaproteobacteria	unassigned	unassigned	unassigned	unassigned
OTU_358	8	26	0	0	0	0	0	0	0	46	9	1	1	0	1	0	0	0	0	0	0	356	34	77	0	6	138	0	0	0	0	0	0	7	29	2	3	5	0	Bacteria	Proteobacteria	Alphaproteobacteria	Sphingomonadales	Sphingomonadaceae	Sphingomonas	unassigned
OTU_5820	0	0	34	0	0	0	0	0	0	0	0	0	0	0	0	0	0	0	0	0	0	0	2	8	0	0	0	0	0	0	0	0	0	0	0	0	0	0	0	Bacteria	Firmicutes	Clostridia	Clostridiales	Clostridiaceae_1	Clostridium_sensu_stricto	Clostridium_thiosulfatireducens
OTU_616	0	0	0	0	0	0	0	4	0	0	0	0	0	0	1	225	0	10	0	0	0	0	6	0	3	1	0	1	1	285	0	1	0	0	0	0	0	0	0	Bacteria	Proteobacteria	Alphaproteobacteria	Rhizobiales	Rhizobiaceae	Rhizobium	Rhizobium_vignae
OTU_8140	0	0	0	0	1	0	0	0	0	0	0	0	0	0	0	0	0	0	0	0	1	0	0	14	0	0	0	0	0	0	29	0	0	0	0	0	0	0	0	Bacteria	Proteobacteria	Deltaproteobacteria	Myxococcales	unassigned	unassigned	unassigned
OTU_1202	0	10	3	0	0	0	0	0	0	13	0	30	0	0	1	0	0	0	0	0	0	1	0	0	0	0	0	0	0	0	0	0	0	0	172	23	0	13	7	Bacteria	Proteobacteria	Gammaproteobacteria	Chromatiales	unassigned	unassigned	unassigned
OTU_5841	0	0	0	16	0	30	0	0	0	0	0	0	0	0	2	3	3	0	0	1	0	0	0	0	0	0	0	0	0	18	0	0	0	0	0	0	0	0	0	Bacteria	Proteobacteria	Deltaproteobacteria	Myxococcales	Haliangiaceae	Haliangium	Haliangium_tepidum
OTU_1478	0	0	0	0	0	47	0	1	0	0	0	0	0	0	0	178	0	0	0	0	0	0	0	0	0	0	0	2	0	0	0	0	0	4	0	0	0	0	0	Bacteria	Firmicutes	Bacilli	Bacillales	Planococcaceae	unassigned	unassigned
OTU_4636	0	0	0	0	0	0	0	0	34	0	0	0	2	0	0	0	0	0	17	0	0	0	0	0	0	0	0	0	0	0	0	0	0	0	0	0	0	0	0	Bacteria	Bacteroidetes	Bacteroidia	Bacteroidales	unassigned	unassigned	unassigned
OTU_1885	0	0	0	0	0	0	0	0	0	0	10	9	5	4	2	0	0	0	0	0	0	2	8	8	3	82	0	0	0	0	0	0	0	10	0	0	16	17	9	Bacteria	Acidobacteria	Acidobacteria_Gp6	Gp6	unassigned	unassigned	unassigned
OTU_6558	0	0	0	0	0	0	0	0	0	0	8	0	2	37	4	0	0	0	0	0	0	1	14	10	3	6	0	0	0	0	0	0	7	10	10	0	0	10	7	Bacteria	Proteobacteria	Gammaproteobacteria	Enterobacteriales	Enterobacteriaceae	unassigned	unassigned
OTU_3497	0	0	0	0	14	1	12	1	0	0	0	12	5	4	10	0	0	0	0	0	0	3	1	17	44	6	0	0	0	5	0	0	0	0	38	0	33	0	0	Bacteria	Acidobacteria	Acidobacteria_Gp7	Gp7	unassigned	unassigned	unassigned
OTU_5888	0	0	0	0	3	0	0	0	0	0	6	1	34	13	0	0	0	0	0	0	0	0	1	8	11	2	0	0	0	0	1	0	0	8	0	0	0	11	0	Bacteria	Proteobacteria	Alphaproteobacteria	SAR11	Candidatus_Pelagibacter	unassigned	unassigned
OTU_5163	0	0	0	0	0	0	0	0	0	0	0	2	0	0	0	1	0	0	0	0	0	46	11	5	0	0	0	0	0	7	0	0	0	0	0	0	8	0	0	Bacteria	Proteobacteria	Alphaproteobacteria	Sphingomonadales	Sphingomonadaceae	Novosphingobium	unassigned
OTU_6911	0	0	0	21	0	29	0	31	9	0	8	0	0	0	0	0	0	0	10	24	32	0	0	19	0	1	0	0	0	0	0	0	0	0	0	0	0	0	0	Bacteria	Proteobacteria	Betaproteobacteria	Burkholderiales	Oxalobacteraceae	Noviherbaspirillum	Noviherbaspirillum_suwonense
OTU_695	0	0	0	89	27	30	1	124	14	0	0	0	0	15	6	0	0	0	15	160	40	0	0	0	0	7	0	0	0	3	1	75	1	0	14	0	0	0	0	Bacteria	Proteobacteria	Betaproteobacteria	Burkholderiales	unassigned	unassigned	unassigned
OTU_353	21	234	24	0	0	0	0	0	0	30	74	1	1	208	0	0	0	0	0	0	0	4	0	0	11	0	0	0	0	0	0	0	0	0	150	0	7	64	1	Bacteria	Bacteroidetes	Sphingobacteriia	Sphingobacteriales	unassigned	unassigned	unassigned
OTU_2047	0	0	0	0	0	0	0	0	0	0	0	8	34	7	3	0	0	0	0	0	0	0	14	8	38	6	0	0	0	0	0	0	0	0	0	22	1	0	0	Bacteria	Bacteroidetes	Bacteroidia	Bacteroidales	Porphyromonadaceae	unassigned	unassigned
OTU_1429	0	0	0	0	0	0	0	0	0	55	1	0	0	0	4	0	0	0	0	0	0	5	2	23	0	0	37	0	0	0	0	0	0	2	8	50	0	3	18	Bacteria	Proteobacteria	Alphaproteobacteria	Rhizobiales	Rhodobiaceae	unassigned	unassigned
OTU_4730	0	0	0	0	0	0	0	0	0	0	19	24	1	32	13	0	0	0	3	0	0	0	12	0	17	6	0	0	0	0	0	0	4	7	1	0	22	4	11	Bacteria	Proteobacteria	Gammaproteobacteria	Enterobacteriales	Enterobacteriaceae	unassigned	unassigned
OTU_1813	0	0	28	0	0	0	0	0	0	0	44	0	0	63	0	0	0	0	0	0	0	0	0	0	0	0	0	0	0	0	0	0	0	0	0	0	0	0	0	Bacteria	Bacteroidetes	Sphingobacteriia	Sphingobacteriales	unassigned	unassigned	unassigned
OTU_1087	0	39	18	0	0	0	0	0	0	9	15	0	0	12	0	0	0	0	0	0	0	0	0	0	2	1	0	0	0	0	0	0	0	47	40	0	0	26	7	Bacteria	Deinococcus-Thermus	Deinococci	Deinococcales	Deinococcaceae	Deinococcus	unassigned
OTU_271	0	10	0	138	120	105	82	191	46	0	0	10	29	15	7	4	6	2	7	247	149	3	2	0	14	13	0	2	1	10	45	0	21	0	67	0	0	0	0	Bacteria	Acidobacteria	Acidobacteria_Gp3	Gp3	unassigned	unassigned	unassigned
OTU_5035	0	0	0	9	0	20	5	42	11	0	0	0	0	1	0	0	0	0	0	16	51	0	0	0	0	0	0	0	5	2	0	0	0	0	0	0	0	0	0	Bacteria	Proteobacteria	Betaproteobacteria	Burkholderiales	Oxalobacteraceae	unassigned	unassigned
OTU_2263	0	0	14	0	18	0	0	0	0	0	1	1	5	0	23	0	0	17	0	0	0	3	2	7	0	0	1	0	0	0	0	0	0	0	0	39	0	17	9	Bacteria	Proteobacteria	Gammaproteobacteria	Alteromonadales	Alteromonadaceae	Marinobacter	unassigned
OTU_7313	0	1	0	0	0	43	0	0	0	0	4	0	4	0	0	0	0	0	0	0	0	7	2	2	2	8	0	0	0	12	0	37	3	0	0	0	0	0	34	Bacteria	Proteobacteria	Betaproteobacteria	Burkholderiales	unassigned	unassigned	unassigned
OTU_7177	0	0	0	0	0	0	0	0	0	0	0	0	26	0	3	0	0	0	0	0	0	0	0	0	4	0	0	0	0	0	0	0	0	0	0	0	0	0	0	Bacteria	Actinobacteria	Actinobacteria	Bifidobacteriales	Bifidobacteriaceae	Bifidobacterium	Bifidobacterium_animalis_subsp._lactis
OTU_3564	0	0	0	0	0	0	0	1	0	15	10	3	0	1	1	0	0	0	0	0	0	0	18	0	0	1	1	0	0	0	0	0	0	0	0	0	22	0	0	Bacteria	Actinobacteria	Actinobacteria	Actinomycetales	Corynebacteriaceae	Corynebacterium	Corynebacterium_imitans
OTU_4765	0	0	0	0	0	0	13	0	0	0	0	0	0	4	4	0	4	2	0	53	0	0	1	0	4	10	0	0	0	4	0	0	0	0	0	0	0	0	0	Bacteria	Actinobacteria	Actinobacteria	Acidimicrobiales	Acidimicrobineae_incertae_sedis	Aciditerrimonas	Aciditerrimonas_ferrireducens
OTU_7413	0	0	0	0	0	40	0	0	1	0	0	0	1	0	0	0	0	0	0	0	1	0	0	0	0	2	0	0	0	0	0	0	0	0	0	0	0	0	0	Bacteria	Bacteroidetes	Bacteroidia	Bacteroidales	Porphyromonadaceae	unassigned	unassigned
OTU_2259	0	15	16	0	0	0	0	0	0	59	0	0	0	0	0	0	0	0	0	0	0	0	0	0	0	0	2	0	0	0	0	0	0	0	12	17	0	0	3	Bacteria	Bacteroidetes	Sphingobacteriia	Sphingobacteriales	Rhodothermaceae	unassigned	unassigned
OTU_3281	0	0	0	0	0	0	0	70	0	0	12	1	1	0	8	0	0	0	0	0	0	5	0	0	2	0	0	0	0	0	0	0	0	8	0	0	0	0	0	Bacteria	Actinobacteria	Actinobacteria	Acidimicrobiales	Acidimicrobiaceae	Ilumatobacter	unassigned
OTU_4022	0	0	0	0	0	0	0	0	0	0	0	0	1	0	43	0	0	6	0	0	0	0	0	0	0	0	0	0	0	0	0	0	0	0	0	12	0	0	0	Bacteria	Proteobacteria	Gammaproteobacteria	Chromatiales	Ectothiorhodospiraceae	unassigned	unassigned
OTU_6567	0	0	0	0	41	0	0	1	0	0	0	24	0	0	6	22	3	11	0	24	0	7	7	0	0	0	2	35	26	0	0	0	0	26	3	0	11	11	0	Bacteria	Firmicutes	Bacilli	Bacillales	Bacillaceae_2	unassigned	unassigned
OTU_3581	0	0	1	0	0	0	0	0	0	2	1	11	19	18	4	0	0	0	0	0	0	1	0	22	74	14	0	0	0	0	0	0	0	0	29	0	0	23	0	Bacteria	Proteobacteria	Gammaproteobacteria	Chromatiales	unassigned	unassigned	unassigned
OTU_3072	45	0	0	3	0	0	0	0	0	0	0	0	2	20	5	0	0	0	0	0	0	0	4	0	4	4	0	0	0	0	0	0	0	0	0	3	0	0	0	Bacteria	Proteobacteria	Alphaproteobacteria	Rhodospirillales	Reyranella	unassigned	unassigned
OTU_7120	0	0	0	0	0	0	0	0	0	38	0	0	0	1	0	0	0	0	0	0	0	0	0	0	0	0	0	0	0	0	0	0	0	0	0	0	0	0	0	Bacteria	Planctomycetes	Planctomycetia	Planctomycetales	Planctomycetaceae	unassigned	unassigned
OTU_3230	95	0	0	1	0	0	0	0	0	0	4	15	9	10	3	0	0	0	0	0	0	1	5	0	1	9	0	0	0	0	0	0	0	0	19	0	0	28	0	Bacteria	Acidobacteria	Acidobacteria_Gp6	Gp6	unassigned	unassigned	unassigned
OTU_133	384	209	263	243	396	112	94	189	98	117	55	36	155	23	19	2	9	4	57	189	25	10	16	22	52	20	67	6	5	113	194	178	9	61	85	75	114	58	140	Bacteria	Proteobacteria	Betaproteobacteria	Burkholderiales	Burkholderiaceae	Ralstonia	Ralstonia_insidiosa
OTU_5527	0	0	0	1	0	0	1	0	30	0	0	0	0	0	0	0	0	0	57	0	0	0	0	0	0	0	0	0	0	0	0	0	4	0	0	0	0	0	0	Bacteria	Firmicutes	Clostridia	Clostridiales	Ruminococcaceae	unassigned	unassigned
OTU_3488	0	0	0	0	0	0	0	0	0	2	0	0	0	0	0	0	0	0	0	0	0	0	0	0	0	0	23	0	0	0	0	0	0	0	0	0	0	57	1	Bacteria	Acidobacteria	Acidobacteria_Gp10	unassigned	unassigned	unassigned	unassigned
OTU_7188	0	0	0	0	0	0	0	0	0	0	0	0	2	0	0	6	0	0	0	0	4	0	0	1	41	1	0	0	0	0	0	0	0	1	9	0	18	0	0	Bacteria	Actinobacteria	Actinobacteria	Actinomycetales	Kineosporiaceae	Pseudokineococcus	unassigned
OTU_7314	0	0	0	0	0	0	0	0	0	0	0	0	0	0	0	0	0	0	0	0	0	0	0	0	0	0	0	0	0	0	0	37	0	0	0	0	0	0	0	Bacteria	Bacteroidetes	Bacteroidia	Bacteroidales	Porphyromonadaceae	unassigned	unassigned
OTU_3100	0	0	0	0	0	0	0	0	5	0	3	3	33	9	15	0	0	0	1	0	0	1	11	12	6	13	1	0	0	0	0	0	0	21	0	0	0	10	0	Bacteria	Bacteroidetes	Bacteroidia	Bacteroidales	Porphyromonadaceae	unassigned	unassigned
OTU_4593	0	0	0	0	0	0	0	0	0	0	29	0	0	2	0	0	0	0	0	0	0	0	0	0	0	0	2	0	0	0	0	0	0	19	0	0	0	0	0	Bacteria	Verrucomicrobia	Subdivision3	unassigned	unassigned	unassigned	unassigned
OTU_1210	0	0	0	0	16	21	0	0	0	1	55	31	0	70	17	0	0	0	4	0	0	0	3	0	13	28	1	0	0	1	0	0	1	1	46	16	0	0	0	Bacteria	Proteobacteria	Betaproteobacteria	Burkholderiales	Comamonadaceae	Delftia	unassigned
OTU_6984	0	0	0	0	0	0	0	0	0	0	0	0	0	0	0	0	0	0	0	0	0	0	0	0	0	2	0	0	0	0	0	0	0	0	40	0	0	0	0	Bacteria	Bacteroidetes	Bacteroidia	Bacteroidales	Porphyromonadaceae	Barnesiella	unassigned
OTU_4035	0	0	0	0	0	0	0	0	0	0	0	0	0	0	0	0	0	0	6	0	0	0	0	0	0	0	0	0	1	0	0	56	0	0	0	0	0	0	0	Bacteria	Bacteroidetes	Bacteroidia	Bacteroidales	Rikenellaceae	Rikenella	Rikenella_microfusus
OTU_3975	0	0	0	0	59	0	5	6	0	32	25	0	3	0	3	1	1	0	0	13	0	0	3	0	8	1	0	0	0	0	9	0	0	0	19	0	13	1	0	Bacteria	Actinobacteria	Actinobacteria	Gaiellales	Gaiellaceae	Gaiella	Gaiella_occulta
OTU_2849	0	0	0	20	0	16	0	1	0	8	0	50	3	0	0	2	0	1	0	0	0	5	0	6	30	0	0	1	0	0	0	0	0	8	0	18	29	0	8	Bacteria	Actinobacteria	Actinobacteria	Actinomycetales	Glycomycetaceae	Glycomyces	unassigned
OTU_2358	0	0	0	0	0	0	0	0	0	0	0	2	0	0	22	0	0	0	0	0	0	0	0	0	0	146	9	0	0	0	0	0	0	0	1	41	4	0	45	Bacteria	Proteobacteria	Gammaproteobacteria	Chromatiales	Ectothiorhodospiraceae	unassigned	unassigned
OTU_4790	46	0	0	0	19	9	1	0	0	0	0	0	1	0	2	0	1	0	0	0	0	2	3	0	7	12	0	0	0	0	0	0	0	0	0	0	0	0	9	Bacteria	Proteobacteria	Gammaproteobacteria	Pseudomonadales	Pseudomonadaceae	Rhizobacter	unassigned
OTU_3247	79	0	25	0	0	0	0	0	0	0	0	0	0	0	7	0	0	0	0	0	0	0	0	0	0	0	0	1	3	0	0	0	0	0	0	0	0	4	0	Bacteria	Proteobacteria	Gammaproteobacteria	Pseudomonadales	Pseudomonadaceae	Cellvibrio	Cellvibrio_diazotrophicus
OTU_1654	0	0	0	36	1	0	27	0	0	0	0	0	0	0	0	0	2	0	0	1	37	0	0	3	0	0	0	0	0	39	0	41	2	0	0	0	0	0	0	Bacteria	Candidatus_Saccharibacteria	unassigned	unassigned	unassigned	unassigned	unassigned
OTU_8339	0	0	0	0	0	0	0	0	0	0	0	0	0	0	0	0	0	0	0	0	34	0	0	0	0	0	0	0	0	0	0	0	0	0	0	0	0	0	0	Bacteria	Firmicutes	Clostridia	Clostridiales	Ruminococcaceae	Anaerotruncus	Anaerotruncus_colihominis
OTU_8355	0	0	0	0	0	0	0	0	0	0	0	6	0	0	1	0	0	0	0	0	0	0	0	0	0	0	0	0	0	0	0	14	0	0	30	0	0	0	0	Bacteria	Chloroflexi	Caldilineae	Caldilineales	Caldilineaceae	unassigned	unassigned
OTU_7339	1	0	0	0	0	0	0	0	0	0	0	1	1	0	0	0	4	0	0	0	0	0	5	5	2	0	7	6	11	0	0	0	0	0	2	3	5	30	0	Bacteria	Bacteroidetes	Sphingobacteriia	Sphingobacteriales	Chitinophagaceae	Balneola	Balneola_alkaliphila
OTU_471	0	0	0	0	0	0	0	0	0	21	1	39	0	0	0	0	1	21	0	0	0	20	0	38	35	1	85	0	1	0	0	0	0	94	30	54	264	3	11	Bacteria	Bacteroidetes	Cytophagia	Cytophagales	Flammeovirgaceae	Marinoscillum	Marinoscillum_luteum
OTU_3800	0	0	0	0	0	0	0	0	0	30	0	9	4	14	3	0	0	0	0	0	0	0	5	1	12	12	0	0	0	0	0	0	0	13	2	1	0	24	21	Bacteria	Acidobacteria	Acidobacteria_Gp2	Gp2	unassigned	unassigned	unassigned
OTU_2184	0	0	0	0	0	0	0	0	0	43	0	0	47	16	7	0	0	0	0	0	0	0	5	11	0	5	0	0	0	0	0	0	0	0	0	0	0	0	0	Bacteria	Firmicutes	Clostridia	Clostridiales	Ruminococcaceae	unassigned	unassigned
OTU_3728	0	0	0	0	0	0	0	0	0	0	8	8	21	0	8	0	0	0	6	0	0	1	6	0	4	14	0	0	0	0	1	4	0	25	1	1	17	13	0	Bacteria	Actinobacteria	Actinobacteria	Actinomycetales	Corynebacteriaceae	Corynebacterium	Corynebacterium_accolens
OTU_6633	0	0	0	0	0	0	0	0	0	0	0	0	0	0	0	3	0	0	8	0	31	0	0	0	0	0	0	0	0	0	0	0	0	0	0	0	0	0	0	Bacteria	Bacteroidetes	Sphingobacteriia	Sphingobacteriales	Chitinophagaceae	Flavisolibacter	Flavisolibacter_ginsengiterrae
OTU_5471	0	8	0	0	0	0	0	0	0	14	0	0	0	0	0	0	0	0	0	0	0	0	0	5	1	0	3	0	0	0	0	0	0	3	3	3	0	0	30	Bacteria	Proteobacteria	Deltaproteobacteria	unassigned	unassigned	unassigned	unassigned
OTU_5065	0	0	0	0	0	0	0	0	0	0	0	0	0	0	0	0	0	0	0	0	0	0	0	0	48	0	0	0	0	0	0	0	6	0	0	0	0	0	0	Bacteria	Firmicutes	Clostridia	Clostridiales	Ruminococcaceae	unassigned	unassigned
OTU_3903	0	0	0	0	0	0	0	0	0	21	17	0	1	7	0	0	0	0	0	0	0	0	0	0	4	0	1	0	0	0	0	0	0	8	0	0	0	0	0	Bacteria	Proteobacteria	Deltaproteobacteria	unassigned	unassigned	unassigned	unassigned
OTU_522	0	126	48	0	0	0	0	0	0	190	3	2	4	0	0	0	0	0	0	0	0	0	0	10	10	0	28	0	0	0	0	0	0	0	150	34	6	9	60	Bacteria	Proteobacteria	Gammaproteobacteria	Chromatiales	unassigned	unassigned	unassigned
OTU_1058	2	23	6	0	0	0	0	0	0	0	15	63	0	2	3	0	0	0	0	0	0	6	7	2	4	0	5	0	0	0	0	0	0	15	3	12	31	74	18	Bacteria	Verrucomicrobia	Opitutae	Opitutales	Opitutaceae	unassigned	unassigned
OTU_6929	0	0	0	0	0	0	0	0	0	0	0	0	0	0	0	17	0	2	0	0	0	0	5	0	0	0	0	0	0	68	0	0	0	0	0	3	0	0	0	Bacteria	Actinobacteria	Actinobacteria	Euzebyales	Euzebyaceae	Euzebya	Euzebya_tangerina
OTU_6932	0	0	0	0	0	0	0	0	0	10	0	0	0	0	0	42	0	58	0	0	0	0	0	0	0	0	0	0	0	0	0	0	0	0	0	3	0	0	0	Bacteria	Actinobacteria	Actinobacteria	Actinomycetales	unassigned	unassigned	unassigned
OTU_8312	0	1	0	4	1	0	0	0	0	0	0	5	1	0	4	0	0	0	0	0	1	0	3	44	7	24	0	0	0	0	1	0	0	0	0	0	0	0	9	Bacteria	Acidobacteria	Acidobacteria_Gp1	Gp1	unassigned	unassigned	unassigned
OTU_5381	0	0	0	0	0	16	0	0	0	0	0	0	0	0	0	0	0	0	0	48	0	0	0	0	0	0	0	0	0	0	0	7	0	0	0	0	0	0	0	Bacteria	Bacteroidetes	Bacteroidia	Bacteroidales	Rikenellaceae	Alistipes	unassigned
OTU_8395	0	0	0	0	0	0	0	0	0	0	0	0	0	0	0	0	0	0	0	0	0	0	0	0	0	0	0	0	0	0	0	33	0	0	0	0	0	0	0	Bacteria	Gemmatimonadetes	Gemmatimonadetes	Gemmatimonadales	Gemmatimonadaceae	Gemmatimonas	Gemmatimonas_aurantiaca
OTU_4441	0	0	34	0	0	0	0	0	0	0	0	0	0	0	8	0	0	0	0	0	0	0	2	0	7	19	0	0	0	0	0	0	0	6	0	0	0	1	0	Bacteria	Firmicutes	Clostridia	Clostridiales	unassigned	unassigned	unassigned
OTU_1172	0	0	0	0	0	0	0	3	0	0	0	0	0	0	0	341	1	1	0	0	1	0	0	0	0	0	0	1	1	0	0	0	0	0	0	0	0	0	0	Bacteria	Proteobacteria	Gammaproteobacteria	Oceanospirillales	Halomonadaceae	Halomonas	unassigned
OTU_1733	0	0	0	0	0	0	0	0	0	24	5	6	24	48	23	0	0	0	2	0	0	0	1	0	15	1	0	0	0	0	0	0	0	3	0	0	0	17	6	Bacteria	Firmicutes	Clostridia	Clostridiales	Ruminococcaceae	unassigned	unassigned
OTU_2729	0	0	27	0	0	0	0	1	0	0	0	3	0	0	0	33	0	3	0	0	0	735	32	0	9	0	3	0	2	392	0	0	0	3	0	4	10	5	0	Bacteria	Proteobacteria	Betaproteobacteria	Rhodocyclales	Rhodocyclaceae	unassigned	unassigned
OTU_480	1	117	14	0	0	0	0	0	0	84	105	3	0	11	0	0	0	0	0	0	0	4	0	0	6	0	25	0	0	0	0	0	0	50	74	35	5	32	76	Bacteria	Spirochaetes	Spirochaetia	Spirochaetales	Spirochaetaceae	Spirochaeta	unassigned
OTU_4903	0	0	0	0	0	0	0	49	0	0	0	0	0	0	0	0	0	0	0	0	0	0	0	0	0	0	0	0	0	0	0	0	0	0	0	0	0	0	0	Bacteria	Candidatus_Saccharibacteria	unassigned	unassigned	unassigned	unassigned	unassigned
OTU_3426	1	0	0	25	0	0	0	0	0	0	0	18	0	43	4	0	0	0	0	8	0	2	6	0	20	17	9	0	0	0	3	1	6	3	0	0	0	1	30	Bacteria	Fusobacteria	Fusobacteriia	Fusobacteriales	Fusobacteriaceae	Fusobacterium	unassigned
OTU_4901	0	0	0	0	0	0	7	25	0	0	0	0	0	0	0	0	0	0	0	0	16	0	0	0	0	0	0	1	0	12	33	0	0	0	0	0	0	0	0	Bacteria	Proteobacteria	Gammaproteobacteria	Vibrionales	Vibrionaceae	Photobacterium	Photobacterium_lutimaris
OTU_4276	0	0	0	0	0	0	0	0	0	0	0	0	33	6	0	0	0	0	0	0	0	0	3	6	4	1	0	0	0	0	0	0	0	26	0	0	0	0	0	Bacteria	Proteobacteria	Alphaproteobacteria	SAR11	Candidatus_Pelagibacter	unassigned	unassigned
OTU_7997	0	0	0	0	0	0	0	0	11	0	0	2	1	7	6	0	0	0	6	0	32	0	0	0	0	5	0	1	0	0	0	0	0	1	14	0	0	5	0	Bacteria	Firmicutes	Clostridia	Clostridiales	Lachnospiraceae	unassigned	unassigned
OTU_8268	0	0	0	0	1	0	0	1	3	0	0	0	0	0	0	0	0	0	0	33	0	0	0	0	0	0	0	0	0	0	0	0	0	0	0	0	0	0	0	Bacteria	Firmicutes	Bacilli	Bacillales	Bacillaceae_1	Bacillus	Bacillus_flexus
OTU_30	0	0	0	12	7	11	10	9	3594	0	21	0	0	0	4	0	2	0	3370	31	0	0	6	12	0	7	0	0	0	0	0	0	111	0	0	0	0	0	0	Bacteria	Spirochaetes	Spirochaetia	Spirochaetales	Spirochaetaceae	Treponema	Treponema_bryantii
OTU_6501	0	0	0	46	0	4	0	1	2	0	0	0	0	0	0	0	0	0	0	1	0	0	0	0	0	0	0	0	0	0	12	0	0	0	0	0	0	0	0	Bacteria	Bacteroidetes	Bacteroidia	Bacteroidales	Bacteroidaceae	Bacteroides	Bacteroides_sartorii
OTU_6053	0	0	0	0	42	19	0	0	0	0	0	0	0	0	5	0	0	0	1	0	0	0	0	0	0	5	0	0	0	0	0	0	0	0	4	0	0	0	0	Bacteria	Proteobacteria	Oligoflexia	Oligoflexales	Oligoflexaceae	Oligoflexus	Oligoflexus_tunisiensis
OTU_8197	0	0	0	0	0	0	0	0	0	0	1	0	0	0	2	0	0	0	0	0	0	0	0	0	4	0	27	0	0	0	0	0	0	6	4	3	0	4	7	Bacteria	Proteobacteria	Gammaproteobacteria	Gammaproteobacteria_incertae_sedis	unassigned	unassigned	unassigned
OTU_6489	0	0	25	0	0	0	0	0	0	0	5	0	1	4	0	0	0	0	0	0	0	0	0	0	15	0	1	0	0	0	0	0	0	1	0	6	0	0	0	Bacteria	Proteobacteria	Gammaproteobacteria	Chromatiales	unassigned	unassigned	unassigned
OTU_4508	0	0	0	0	0	0	0	66	0	0	0	0	0	0	0	0	0	0	0	0	0	0	0	0	0	0	0	0	0	0	0	0	0	0	0	0	0	0	0	Bacteria	Firmicutes	Clostridia	Clostridiales	Ruminococcaceae	Ruminococcus	unassigned
OTU_4407	3	0	0	1	1	1	0	0	1	0	0	3	2	0	8	0	0	0	0	0	3	0	2	0	6	0	0	0	0	0	0	54	0	0	0	0	0	0	0	Bacteria	Proteobacteria	Alphaproteobacteria	Rhizobiales	unassigned	unassigned	unassigned
OTU_5222	0	0	0	0	0	7	0	0	0	0	0	0	0	12	0	0	0	0	0	0	54	0	0	0	0	1	0	0	0	0	0	0	0	0	0	0	0	0	0	Bacteria	Proteobacteria	Betaproteobacteria	Rhodocyclales	Rhodocyclaceae	unassigned	unassigned
OTU_4080	0	0	0	0	0	0	0	0	0	0	12	5	1	0	5	0	0	0	0	0	0	0	7	4	0	0	17	0	0	0	0	0	0	2	0	0	0	5	0	Bacteria	Proteobacteria	Gammaproteobacteria	unassigned	unassigned	unassigned	unassigned
OTU_7217	0	0	0	0	0	0	0	46	0	0	0	0	0	0	0	0	1	0	0	0	0	0	0	0	0	0	0	0	0	1	1	0	0	0	0	0	0	0	0	Bacteria	Proteobacteria	Alphaproteobacteria	unassigned	unassigned	unassigned	unassigned
OTU_3273	0	0	0	0	0	0	0	0	0	0	0	2	0	0	3	0	0	0	0	0	0	93	5	0	0	0	0	0	0	0	0	0	0	0	0	8	26	5	0	Bacteria	Proteobacteria	Gammaproteobacteria	Oceanospirillales	Halomonadaceae	Halomonas	unassigned
OTU_747	0	15	10	0	0	0	0	0	0	12	62	9	0	21	4	0	0	0	0	0	0	9	0	0	17	1	3	0	0	1	0	0	0	18	62	8	31	49	50	Bacteria	Actinobacteria	Actinobacteria	Actinomycetales	unassigned	unassigned	unassigned
OTU_7087	0	0	0	0	42	0	0	0	0	0	0	0	0	0	1	0	0	0	0	0	0	0	0	0	0	0	0	0	0	0	0	0	0	0	0	0	0	0	0	Bacteria	Firmicutes	Bacilli	Bacillales	Sporolactobacillaceae	Sporolactobacillaceae_incertae_sedis	Bacillus_luteus
OTU_6629	0	0	0	0	0	0	0	1	24	0	0	0	0	0	0	0	0	0	21	0	0	0	0	0	0	0	0	0	0	0	0	0	0	0	0	0	0	0	0	Bacteria	Firmicutes	Clostridia	Clostridiales	Ruminococcaceae	unassigned	unassigned
OTU_2391	0	0	14	0	0	0	0	0	0	0	2	24	0	0	3	0	0	3	0	0	0	0	7	1	0	0	16	0	0	0	0	0	0	0	2	56	3	2	0	Bacteria	Poribacteria	Poribacteria_genera_incertae_sedis	unassigned	unassigned	unassigned	unassigned
OTU_6045	0	0	0	36	0	0	0	1	16	0	0	0	0	0	0	0	0	0	0	0	0	0	0	0	0	0	0	1	0	2	0	0	3	0	0	0	0	0	0	Bacteria	Proteobacteria	Alphaproteobacteria	Rhizobiales	Phyllobacteriaceae	Mesorhizobium	Mesorhizobium_amorphae
OTU_1184	4	6	0	0	0	0	0	0	0	2	1	45	1	0	26	0	0	0	0	0	0	0	37	0	0	0	10	0	0	0	0	0	0	22	5	27	7	11	4	Bacteria	Proteobacteria	Gammaproteobacteria	Chromatiales	Ectothiorhodospiraceae	unassigned	unassigned
OTU_8244	0	0	0	0	26	0	0	0	0	0	0	0	0	27	0	0	0	0	0	0	0	1	0	0	0	10	0	0	0	5	0	0	0	11	0	8	0	2	0	Bacteria	Firmicutes	Clostridia	Clostridiales	Ruminococcaceae	unassigned	unassigned
OTU_3357	0	0	0	10	0	27	3	19	1	0	0	0	2	0	7	0	3	0	0	13	6	0	0	0	23	0	0	0	0	0	8	25	5	0	0	0	0	0	0	Bacteria	Bacteroidetes	Cytophagia	Cytophagales	Cytophagaceae	Dyadobacter	unassigned
OTU_1325	1	4	0	0	0	0	0	0	0	3	0	49	0	0	3	0	0	0	0	0	0	3	22	79	6	4	80	0	0	0	0	0	0	1	14	9	3	1	6	Bacteria	Proteobacteria	Gammaproteobacteria	unassigned	unassigned	unassigned	unassigned
OTU_5518	0	0	0	0	0	0	0	0	0	0	0	0	0	16	0	0	0	0	0	0	0	0	0	0	0	0	0	0	0	0	0	0	0	0	34	0	0	0	0	Bacteria	Gemmatimonadetes	Gemmatimonadetes	Gemmatimonadales	Gemmatimonadaceae	Gemmatimonas	Gemmatimonas_aurantiaca
OTU_5920	0	0	0	0	0	0	4	28	0	0	0	0	0	0	0	0	0	0	0	10	0	0	0	0	0	0	0	0	0	0	0	0	0	0	0	0	0	0	0	Bacteria	Proteobacteria	Gammaproteobacteria	unassigned	unassigned	unassigned	unassigned
OTU_3450	0	0	0	0	0	0	0	0	0	0	0	0	0	0	0	0	0	0	0	0	0	0	0	0	0	1	0	0	0	0	0	0	0	0	0	71	0	0	0	Bacteria	Proteobacteria	unassigned	unassigned	unassigned	unassigned	unassigned
OTU_8338	0	0	0	0	0	0	0	0	0	0	0	0	0	0	0	0	0	0	0	0	33	0	0	0	0	1	0	0	0	0	0	0	0	0	0	0	0	0	0	Bacteria	Bacteroidetes	Bacteroidia	Bacteroidales	Porphyromonadaceae	unassigned	unassigned
OTU_1094	0	0	1	2	0	1	0	0	0	0	23	23	7	55	11	0	0	0	0	0	1	6	8	23	13	110	0	0	0	0	0	2	0	16	0	0	0	36	10	Bacteria	Acidobacteria	Acidobacteria_Gp6	Gp6	unassigned	unassigned	unassigned
OTU_5919	0	0	0	0	0	0	6	0	0	0	0	0	0	0	0	0	0	0	0	0	0	0	0	0	0	0	0	0	0	0	42	0	0	0	0	0	0	0	0	Bacteria	Firmicutes	Clostridia	Clostridiales	unassigned	unassigned	unassigned
OTU_2526	37	37	6	0	0	0	0	0	0	0	36	2	0	4	0	0	0	0	0	0	0	0	0	0	0	0	0	0	0	0	0	0	0	0	0	0	0	7	7	Bacteria	Proteobacteria	Gammaproteobacteria	Oceanospirillales	Hahellaceae	Halospina	Halospina_denitrificans
OTU_18	6	0	0	14	15	3	17	47	1	0	0	0	0	0	0	17	233	19	22	0	18	2	0	0	0	2	0	22	0	3	29	9	10786	0	0	0	0	0	0	Bacteria	Proteobacteria	Gammaproteobacteria	Enterobacteriales	Enterobacteriaceae	Pantoea	unassigned
OTU_5446	0	0	0	70	0	0	0	0	0	0	0	0	0	0	0	0	0	0	0	1	0	0	0	0	0	0	0	0	0	0	0	0	0	0	0	0	0	0	0	Bacteria	Candidatus_Saccharibacteria	unassigned	unassigned	unassigned	unassigned	unassigned
OTU_2564	0	0	0	0	0	0	0	0	0	0	7	0	0	1	0	0	0	0	0	0	0	0	0	0	0	0	1	0	0	0	0	0	0	127	1	0	0	0	0	Bacteria	Proteobacteria	Gammaproteobacteria	Chromatiales	Ectothiorhodospiraceae	Thiohalomonas	Thiohalomonas_denitrificans
OTU_318	1	38	119	0	0	0	0	0	0	0	35	46	1	0	144	0	0	25	0	0	0	31	245	0	1	4	9	15	15	0	0	0	0	1	14	109	0	115	0	Bacteria	Bacteroidetes	Sphingobacteriia	Sphingobacteriales	Chitinophagaceae	Gracilimonas	unassigned
OTU_6894	0	0	0	0	0	0	0	0	0	0	0	0	0	21	0	0	0	0	0	0	0	0	0	0	15	0	0	0	0	0	0	0	0	0	0	0	0	0	0	Bacteria	Gemmatimonadetes	Gemmatimonadetes	Gemmatimonadales	Gemmatimonadaceae	Gemmatimonas	Gemmatimonas_aurantiaca
OTU_3387	0	0	0	0	0	0	0	0	2	0	0	0	0	0	0	0	0	0	100	0	0	0	0	0	0	0	0	0	0	0	0	0	0	0	0	0	0	0	0	Bacteria	Actinobacteria	Actinobacteria	Coriobacteriales	Coriobacteriaceae	unassigned	unassigned
OTU_4198	0	0	0	0	0	0	0	0	0	0	0	0	0	18	6	0	0	0	0	0	0	1	0	0	0	0	11	0	0	0	0	0	0	0	0	54	0	57	0	Bacteria	Chloroflexi	Thermomicrobia	Sphaerobacterales	Sphaerobacteraceae	unassigned	unassigned
OTU_5839	0	0	0	0	0	58	0	0	0	0	0	0	0	0	0	0	3	0	0	0	0	2	0	0	0	0	0	0	0	0	0	0	0	0	0	0	0	0	0	Bacteria	Firmicutes	Clostridia	Clostridiales	unassigned	unassigned	unassigned
OTU_5660	0	0	0	0	0	51	0	0	0	0	0	0	0	0	0	0	0	0	0	0	0	0	0	0	0	0	0	0	0	0	0	0	0	0	0	0	0	0	0	Bacteria	Firmicutes	Erysipelotrichia	Erysipelotrichales	Erysipelotrichaceae	Holdemanella	Holdemanella_biformis
OTU_7209	0	0	0	0	0	0	0	0	0	0	0	4	0	0	3	0	0	0	0	0	0	0	7	0	0	0	29	0	0	0	0	0	0	7	0	0	0	0	0	Bacteria	Acidobacteria	Acidobacteria_Gp6	Gp6	unassigned	unassigned	unassigned
OTU_1298	0	0	0	1	19	9	0	24	1	46	27	7	35	36	7	2	4	0	2	0	19	2	9	11	37	33	0	0	0	1	14	13	15	25	32	12	20	0	33	Bacteria	Bacteroidetes	Bacteroidia	Bacteroidales	Porphyromonadaceae	unassigned	unassigned
OTU_7407	11	0	0	0	57	0	1	37	1	0	0	0	1	0	1	0	0	0	0	28	0	1	3	0	0	11	0	0	0	0	0	0	0	0	0	0	0	0	0	Bacteria	Proteobacteria	Alphaproteobacteria	Rhizobiales	Methylobacteriaceae	Methylobacterium	Methylobacterium_goesingense
OTU_5415	39	0	13	0	0	0	0	0	0	0	0	0	0	0	0	0	0	0	0	0	0	0	0	0	0	0	0	0	0	0	0	0	0	0	0	0	0	0	0	Bacteria	Proteobacteria	Gammaproteobacteria	unassigned	unassigned	unassigned	unassigned
OTU_1804	0	0	0	1	0	0	0	0	135	0	0	0	0	0	0	0	0	0	162	0	0	0	0	0	0	2	0	0	0	0	0	0	6	0	0	0	0	0	0	Bacteria	Firmicutes	Clostridia	Clostridiales	Ruminococcaceae	unassigned	unassigned
OTU_6659	0	0	0	0	0	0	0	0	0	0	0	5	0	13	0	0	0	0	0	25	17	0	2	3	0	4	0	0	0	0	0	1	0	0	0	0	0	0	0	Bacteria	Firmicutes	Clostridia	Clostridiales	Lachnospiraceae	unassigned	unassigned
OTU_2001	0	0	0	0	0	0	0	0	0	0	0	0	0	0	1	0	0	0	0	0	0	0	0	12	0	2	18	0	0	0	0	0	0	6	60	16	12	0	0	Bacteria	Proteobacteria	Gammaproteobacteria	Chromatiales	unassigned	unassigned	unassigned
OTU_2793	0	0	4	38	6	48	9	0	5	0	0	6	1	0	2	0	6	0	2	0	19	1	8	0	6	8	0	0	0	3	35	0	2	0	21	11	31	0	0	Bacteria	Bacteroidetes	Sphingobacteriia	Sphingobacteriales	Chitinophagaceae	unassigned	unassigned
OTU_3339	77	0	0	0	0	0	0	0	0	0	1	0	0	0	1	0	0	0	0	0	0	0	0	0	0	0	0	0	0	0	0	0	0	0	0	0	0	0	0	Bacteria	Proteobacteria	Gammaproteobacteria	Pseudomonadales	Moraxellaceae	Acinetobacter	Acinetobacter_bohemicus
OTU_1923	0	20	0	15	0	34	0	3	0	0	0	0	1	0	0	9	6	1	10	0	44	1	0	9	0	1	0	0	0	0	48	0	4	0	0	1	0	6	4	Bacteria	Proteobacteria	Gammaproteobacteria	Oceanospirillales	Halomonadaceae	Halomonas	Halomonas_pantelleriensis
OTU_4840	0	0	0	0	71	0	0	0	0	0	0	0	1	0	0	0	0	1	0	0	0	0	0	0	0	0	0	0	0	0	0	1	0	0	3	0	0	0	0	Bacteria	Firmicutes	Bacilli	Lactobacillales	Carnobacteriaceae	Granulicatella	unassigned
OTU_5969	0	0	0	0	0	0	0	0	0	0	0	0	0	0	0	0	0	0	0	0	0	0	0	0	0	1	0	0	0	0	0	0	0	0	0	0	0	0	44	Bacteria	Bacteroidetes	Bacteroidia	Bacteroidales	Porphyromonadaceae	unassigned	unassigned
OTU_7024	58	0	0	0	0	0	0	0	0	0	0	0	0	0	0	0	0	0	0	0	0	0	0	0	0	0	0	0	0	0	0	0	0	0	0	0	0	0	0	Bacteria	Bacteroidetes	Sphingobacteriia	Sphingobacteriales	Rhodothermaceae	Salinibacter	unassigned
OTU_212	0	0	0	3	5	1	5	7	1038	0	0	10	0	0	0	0	1	1	903	1	0	0	0	0	0	3	0	0	0	0	0	0	41	0	0	0	0	0	0	Bacteria	Firmicutes	Clostridia	Clostridiales	Clostridiaceae_1	Clostridium_sensu_stricto	unassigned
OTU_2600	107	0	0	0	0	0	0	0	0	0	0	0	6	0	3	0	0	0	0	0	0	0	3	0	0	6	1	0	0	0	0	0	0	1	0	0	0	0	0	Bacteria	Acidobacteria	Acidobacteria_Gp6	Gp6	unassigned	unassigned	unassigned
OTU_6623	0	0	0	0	0	0	3	42	0	0	0	4	0	0	0	1	0	0	0	0	0	0	1	0	1	6	0	0	0	0	0	0	0	0	0	0	0	0	0	Bacteria	Proteobacteria	Betaproteobacteria	Burkholderiales	Alcaligenaceae	Pusillimonas	unassigned
OTU_8373	0	0	0	0	0	0	0	0	0	0	0	0	0	0	0	0	0	0	0	0	0	0	0	0	0	0	0	0	0	0	0	0	0	0	0	0	0	0	30	Bacteria	Acidobacteria	Acidobacteria_Gp6	Gp6	unassigned	unassigned	unassigned
OTU_5427	0	48	0	0	0	0	0	0	0	0	0	0	0	19	2	0	0	0	0	0	0	0	0	0	0	1	0	0	0	0	0	0	0	0	0	0	0	9	0	Bacteria	Firmicutes	Clostridia	Clostridiales	Lachnospiraceae	unassigned	unassigned
OTU_7990	0	0	0	0	0	0	0	0	0	0	0	0	0	0	0	0	0	0	0	0	36	0	0	0	0	0	0	0	0	0	1	0	0	0	0	0	0	0	0	Bacteria	Firmicutes	Clostridia	Clostridiales	Ruminococcaceae	unassigned	unassigned
OTU_8232	0	0	0	0	0	0	0	0	0	0	0	0	22	0	0	0	0	0	0	0	0	0	0	0	0	5	0	0	0	0	0	0	0	0	0	0	0	0	0	Bacteria	Proteobacteria	Alphaproteobacteria	Rhizobiales	Bradyrhizobiaceae	unassigned	unassigned
OTU_5932	0	0	0	0	0	0	0	0	12	0	1	2	0	0	0	0	3	0	32	0	17	0	0	1	0	3	0	0	0	0	0	0	0	0	16	0	0	0	0	Bacteria	Firmicutes	Clostridia	Clostridiales	Ruminococcaceae	Acetanaerobacterium	Acetanaerobacterium_elongatum
OTU_4742	1	0	0	0	1	0	0	0	0	1	9	9	15	12	2	0	0	0	0	0	0	5	1	2	5	11	0	0	0	0	0	0	0	11	2	10	28	0	0	Bacteria	Proteobacteria	Alphaproteobacteria	Sphingomonadales	Sphingomonadaceae	Sphingomonas	unassigned
OTU_2138	0	0	0	0	0	0	0	0	0	5	0	0	1	0	0	0	0	0	0	0	0	0	0	23	101	0	0	0	0	0	0	0	0	0	0	0	0	0	0	Bacteria	Firmicutes	Clostridia	Clostridiales	Lachnospiraceae	Clostridium_XlVa	unassigned
OTU_7607	0	0	0	0	1	0	0	0	0	0	0	0	0	0	0	0	0	0	0	50	0	0	0	0	0	0	0	0	0	0	0	0	7	0	0	0	0	0	0	Bacteria	Bacteroidetes	Sphingobacteriia	Sphingobacteriales	Chitinophagaceae	unassigned	unassigned
OTU_3778	0	0	12	0	0	0	0	0	0	0	0	0	3	0	0	0	0	0	0	0	0	0	0	0	21	2	0	0	0	0	0	0	0	0	17	16	0	0	0	Bacteria	Bacteroidetes	Bacteroidia	Bacteroidales	Porphyromonadaceae	unassigned	unassigned
OTU_21	278	61	92	93	38	11	12	24	5857	110	148	51	24	51	33	2	14	0	6229	80	118	5	20	20	38	99	39	0	0	0	70	0	182	129	67	26	83	53	53	Bacteria	Firmicutes	Bacilli	Lactobacillales	Streptococcaceae	Streptococcus	Streptococcus_gallolyticus_subsp._pasteurianus
OTU_7586	0	0	0	0	0	0	0	0	0	0	0	0	0	0	0	0	0	0	0	0	0	0	0	30	0	0	0	0	0	0	0	0	0	0	0	0	0	0	0	Bacteria	Firmicutes	Clostridia	Clostridiales	Lachnospiraceae	unassigned	unassigned
OTU_2685	0	0	0	0	0	0	0	0	0	0	14	1	1	0	1	0	0	0	0	0	0	0	4	7	7	82	0	0	0	5	0	0	0	37	0	0	0	9	0	Bacteria	Firmicutes	Clostridia	Clostridiales	Lachnospiraceae	unassigned	unassigned
OTU_4252	0	0	0	0	0	0	0	0	0	53	0	0	0	0	0	0	0	0	0	0	0	0	0	0	5	0	0	0	0	0	0	0	0	0	0	0	0	0	0	Bacteria	Bacteroidetes	Sphingobacteriia	Sphingobacteriales	unassigned	unassigned	unassigned
OTU_2087	0	0	0	1	0	57	0	21	0	21	0	4	16	0	0	0	2	0	0	0	0	0	1	0	0	8	0	0	0	0	45	63	0	0	0	0	0	14	0	Bacteria	Actinobacteria	Actinobacteria	Actinomycetales	Mycobacteriaceae	Mycobacterium	unassigned
OTU_1349	0	0	0	0	0	0	0	0	0	16	6	0	0	14	0	0	0	0	0	0	0	0	0	39	3	2	10	0	0	0	0	0	0	0	119	2	15	0	25	Bacteria	Firmicutes	Bacilli	Bacillales	Bacillaceae_1	Bacillus	Bacillus_decolorationis
OTU_6721	0	23	0	0	0	0	0	0	0	0	2	8	0	0	6	0	0	0	0	0	0	0	0	15	2	0	27	0	0	0	0	1	0	8	0	1	0	0	0	Bacteria	Acidobacteria	Acidobacteria_Gp2	Gp2	unassigned	unassigned	unassigned
OTU_634	71	12	63	0	0	0	0	0	0	17	38	60	1	0	98	0	0	0	0	0	0	4	44	0	0	1	5	0	0	0	0	0	0	9	1	1	0	52	2	Bacteria	Proteobacteria	Deltaproteobacteria	Bradymonadales	Bradymonadaceae	Bradymonas	Bradymonas_sediminis
OTU_3048	0	0	0	0	0	0	0	0	0	0	4	2	0	13	0	0	0	0	0	0	0	1	0	9	0	0	0	0	0	0	0	0	0	1	11	8	22	3	6	Bacteria	Chloroflexi	Caldilineae	Caldilineales	Caldilineaceae	Litorilinea	Litorilinea_aerophila
OTU_6261	0	0	41	0	0	0	0	0	0	12	0	0	5	0	0	0	0	0	0	0	0	0	0	3	3	1	20	0	0	0	0	0	0	0	0	0	0	0	7	Bacteria	Bacteroidetes	Bacteroidia	Bacteroidales	Porphyromonadaceae	Barnesiella	Barnesiella_intestinihominis
OTU_1336	0	0	0	0	0	0	0	0	0	0	1	21	0	0	12	0	0	0	0	0	0	0	12	1	0	0	0	0	0	0	0	0	0	0	37	0	0	128	0	Bacteria	Deinococcus-Thermus	Deinococci	Deinococcales	Deinococcaceae	Deinococcus	unassigned
OTU_5332	0	0	0	0	0	0	0	0	0	0	0	0	44	0	0	0	0	0	0	0	0	0	0	0	10	3	0	0	0	0	0	0	0	4	0	0	0	0	13	Bacteria	Bacteroidetes	Bacteroidia	Bacteroidales	Porphyromonadaceae	unassigned	unassigned
OTU_7836	1	0	18	31	1	57	7	65	14	0	53	1	1	19	14	1	2	0	0	81	56	1	16	0	6	33	0	0	1	10	40	2	0	0	22	4	0	27	29	Bacteria	Proteobacteria	Alphaproteobacteria	Sphingomonadales	Sphingomonadaceae	Sphingomonas	unassigned
OTU_2153	11	10	2	0	0	0	0	0	0	0	2	3	0	0	1	12	1	0	0	0	0	68	20	0	0	0	1	0	0	0	0	0	0	0	0	0	14	0	7	Bacteria	Actinobacteria	Actinobacteria	Actinomycetales	unassigned	unassigned	unassigned
OTU_1375	0	0	0	0	0	0	0	0	0	0	0	0	0	0	0	0	0	0	0	0	0	0	0	0	0	0	0	85	99	0	0	0	0	0	0	9	0	0	0	Bacteria	Parcubacteria	unassigned	unassigned	unassigned	unassigned	unassigned
OTU_2416	116	0	0	0	1	0	0	0	0	6	9	0	3	0	4	0	0	0	0	8	0	0	0	0	8	0	10	0	0	0	28	0	0	0	0	0	0	0	0	Bacteria	Proteobacteria	Betaproteobacteria	Burkholderiales	Burkholderiaceae	Burkholderia	unassigned
OTU_1903	0	8	67	0	0	0	0	0	0	6	3	1	0	9	3	0	0	0	0	0	0	0	0	11	3	0	0	0	0	0	0	0	0	5	0	0	8	0	34	Bacteria	Bacteroidetes	Bacteroidia	Bacteroidales	unassigned	unassigned	unassigned
OTU_1334	0	0	0	0	15	0	25	0	0	0	0	0	0	0	0	0	14	0	0	48	0	0	0	0	9	0	0	0	0	5	0	143	0	0	0	0	0	0	0	Bacteria	Candidatus_Saccharibacteria	unassigned	unassigned	unassigned	unassigned	unassigned
OTU_3002	0	0	0	0	0	0	0	0	0	21	0	4	0	11	1	0	0	0	0	0	0	4	23	0	0	12	0	0	0	0	0	0	0	0	0	9	0	0	29	Bacteria	Actinobacteria	Actinobacteria	Coriobacteriales	Coriobacteriaceae	unassigned	unassigned
OTU_744	3	0	334	0	0	0	0	0	0	0	1	0	1	0	1	1	2	0	0	0	0	73	41	0	4	0	9	0	3	0	0	0	0	0	6	40	10	0	18	Bacteria	Bacteroidetes	Flavobacteriia	Flavobacteriales	Flavobacteriaceae	Salegentibacter	unassigned
OTU_7635	0	0	0	0	2	1	1	1	0	0	0	0	0	0	0	0	0	0	0	0	34	0	0	0	0	0	0	0	0	0	1	0	0	0	0	0	0	0	0	Bacteria	Firmicutes	Clostridia	Clostridiales	Ruminococcaceae	Faecalibacterium	Faecalibacterium_prausnitzii
OTU_5603	67	0	1	0	0	0	0	0	0	0	0	0	0	0	0	0	0	0	0	0	0	1	3	0	0	0	0	0	0	0	0	0	0	0	0	0	0	0	0	Bacteria	Bacteroidetes	Cytophagia	Cytophagales	Flammeovirgaceae	Marivirga	Marivirga_lumbricoides
OTU_3657	0	0	0	0	0	0	0	0	0	0	3	8	0	6	1	5	0	0	0	0	0	0	1	4	0	4	10	0	0	0	0	0	0	18	0	15	38	1	5	Bacteria	Actinobacteria	Actinobacteria	Actinomycetales	Pseudonocardiaceae	Amycolatopsis	Amycolatopsis_halophila
OTU_5592	25	0	0	0	0	0	0	12	0	0	0	0	4	0	2	0	0	0	0	0	0	0	3	0	0	9	0	0	0	0	0	0	0	2	0	0	0	0	0	Bacteria	Bacteroidetes	Bacteroidia	Bacteroidales	Porphyromonadaceae	unassigned	unassigned
OTU_7750	0	0	36	0	0	0	0	0	0	0	0	0	1	0	0	0	0	0	0	0	0	0	0	0	0	0	0	0	0	0	0	0	0	0	0	0	0	0	0	Bacteria	Bacteroidetes	Bacteroidia	Bacteroidales	Porphyromonadaceae	Barnesiella	Barnesiella_intestinihominis
OTU_8379	0	0	0	0	0	0	0	0	0	0	0	0	0	0	0	0	0	0	0	0	0	0	0	0	0	0	0	0	0	0	0	41	0	0	0	0	0	0	0	Bacteria	Proteobacteria	Alphaproteobacteria	Rhodobacterales	Rhodobacteraceae	Agaricicola	Agaricicola_taiwanensis
OTU_317	0	41	0	0	0	0	0	0	0	41	15	12	4	0	0	0	0	0	0	0	0	6	0	0	42	9	1	0	0	0	0	0	0	51	328	58	229	25	14	Bacteria	Bacteroidetes	Sphingobacteriia	Sphingobacteriales	unassigned	unassigned	unassigned
OTU_7738	0	0	9	0	0	0	0	0	0	0	0	0	0	0	1	2	0	0	0	0	0	3	0	0	6	0	13	0	0	0	0	0	0	6	0	0	0	0	0	Bacteria	Actinobacteria	Actinobacteria	Actinomycetales	unassigned	unassigned	unassigned
OTU_1486	6	0	0	0	0	0	0	0	0	0	0	0	0	0	0	207	0	0	4	0	1	5	1	2	0	0	0	2	0	45	0	0	1	0	0	0	5	0	0	Bacteria	Firmicutes	Bacilli	Bacillales	Planococcaceae	Planococcus	Planococcus_salinarum
OTU_5376	0	17	0	0	0	0	0	0	0	0	0	0	0	4	0	0	0	0	0	0	0	1	0	9	0	2	1	0	0	0	0	0	0	0	0	0	0	21	14	Bacteria	Firmicutes	Negativicutes	Selenomonadales	Veillonellaceae	unassigned	unassigned
OTU_2869	0	2	0	1	0	0	0	0	0	0	0	12	1	0	5	31	0	38	0	0	1	510	82	32	37	3	1	11	3	0	0	0	1	0	0	0	0	0	0	Bacteria	Proteobacteria	Alphaproteobacteria	Sphingomonadales	Erythrobacteraceae	Altererythrobacter	Altererythrobacter_aestuarii
OTU_3243	15	0	0	0	0	0	0	0	0	35	0	0	15	9	9	0	0	0	0	0	0	0	2	0	15	4	0	0	0	0	0	0	0	0	0	0	0	0	0	Bacteria	Bacteroidetes	Bacteroidia	Bacteroidales	Prevotellaceae	Prevotella	unassigned
OTU_7248	0	0	0	0	0	0	0	0	0	0	0	0	0	0	0	0	0	0	0	0	0	1	1	0	14	0	0	0	0	0	0	0	0	0	0	13	8	0	0	Bacteria	Actinobacteria	Actinobacteria	Actinomycetales	Glycomycetaceae	Haloglycomyces	Haloglycomyces_albus
OTU_7998	196	18	11	0	0	0	4	0	60	0	0	13	12	32	4	0	0	0	0	0	61	1	4	18	7	142	1	0	0	5	0	0	0	57	0	0	0	0	0	Bacteria	Firmicutes	Clostridia	Clostridiales	Lachnospiraceae	Clostridium_XlVa	unassigned
OTU_5599	47	0	0	0	0	0	0	0	0	0	8	0	0	0	0	0	0	0	0	0	0	1	6	0	0	3	0	0	0	0	0	0	0	0	0	0	0	0	0	Bacteria	Bacteroidetes	Bacteroidia	Bacteroidales	Porphyromonadaceae	Butyricimonas	Butyricimonas_virosa
OTU_5710	0	0	0	0	0	0	0	0	1	0	0	19	43	53	6	0	0	0	0	53	0	0	3	37	2	25	0	0	0	0	0	0	0	8	0	0	0	0	1	Bacteria	Proteobacteria	Betaproteobacteria	Burkholderiales	unassigned	unassigned	unassigned
OTU_4179	0	0	0	0	0	0	0	0	0	0	9	1	28	0	3	0	0	0	0	0	0	0	1	0	8	8	0	0	0	0	0	0	0	0	0	12	2	11	0	Bacteria	Acidobacteria	Acidobacteria_Gp6	Gp6	unassigned	unassigned	unassigned
OTU_7439	0	0	0	0	0	0	0	0	0	29	0	0	0	0	0	0	2	0	0	0	0	0	1	0	0	2	0	0	0	0	0	0	0	0	0	0	0	0	0	Bacteria	Proteobacteria	Alphaproteobacteria	Rhodospirillales	Rhodospirillaceae	unassigned	unassigned
OTU_914	2	0	23	0	0	0	0	0	1	7	22	17	14	53	12	0	0	0	0	47	23	1	27	25	72	24	0	0	0	6	0	0	0	23	0	0	0	23	20	Bacteria	Firmicutes	Erysipelotrichia	Erysipelotrichales	Erysipelotrichaceae	Clostridium_XVIII	Clostridium_cocleatum
OTU_5373	0	0	0	0	0	0	0	0	0	0	6	3	0	0	1	0	0	0	0	0	0	3	0	0	0	11	0	0	0	0	0	0	0	17	0	0	0	0	16	Bacteria	Proteobacteria	Gammaproteobacteria	Thiotrichales	Piscirickettsiaceae	Methylophaga	unassigned
OTU_439	31	74	0	1	26	29	1	44	3	0	17	53	154	56	22	1	5	0	5	2	38	5	36	26	90	100	0	2	0	0	4	0	2	21	25	0	23	21	30	Bacteria	Bacteroidetes	Bacteroidia	Bacteroidales	Porphyromonadaceae	unassigned	unassigned
OTU_1651	2	57	23	0	0	0	0	0	0	0	28	0	0	14	0	0	0	0	0	0	0	6	0	0	6	0	0	0	0	0	0	0	0	0	20	0	0	0	0	Bacteria	Bacteroidetes	Sphingobacteriia	Sphingobacteriales	unassigned	unassigned	unassigned
OTU_2958	0	21	0	18	0	0	0	19	6	0	4	10	20	0	7	0	0	0	6	0	0	2	7	73	7	16	0	0	0	0	0	0	0	39	0	11	1	0	0	Bacteria	Proteobacteria	Alphaproteobacteria	Sphingomonadales	Sphingomonadaceae	Sphingomonas	unassigned
OTU_5788	46	0	0	0	0	0	0	0	0	0	0	0	0	0	0	0	0	0	0	0	0	0	0	0	0	0	0	0	0	0	0	0	0	0	0	0	0	0	0	Bacteria	Proteobacteria	Deltaproteobacteria	Myxococcales	unassigned	unassigned	unassigned
OTU_1728	0	0	23	0	0	0	0	0	0	0	0	1	0	6	8	0	0	0	0	0	0	4	5	16	0	7	0	0	0	0	0	0	0	0	67	0	24	0	0	Bacteria	Bacteroidetes	Bacteroidia	Bacteroidales	Porphyromonadaceae	Barnesiella	Barnesiella_intestinihominis
OTU_4348	0	0	0	0	0	0	0	0	0	7	0	33	0	0	0	0	0	0	0	0	0	0	0	6	0	0	0	0	0	0	0	0	0	0	0	2	0	1	5	Bacteria	Proteobacteria	Deltaproteobacteria	Myxococcales	Haliangiaceae	Haliangium	Haliangium_tepidum
OTU_6580	0	0	0	0	0	0	0	0	0	0	0	2	63	0	0	0	0	0	0	0	0	0	0	0	1	1	0	0	0	0	0	0	0	18	0	0	0	0	0	Bacteria	Gemmatimonadetes	Gemmatimonadetes	Gemmatimonadales	Gemmatimonadaceae	Gemmatimonas	Gemmatimonas_aurantiaca
OTU_1789	0	0	0	0	0	0	0	0	0	0	0	0	0	0	0	0	6	17	0	0	0	0	0	0	20	1	0	139	98	11	0	0	0	128	0	26	37	65	0	Bacteria	Bacteroidetes	Flavobacteriia	Flavobacteriales	Flavobacteriaceae	unassigned	unassigned
OTU_3328	0	0	0	0	0	0	0	0	0	0	0	0	0	0	0	78	0	0	0	0	1	10	0	0	0	0	0	1	0	16	0	0	0	0	0	0	0	0	0	Bacteria	Firmicutes	Bacilli	Bacillales	Planococcaceae	Planococcus	unassigned
OTU_4609	0	0	0	0	0	0	0	0	0	0	9	0	58	0	0	0	0	0	0	0	0	0	0	10	0	3	0	0	0	0	9	0	0	0	0	0	0	0	0	Bacteria	Proteobacteria	Alphaproteobacteria	Rhodospirillales	Acetobacteraceae	unassigned	unassigned
OTU_2257	105	0	0	0	0	0	0	0	0	0	0	0	0	0	0	0	0	0	0	0	0	0	0	0	0	0	0	0	0	0	0	0	0	0	0	0	0	0	0	Bacteria	Proteobacteria	Alphaproteobacteria	Rhodospirillales	Rhodospirillaceae	unassigned	unassigned
OTU_2281	0	0	0	0	0	0	0	1	0	0	0	0	0	0	0	131	0	0	0	0	0	0	0	0	0	0	0	0	0	1	1	1	0	0	0	1	0	0	0	Bacteria	Proteobacteria	Alphaproteobacteria	Rhodospirillales	Rhodospirillaceae	Fodinicurvata	unassigned
OTU_1558	1	50	0	0	0	0	0	0	0	10	0	0	0	0	2	0	0	0	0	0	0	3	0	0	0	0	0	0	0	0	0	0	0	0	66	37	0	11	8	Bacteria	Proteobacteria	Deltaproteobacteria	Myxococcales	Phaselicystidaceae	Phaselicystis	Phaselicystis_flava
OTU_6625	0	0	0	0	0	0	0	40	0	0	0	0	0	0	0	0	0	0	0	0	0	0	0	0	0	0	0	0	0	0	0	0	0	0	0	0	0	0	0	Bacteria	Candidatus_Saccharibacteria	unassigned	unassigned	unassigned	unassigned	unassigned
OTU_1098	11	1	0	0	0	0	0	0	0	24	9	0	1	7	0	0	0	0	0	0	0	6	0	30	37	1	86	0	0	0	0	0	0	20	34	30	29	9	12	Bacteria	Actinobacteria	Actinobacteria	unassigned	unassigned	unassigned	unassigned
OTU_644	0	0	0	0	0	0	0	0	0	0	17	136	0	0	2	0	0	0	0	0	0	15	0	4	24	0	128	0	0	0	0	0	0	0	0	177	0	0	6	Bacteria	Acidobacteria	Acidobacteria_Gp17	Gp17	unassigned	unassigned	unassigned
OTU_503	6	63	10	0	0	0	0	0	0	0	6	5	0	3	85	14	10	121	0	0	0	23	299	9	0	2	3	107	112	0	0	1	1	32	0	58	4	19	6	Bacteria	Bacteroidetes	Sphingobacteriia	Sphingobacteriales	Aliifodinibius	Aliifodinibius_roseus	unassigned
OTU_5568	0	0	0	0	0	0	0	0	0	0	0	0	0	0	0	0	0	0	0	0	0	8	0	0	0	0	0	0	0	72	0	0	0	0	0	0	0	0	0	Bacteria	Proteobacteria	Gammaproteobacteria	Xanthomonadales	Xanthomonadaceae	Arenimonas	Arenimonas_donghaensis
OTU_5931	0	0	0	0	0	0	0	1	31	0	0	0	0	0	0	0	0	0	24	0	0	0	0	0	0	0	0	0	0	0	0	0	0	0	0	0	0	0	0	Bacteria	Bacteroidetes	Bacteroidia	Bacteroidales	Prevotellaceae	Prevotella	unassigned
OTU_6927	0	0	0	0	1	0	1	1	84	0	0	0	0	0	0	0	0	0	62	0	0	0	0	0	0	2	0	0	0	0	0	0	0	0	0	4	0	0	0	Bacteria	Firmicutes	Clostridia	Clostridiales	Ruminococcaceae	Ruminococcus	Ruminococcus_albus
OTU_1112	0	0	0	1	1	1	0	1	0	51	1	17	11	65	15	0	0	0	0	0	0	2	12	12	11	8	0	0	0	4	0	0	0	14	0	0	29	29	1	Bacteria	Proteobacteria	Deltaproteobacteria	Desulfovibrionales	Desulfovibrionaceae	Desulfovibrio	unassigned
OTU_5842	0	0	0	0	0	40	0	0	0	0	0	0	0	0	0	0	0	0	0	0	0	0	0	0	0	0	0	0	0	0	0	0	0	0	0	0	0	0	0	Bacteria	Proteobacteria	Gammaproteobacteria	unassigned	unassigned	unassigned	unassigned
OTU_3555	0	0	42	0	0	0	0	0	0	0	0	18	4	9	2	0	0	0	0	1	0	0	1	0	8	2	0	0	0	0	0	0	0	13	0	0	0	0	0	Bacteria	Deferribacteres	Deferribacteres	Deferribacterales	Deferribacteraceae	Mucispirillum	Mucispirillum_schaedleri
OTU_5168	0	0	0	0	0	0	0	0	0	0	2	2	41	0	0	0	0	0	0	0	0	0	0	0	10	5	0	0	0	0	0	0	0	9	0	3	0	12	0	Bacteria	Proteobacteria	Alphaproteobacteria	Rhodospirillales	Rhodospirillaceae	unassigned	unassigned
OTU_1870	2	71	32	0	0	0	0	0	0	0	0	0	0	0	0	0	0	0	0	0	0	0	0	1	0	0	15	0	0	0	0	0	0	0	0	0	22	0	0	Bacteria	Proteobacteria	Deltaproteobacteria	Myxococcales	Polyangiaceae	unassigned	unassigned
OTU_6710	72	0	0	0	0	0	0	0	0	0	0	0	0	0	0	0	0	0	1	0	0	0	0	0	0	1	0	0	0	0	0	0	0	6	0	0	0	0	0	Bacteria	Bacteroidetes	Bacteroidia	Bacteroidales	Porphyromonadaceae	unassigned	unassigned
OTU_5663	0	0	41	0	0	42	1	0	0	0	2	1	16	3	6	0	0	0	9	0	0	1	2	5	0	0	0	0	0	0	0	3	8	24	0	0	0	7	0	Bacteria	Firmicutes	Clostridia	Clostridiales	Lachnospiraceae	unassigned	unassigned
OTU_3656	0	0	0	0	1	19	0	0	0	0	79	5	3	0	8	1	0	0	0	0	0	3	0	0	15	8	0	0	0	0	13	0	1	0	0	0	0	0	8	Bacteria	Proteobacteria	Gammaproteobacteria	Enterobacteriales	Enterobacteriaceae	Serratia	unassigned
OTU_2178	0	0	0	2	0	0	0	0	0	0	0	0	0	0	0	109	0	262	0	1	0	1	0	0	0	0	0	0	1	0	2	1	0	0	0	0	0	0	0	Bacteria	Proteobacteria	Gammaproteobacteria	Oceanospirillales	Halomonadaceae	Halomonas	unassigned
OTU_1059	159	0	44	33	80	33	14	21	6	1	2	0	3	9	6	0	4	0	7	12	2	0	1	13	9	10	0	0	0	0	22	7	6	0	0	0	0	0	0	Bacteria	Firmicutes	Bacilli	Lactobacillales	Lactobacillaceae	Lactobacillus	unassigned
OTU_3010	0	0	0	0	0	0	0	83	0	0	0	0	0	0	0	0	0	0	0	0	0	0	0	0	0	0	0	0	0	0	0	0	0	0	0	0	0	0	0	Bacteria	Proteobacteria	Deltaproteobacteria	Myxococcales	unassigned	unassigned	unassigned
OTU_7764	0	0	0	19	0	0	0	0	9	0	0	0	0	0	0	0	0	0	8	0	8	0	0	0	0	2	0	0	0	0	11	0	0	0	0	0	0	0	0	Bacteria	Bacteroidetes	Bacteroidia	Bacteroidales	Porphyromonadaceae	Parabacteroides	Parabacteroides_distasonis
OTU_4617	0	0	3	0	20	0	0	0	0	0	0	0	5	0	3	0	1	0	0	0	0	0	0	6	86	2	0	0	0	0	0	0	0	1	0	0	0	0	0	Bacteria	Proteobacteria	Betaproteobacteria	unassigned	unassigned	unassigned	unassigned
OTU_2760	0	0	0	0	0	0	0	0	0	0	18	15	2	0	9	0	0	0	0	0	0	1	6	29	5	8	0	0	0	0	0	0	0	10	0	0	0	0	0	Bacteria	Cyanobacteria	Cyanobacteria	unassigned	unassigned	unassigned	unassigned
OTU_2597	190	0	0	0	0	0	0	0	0	0	0	0	0	0	0	0	0	0	0	0	0	0	0	0	0	0	0	0	0	0	0	0	0	0	0	0	0	0	0	Bacteria	Tenericutes	Mollicutes	Entomoplasmatales	Spiroplasmataceae	Spiroplasma	unassigned
OTU_2191	0	0	0	0	0	0	0	0	0	0	0	0	0	0	0	2	0	3	0	0	1	0	0	0	0	0	0	59	87	0	0	0	0	0	0	0	0	0	0	Bacteria	Proteobacteria	Alphaproteobacteria	unassigned	unassigned	unassigned	unassigned
OTU_8003	0	0	0	0	0	0	0	0	0	0	0	0	0	0	0	0	0	0	0	0	0	0	0	0	0	0	0	0	0	0	0	0	0	8	0	14	0	0	10	Bacteria	Proteobacteria	Gammaproteobacteria	Chromatiales	unassigned	unassigned	unassigned
OTU_7431	0	0	0	0	0	16	0	0	5	25	0	0	10	8	0	0	0	0	0	0	0	0	0	17	0	13	0	0	0	0	0	0	0	15	0	0	0	0	0	Bacteria	Actinobacteria	Actinobacteria	Actinomycetales	Streptosporangiaceae	Nonomuraea	Nonomuraea_maheshkhaliensis
OTU_8005	0	0	0	0	0	0	0	0	0	0	0	0	1	0	0	0	0	0	0	0	0	0	0	0	0	0	0	0	0	0	0	0	0	0	41	0	0	0	0	Bacteria	Chloroflexi	Anaerolineae	Anaerolineales	Anaerolineaceae	unassigned	unassigned
OTU_6723	0	26	0	0	0	0	0	0	0	0	0	14	0	15	5	0	0	0	0	0	0	0	3	33	6	13	1	0	0	0	0	0	0	20	0	9	0	14	0	Bacteria	Firmicutes	Clostridia	Clostridiales	Lachnospiraceae	Clostridium_XlVa	unassigned
OTU_4943	62	0	0	0	0	0	0	0	0	0	0	0	5	0	0	0	0	0	0	0	0	0	0	0	0	0	0	0	0	0	0	0	0	0	0	0	0	0	1	Bacteria	Bacteroidetes	Sphingobacteriia	Sphingobacteriales	unassigned	unassigned	unassigned
OTU_2605	0	0	27	0	0	30	4	0	0	26	0	4	0	7	3	0	0	0	0	0	0	1	10	9	0	5	8	0	0	8	0	0	0	0	2	0	0	3	21	Bacteria	Bacteroidetes	Bacteroidia	Bacteroidales	Porphyromonadaceae	Barnesiella	Barnesiella_intestinihominis
OTU_7708	44	0	0	0	0	0	0	0	0	0	0	0	1	0	0	0	0	0	0	0	0	0	0	0	0	0	0	0	0	0	0	0	0	0	0	0	0	0	0	Bacteria	Poribacteria	unassigned	unassigned	unassigned	unassigned	unassigned
OTU_1366	0	21	0	0	0	1	0	0	0	0	0	1	90	8	7	0	0	0	0	0	0	5	0	11	30	17	0	0	0	0	0	0	0	24	0	11	0	11	14	Bacteria	Acidobacteria	Acidobacteria_Gp6	Gp6	unassigned	unassigned	unassigned
OTU_1157	20	13	7	0	0	0	0	0	0	4	7	6	2	1	44	0	0	0	0	0	0	0	1	0	0	0	0	0	0	0	0	0	0	20	15	2	11	68	9	Bacteria	Proteobacteria	Deltaproteobacteria	Myxococcales	Polyangiaceae	unassigned	unassigned
OTU_5382	0	0	0	0	37	0	9	0	0	0	0	0	0	0	0	0	0	0	1	40	1	0	0	14	8	2	0	0	0	0	27	0	1	0	0	0	1	0	0	Bacteria	Actinobacteria	Actinobacteria	Gaiellales	Gaiellaceae	Gaiella	Gaiella_occulta
OTU_1757	0	0	0	111	32	2	0	51	0	0	3	0	3	0	7	65	1	0	13	0	0	0	0	5	20	0	2	2	0	3	11	46	8	8	0	3	0	0	19	Bacteria	Actinobacteria	Actinobacteria	Actinomycetales	Microbacteriaceae	unassigned	unassigned
OTU_1607	7	0	37	0	0	13	0	0	0	0	0	0	0	0	0	214	20	1	0	0	1	4	0	0	0	0	0	3	0	40	0	0	1	0	0	0	0	0	0	Bacteria	Firmicutes	Bacilli	Bacillales	Planococcaceae	Planococcus	Planococcus_salinarum
OTU_918	0	19	0	0	0	0	0	0	0	0	35	8	8	15	7	0	0	1	0	0	0	7	45	34	93	8	0	1	0	5	0	0	18	19	1	0	38	19	17	Bacteria	Proteobacteria	Alphaproteobacteria	Caulobacterales	Caulobacteraceae	Brevundimonas	Brevundimonas_faecalis
OTU_418	30	0	29	0	0	20	0	1	0	148	84	25	94	97	57	0	1	0	1	0	0	5	57	32	87	44	0	0	0	0	0	6	0	64	25	19	0	43	0	Bacteria	Firmicutes	Bacilli	Lactobacillales	Lactobacillaceae	Lactobacillus	Lactobacillus_iners
OTU_1678	1	66	0	0	0	0	0	0	0	69	3	0	6	11	0	0	0	0	0	0	0	1	0	0	22	0	0	0	0	0	0	0	0	0	0	0	11	0	0	Bacteria	Proteobacteria	Deltaproteobacteria	unassigned	unassigned	unassigned	unassigned
OTU_1568	0	20	0	1	11	0	0	0	0	0	11	16	128	17	5	0	0	0	1	0	0	1	13	43	8	17	0	0	0	0	0	0	0	23	11	0	0	0	0	Bacteria	Bacteroidetes	Bacteroidia	Bacteroidales	Porphyromonadaceae	unassigned	unassigned
OTU_6661	0	0	0	0	0	0	0	0	0	0	0	0	0	0	0	0	0	0	0	0	43	0	0	0	0	0	0	0	0	0	0	0	0	0	0	0	0	0	0	Bacteria	Gemmatimonadetes	Gemmatimonadetes	Gemmatimonadales	Gemmatimonadaceae	Gemmatimonas	Gemmatimonas_aurantiaca
OTU_4801	0	10	42	0	0	0	0	0	0	0	0	0	0	0	0	0	0	0	0	0	0	0	0	0	0	0	0	0	0	0	0	0	0	0	0	0	0	0	0	Bacteria	Bacteroidetes	Cytophagia	Cytophagales	Flammeovirgaceae	unassigned	unassigned
OTU_6888	0	0	0	0	0	0	0	0	0	0	5	0	0	3	0	0	0	0	0	0	0	0	0	0	0	0	0	0	0	0	0	0	0	0	32	2	0	7	0	Bacteria	Proteobacteria	Gammaproteobacteria	Chromatiales	Ectothiorhodospiraceae	unassigned	unassigned
OTU_1100	0	12	0	2	1	0	1	0	259	0	0	0	0	20	0	0	0	0	294	1	0	0	0	0	7	1	12	0	0	0	0	0	9	4	31	0	0	0	0	Bacteria	Bacteroidetes	Bacteroidia	Bacteroidales	Porphyromonadaceae	unassigned	unassigned
OTU_365	1	99	79	35	96	50	4	79	23	56	127	59	20	92	58	0	5	0	9	22	141	6	27	92	116	84	0	1	0	27	36	21	3	74	105	25	134	83	43	Bacteria	Firmicutes	Clostridia	Clostridiales	Lachnospiraceae	unassigned	unassigned
OTU_119	0	0	0	0	0	0	0	0	0	0	0	0	0	0	0	2	0	0	0	3	7	0	0	0	0	0	0	1245	1278	2	0	2	0	0	0	0	0	0	0	Bacteria	Proteobacteria	Alphaproteobacteria	Rhodospirillales	Rhodospirillaceae	unassigned	unassigned
OTU_3904	0	0	0	0	0	0	0	0	0	0	30	5	2	31	13	0	0	0	0	0	0	1	1	14	4	9	8	0	0	0	0	0	0	0	0	10	0	0	0	Bacteria	Candidatus_Saccharibacteria	Saccharibacteria_genera_incertae_sedis	unassigned	unassigned	unassigned	unassigned
OTU_4132	77	0	0	0	0	0	0	0	0	0	0	0	0	0	0	0	0	0	0	0	0	0	0	0	0	0	0	0	0	0	0	0	0	0	0	0	0	0	0	Bacteria	Bacteroidetes	Cytophagia	Cytophagales	Flammeovirgaceae	unassigned	unassigned
OTU_6922	0	0	0	0	0	2	0	40	0	0	11	0	0	0	1	1	0	0	0	0	0	0	0	0	0	2	0	0	0	0	0	0	0	0	0	0	0	0	0	Bacteria	Proteobacteria	Alphaproteobacteria	Rhizobiales	Bradyrhizobiaceae	unassigned	unassigned
OTU_1553	0	0	0	0	0	0	0	0	0	0	12	13	7	19	4	0	0	0	0	0	0	2	14	12	39	14	0	0	0	0	0	0	0	12	0	7	31	26	0	Bacteria	Actinobacteria	Actinobacteria	Coriobacteriales	Coriobacteriaceae	Atopobium	Atopobium_vaginae
OTU_742	7	53	9	0	0	0	0	0	0	340	41	5	2	20	10	0	0	1	0	0	0	13	0	108	164	0	211	0	0	0	0	0	0	24	79	631	101	47	520	Bacteria	Actinobacteria	Actinobacteria	Actinomycetales	unassigned	unassigned	unassigned
OTU_2444	0	0	0	0	0	0	0	0	0	0	0	0	0	0	0	0	0	0	0	24	0	0	0	0	0	0	0	0	0	0	77	0	0	0	0	0	0	0	0	Bacteria	Chloroflexi	Thermomicrobia	Sphaerobacterales	Sphaerobacteraceae	Sphaerobacter	Sphaerobacter_thermophilus
OTU_6470	76	0	0	0	0	0	0	0	0	0	0	11	0	0	1	0	0	0	0	18	0	0	0	0	4	10	4	0	0	0	0	0	0	4	0	11	3	6	1	Bacteria	Firmicutes	Clostridia	Clostridiales	Lachnospiraceae	unassigned	unassigned
OTU_7650	0	1	0	0	0	0	0	0	0	0	15	14	6	37	2	0	0	0	0	0	0	0	2	23	8	11	5	0	0	0	0	0	0	25	3	3	35	1	0	Bacteria	Acidobacteria	Acidobacteria_Gp6	Gp6	unassigned	unassigned	unassigned
OTU_757	0	0	345	0	0	0	0	0	0	0	0	0	0	1	0	0	0	0	0	0	0	0	0	0	0	0	7	0	0	0	0	0	0	0	0	0	0	0	0	Bacteria	Proteobacteria	Gammaproteobacteria	Chromatiales	unassigned	unassigned	unassigned
OTU_1626	33	0	0	0	0	0	0	0	0	47	10	0	0	0	0	0	0	0	0	0	0	0	0	17	14	0	9	0	0	0	0	0	0	10	0	14	0	1	47	Bacteria	Actinobacteria	Actinobacteria	unassigned	unassigned	unassigned	unassigned
OTU_3187	189	63	125	0	0	0	0	0	0	0	13	0	0	0	2	0	0	0	0	0	0	0	8	0	1	0	0	0	0	0	0	0	0	3	0	7	7	16	0	Bacteria	Proteobacteria	Gammaproteobacteria	Oceanospirillales	unassigned	unassigned	unassigned
OTU_266	0	0	18	0	0	0	0	0	0	129	0	49	0	0	2	0	0	0	0	0	0	5	0	135	19	0	227	0	0	0	0	0	0	64	40	60	113	3	20	Bacteria	Proteobacteria	Alphaproteobacteria	Rhodospirillales	Rhodospirillaceae	unassigned	unassigned
OTU_3624	0	9	0	0	0	0	9	0	0	0	18	0	43	7	12	0	0	0	0	0	0	1	2	12	0	2	0	0	0	0	0	0	0	9	0	0	0	0	0	Bacteria	Firmicutes	Clostridia	Clostridiales	unassigned	unassigned	unassigned
OTU_7206	0	0	0	0	0	0	0	0	0	0	0	0	0	26	2	0	0	0	0	0	0	0	1	0	0	14	0	0	0	0	0	0	0	18	0	6	0	0	0	Bacteria	Actinobacteria	Actinobacteria	Coriobacteriales	Coriobacteriaceae	unassigned	unassigned
OTU_6784	0	0	0	2	7	12	8	0	0	0	0	0	0	0	0	0	0	0	9	1	70	0	0	0	11	2	0	0	0	0	1	0	1	0	0	0	0	0	0	Bacteria	Bacteroidetes	Bacteroidia	Bacteroidales	Porphyromonadaceae	unassigned	unassigned
OTU_3412	0	0	0	1	13	27	0	0	0	0	0	9	1	0	2	0	2	0	0	0	0	0	0	0	0	1	0	0	0	0	38	0	8	0	0	0	0	0	0	Bacteria	Firmicutes	Clostridia	Clostridiales	Ruminococcaceae	unassigned	unassigned
OTU_1800	0	0	0	0	0	0	0	0	0	0	0	12	12	39	13	4	0	0	0	0	0	25	43	24	34	31	0	0	0	0	0	0	0	19	68	0	53	0	21	Bacteria	Firmicutes	Bacilli	Bacillales	Planococcaceae	Planomicrobium	unassigned
OTU_6369	0	0	0	0	0	1	0	0	0	0	0	0	3	0	0	0	0	0	0	0	0	0	0	0	0	3	1	0	0	0	0	0	0	0	0	0	0	0	25	Bacteria	Proteobacteria	Alphaproteobacteria	Rhizobiales	Bradyrhizobiaceae	Nitrobacter	unassigned
OTU_4120	0	0	0	0	0	0	0	0	0	0	0	0	0	0	0	0	0	0	0	0	0	0	0	0	0	0	0	0	0	0	7	73	0	0	0	0	0	0	0	Bacteria	Firmicutes	Negativicutes	Selenomonadales	Veillonellaceae	unassigned	unassigned
OTU_7235	0	0	0	0	0	0	0	0	105	0	0	0	0	0	0	0	0	0	112	0	0	0	1	0	0	1	0	0	0	0	0	0	4	0	0	0	0	0	0	Bacteria	Bacteroidetes	Bacteroidia	Bacteroidales	Porphyromonadaceae	unassigned	unassigned
OTU_3229	0	1	0	0	0	0	0	5	2	0	0	0	0	0	1	0	0	0	0	0	0	0	1	2	0	3	9	0	0	0	39	34	0	0	0	0	0	0	0	Bacteria	Proteobacteria	Alphaproteobacteria	Rhodospirillales	Rhodospirillaceae	unassigned	unassigned
OTU_3501	0	0	0	15	0	0	0	0	0	0	0	4	0	0	0	0	0	26	0	0	0	3	1	7	13	0	44	0	0	0	0	0	0	0	11	2	0	0	0	Bacteria	Bacteroidetes	Cytophagia	Cytophagales	Flammeovirgaceae	unassigned	unassigned
OTU_7046	6	0	37	0	0	0	0	0	0	0	0	0	0	0	0	0	0	0	0	0	0	0	0	0	5	0	0	0	0	0	0	0	0	0	0	0	0	0	0	Bacteria	Firmicutes	Clostridia	Clostridiales	Lachnospiraceae	unassigned	unassigned
OTU_2613	0	0	0	0	2	3	0	2	0	0	0	20	5	82	20	0	0	0	0	0	0	0	10	0	23	11	1	0	0	0	0	0	0	1	0	0	0	0	0	Bacteria	candidate_division_WPS-2	unassigned	unassigned	unassigned	unassigned	unassigned
OTU_1605	0	15	14	0	0	0	0	0	0	13	2	12	0	15	0	0	0	0	0	0	0	1	0	2	5	9	8	0	0	0	0	0	0	31	0	7	8	21	40	Bacteria	Proteobacteria	Alphaproteobacteria	Alphaproteobacteria_incertae_sedis	unassigned	unassigned	unassigned
OTU_2098	0	0	0	0	33	0	0	0	0	0	0	4	0	0	0	0	0	1	1	0	0	161	0	18	5	0	0	0	0	0	0	0	41	0	0	0	57	0	9	Bacteria	Firmicutes	Bacilli	Bacillales	Bacillaceae_1	Bacillus	Bacillus_alkalisediminis
OTU_3960	0	6	0	0	0	0	0	0	0	0	0	3	0	33	0	0	0	0	0	9	0	1	7	7	3	2	0	0	0	0	0	0	0	0	0	2	0	0	0	Bacteria	Firmicutes	Bacilli	Lactobacillales	Lactobacillaceae	Lactobacillus	Lactobacillus_fermentum
OTU_3109	0	0	0	0	1	0	0	0	5	0	0	2	22	46	4	0	0	0	0	0	0	0	4	0	12	6	0	0	0	2	0	0	2	2	0	31	0	0	0	Bacteria	Bacteroidetes	Bacteroidia	Bacteroidales	Porphyromonadaceae	unassigned	unassigned
OTU_6239	0	9	0	0	0	0	0	29	0	0	1	10	6	3	7	0	5	1	7	15	0	4	5	0	3	2	0	0	0	1	4	0	0	0	1	0	0	0	0	Bacteria	Bacteroidetes	Bacteroidia	Bacteroidales	Porphyromonadaceae	unassigned	unassigned
OTU_570	0	0	102	0	0	0	0	0	0	11	0	0	0	0	9	0	0	0	0	0	0	27	6	77	29	1	75	0	0	0	0	0	0	25	7	136	0	26	18	Bacteria	Actinobacteria	Actinobacteria	Actinomycetales	unassigned	unassigned	unassigned
OTU_1839	0	0	0	0	1	0	0	0	83	0	0	0	0	0	0	0	0	0	98	0	0	0	0	0	0	0	0	0	0	0	0	0	1	0	0	0	0	0	0	Bacteria	Bacteroidetes	Bacteroidia	Bacteroidales	Porphyromonadaceae	unassigned	unassigned
OTU_3427	0	0	76	9	2	0	1	2	2	13	19	17	8	19	73	0	0	0	2	12	0	3	46	36	18	7	12	0	0	7	0	0	1	6	38	19	20	19	29	Bacteria	Actinobacteria	Actinobacteria	Actinomycetales	Corynebacteriaceae	Corynebacterium	unassigned
OTU_5647	0	0	0	38	0	0	0	0	0	0	0	0	0	0	0	0	0	0	0	0	0	0	7	0	0	0	0	0	0	0	0	36	4	0	0	0	0	0	0	Bacteria	Proteobacteria	Alphaproteobacteria	Rhizobiales	Beijerinckiaceae	Methylovirgula	Methylovirgula_ligni
OTU_2238	0	0	0	0	14	31	0	1	0	0	0	14	19	16	0	0	0	0	0	0	74	0	7	0	0	12	0	0	0	0	4	30	0	0	0	0	0	0	0	Bacteria	Proteobacteria	Alphaproteobacteria	Rhizobiales	Methylobacteriaceae	Microvirga	unassigned
OTU_489	0	0	0	158	100	91	23	34	17	0	0	0	1	0	0	2	5	1	8	115	34	0	0	0	0	0	0	1	0	22	96	110	24	0	0	0	0	0	0	Bacteria	Bacteroidetes	Bacteroidia	Bacteroidales	Porphyromonadaceae	Barnesiella	unassigned
OTU_2557	0	0	0	0	0	0	9	1	5	15	0	0	0	0	0	1	0	0	0	58	0	0	0	0	0	11	0	0	0	0	39	99	1	5	1	5	14	0	0	Bacteria	Proteobacteria	Deltaproteobacteria	Myxococcales	Haliangiaceae	Haliangium	Haliangium_tepidum
OTU_1144	0	27	0	0	0	0	0	0	0	0	0	0	0	0	0	4	0	0	0	0	1	2	2	0	0	2	0	0	0	0	0	0	0	108	9	29	26	50	0	Bacteria	Candidatus_Saccharibacteria	unassigned	unassigned	unassigned	unassigned	unassigned
OTU_140	0	0	0	284	89	150	155	63	73	0	0	0	0	0	0	1	29	2	17	28	135	0	0	0	0	0	0	4	5	130	129	375	45	0	0	0	0	0	0	Bacteria	Candidatus_Saccharibacteria	Saccharibacteria_genera_incertae_sedis	unassigned	unassigned	unassigned	unassigned
OTU_2086	0	0	0	0	82	10	2	0	0	0	0	0	0	0	0	0	0	0	6	0	0	0	0	0	0	0	0	0	0	10	0	25	4	0	0	0	0	0	0	Bacteria	Firmicutes	Clostridia	Clostridiales	Lachnospiraceae	Clostridium_XlVb	Clostridium_colinum
OTU_2323	0	0	0	1	0	1	1	3	212	1	9	0	0	8	1	0	0	0	181	0	0	0	4	1	8	2	9	0	0	0	0	0	6	0	0	0	0	0	0	Bacteria	Firmicutes	Bacilli	Lactobacillales	Lactobacillaceae	Lactobacillus	unassigned
OTU_1392	0	0	0	24	34	31	6	28	1	0	0	0	0	0	0	1	4	0	6	15	13	0	0	0	0	0	0	0	0	6	10	34	1	0	0	0	0	0	0	Bacteria	Proteobacteria	Gammaproteobacteria	Pseudomonadales	Moraxellaceae	Acinetobacter	unassigned
OTU_2943	0	1	0	0	0	0	0	0	0	0	0	0	0	0	0	0	0	0	0	0	0	0	0	0	0	0	70	0	0	0	0	0	0	0	0	0	0	0	4	Bacteria	Parcubacteria	Parcubacteria_genera_incertae_sedis	unassigned	unassigned	unassigned	unassigned
OTU_8070	0	35	1	0	0	0	0	0	0	0	0	0	0	0	0	0	0	0	0	0	22	0	0	0	0	1	0	0	0	0	0	0	0	0	0	0	0	0	0	Bacteria	Firmicutes	Clostridia	Clostridiales	unassigned	unassigned	unassigned
OTU_4695	0	0	0	10	9	0	0	25	1	0	0	0	1	16	0	62	0	0	0	0	0	0	0	17	5	1	0	0	0	0	3	9	0	0	0	0	0	5	0	Bacteria	Actinobacteria	Actinobacteria	Actinomycetales	Microbacteriaceae	Agrococcus	Agrococcus_citreus
OTU_732	1	0	0	0	0	0	0	0	0	0	43	34	0	18	185	7	0	31	0	0	0	17	158	0	0	1	9	43	36	0	0	0	0	6	0	20	13	11	0	Bacteria	Bacteroidetes	Sphingobacteriia	Sphingobacteriales	Aliifodinibius	Aliifodinibius_roseus	unassigned
OTU_4707	0	0	14	0	0	0	0	0	0	28	0	3	0	0	6	5	1	0	0	0	0	15	9	0	1	2	0	6	0	17	0	0	0	12	12	0	0	0	3	Bacteria	Candidatus_Saccharibacteria	Saccharibacteria_genera_incertae_sedis	unassigned	unassigned	unassigned	unassigned
OTU_5915	0	0	0	3	0	0	0	23	1	7	7	6	19	21	7	1	0	0	0	0	24	0	4	0	8	8	0	1	0	0	0	1	1	3	46	9	0	15	8	Bacteria	Firmicutes	Bacilli	Bacillales	Bacillaceae_1	Bacillus	unassigned
OTU_7535	0	0	0	0	1	0	1	0	0	0	0	0	0	0	0	2	0	0	0	5	0	0	0	0	2	0	0	1	1	2	12	20	0	0	0	6	0	11	0	Bacteria	Firmicutes	Clostridia	Clostridiales	Lachnospiraceae	unassigned	unassigned
OTU_6284	0	0	0	0	0	40	1	1	0	0	0	0	0	0	0	0	0	0	0	0	0	0	0	0	0	0	0	0	0	0	0	0	0	0	0	0	0	0	0	Bacteria	Firmicutes	Bacilli	Bacillales	Bacillaceae_1	Bacillus	Bacillus_alkalitelluris
OTU_177	1	169	35	0	0	0	0	0	0	90	70	26	8	19	13	0	0	0	0	0	0	6	11	33	19	6	65	0	0	0	0	0	0	133	260	95	182	119	108	Bacteria	Proteobacteria	Gammaproteobacteria	Chromatiales	unassigned	unassigned	unassigned
OTU_243	0	0	0	48	23	534	0	0	1	0	0	0	0	0	0	58	37	3	1	1	2	0	0	0	0	0	0	282	268	3	0	0	0	1	0	0	5	0	0	Bacteria	Proteobacteria	Gammaproteobacteria	Alteromonadales	Alteromonadaceae	Marinimicrobium	Marinimicrobium_koreense
OTU_5054	0	0	0	0	0	0	0	0	0	0	0	0	0	0	0	0	0	0	0	0	0	13	0	1	17	0	0	0	0	0	0	0	0	0	0	1	26	0	0	Bacteria	Proteobacteria	Gammaproteobacteria	unassigned	unassigned	unassigned	unassigned
OTU_6356	0	0	0	0	0	0	0	0	0	0	0	5	0	0	16	0	0	0	0	0	0	229	47	4	0	0	2	0	0	1	0	0	0	6	4	1	0	17	0	Bacteria	Actinobacteria	Actinobacteria	Acidimicrobiales	Acidimicrobiaceae	Ilumatobacter	Ilumatobacter_fluminis
OTU_1860	0	0	0	0	0	0	0	0	0	47	0	4	19	46	27	0	0	0	0	0	3	0	9	17	16	17	1	0	0	0	0	0	0	63	0	6	0	0	0	Bacteria	Acidobacteria	Acidobacteria_Gp2	Gp2	unassigned	unassigned	unassigned
OTU_1060	0	71	14	0	0	0	0	0	0	24	5	2	11	23	18	0	1	0	0	0	0	4	4	35	48	9	29	0	0	0	0	0	0	20	16	0	29	6	27	Bacteria	Bacteroidetes	Bacteroidia	Bacteroidales	Porphyromonadaceae	unassigned	unassigned
OTU_6000	41	0	0	0	0	0	0	0	0	0	0	0	0	0	0	0	0	0	0	0	0	0	0	0	0	1	0	0	0	0	0	0	0	0	0	0	0	0	0	Bacteria	Proteobacteria	Alphaproteobacteria	Rhodospirillales	Acetobacteraceae	unassigned	unassigned
OTU_2063	0	8	0	2	0	1	0	53	32	40	1	10	5	7	5	0	0	0	2	8	29	2	7	11	3	10	0	0	0	0	0	6	1	0	22	0	0	0	0	Bacteria	Bacteroidetes	Flavobacteriia	Flavobacteriales	Flavobacteriaceae	Cloacibacterium	Cloacibacterium_normanense
OTU_5832	0	0	0	0	53	2	5	0	0	0	0	0	19	0	0	23	0	0	3	7	0	2	0	1	0	6	0	0	1	1	16	0	0	0	0	0	0	0	0	Bacteria	Actinobacteria	Actinobacteria	Actinomycetales	Geodermatophilaceae	unassigned	unassigned
OTU_7280	0	0	0	0	0	0	0	0	0	0	0	0	0	0	0	0	0	0	0	0	57	0	0	0	0	0	0	0	0	0	0	0	0	0	0	0	0	0	0	Bacteria	Proteobacteria	Alphaproteobacteria	Rhodospirillales	Acetobacteraceae	unassigned	unassigned
OTU_2506	0	10	0	0	36	0	0	81	0	4	0	0	0	0	1	0	0	0	0	0	0	0	0	0	0	0	0	0	0	0	0	0	0	0	0	0	0	0	0	Bacteria	Candidatus_Saccharibacteria	unassigned	unassigned	unassigned	unassigned	unassigned
OTU_1383	0	0	23	0	0	0	0	0	0	20	17	3	4	66	5	0	0	0	0	0	0	0	0	0	19	11	0	0	0	0	0	0	1	0	84	0	0	0	0	Bacteria	Proteobacteria	Alphaproteobacteria	Rhizobiales	Bradyrhizobiaceae	Bosea	Bosea_robiniae
OTU_2667	0	0	0	0	0	0	0	0	0	0	0	0	0	0	0	2	0	0	0	0	0	0	0	0	0	0	0	0	0	98	0	0	0	0	0	0	0	0	0	Bacteria	Proteobacteria	Deltaproteobacteria	Myxococcales	unassigned	unassigned	unassigned
OTU_6405	0	0	0	1	0	0	0	0	0	0	0	0	0	0	0	0	0	48	0	0	0	0	0	0	0	0	0	0	0	0	0	0	0	0	0	0	0	0	0	Bacteria	Actinobacteria	Actinobacteria	Actinomycetales	Mycobacteriaceae	Mycobacterium	unassigned
OTU_255	0	0	0	1	13	0	0	2	0	0	0	0	0	0	0	817	3	416	0	0	1	0	0	0	0	0	0	4	0	28	2	5	0	0	0	0	0	6	0	Bacteria	Actinobacteria	Actinobacteria	Actinomycetales	Pseudonocardiaceae	Prauserella	Prauserella_alba
OTU_592	0	0	1	0	0	0	0	0	0	14	12	1	3	0	7	0	0	0	0	0	0	0	0	55	6	6	152	3	4	0	0	0	0	33	29	115	98	41	3	Bacteria	Bacteroidetes	Sphingobacteriia	Sphingobacteriales	Chitinophagaceae	Gracilimonas	unassigned
OTU_6664	0	0	0	0	0	0	0	0	0	0	0	0	0	0	0	1	0	0	0	0	34	0	0	0	0	1	0	0	0	0	0	0	0	0	0	0	0	0	0	Bacteria	Bacteroidetes	Bacteroidia	Bacteroidales	Porphyromonadaceae	unassigned	unassigned
OTU_5973	0	0	0	0	0	29	0	0	0	0	0	0	2	0	0	0	0	0	0	0	0	0	0	0	5	0	0	0	0	0	51	1	0	0	0	0	0	0	0	Bacteria	Proteobacteria	Deltaproteobacteria	Desulfovibrionales	Desulfovibrionaceae	Desulfovibrio	unassigned
OTU_7949	1	0	1	0	0	23	0	0	0	0	0	5	26	0	6	0	0	0	4	0	0	2	5	25	0	11	8	0	0	0	31	0	0	10	0	0	0	0	0	Bacteria	Firmicutes	Clostridia	Clostridiales	Lachnospiraceae	unassigned	unassigned
OTU_4050	0	26	15	0	0	0	0	0	0	21	0	0	1	0	0	0	0	0	0	0	0	0	0	0	0	0	8	0	0	0	0	0	0	0	2	0	10	3	0	Bacteria	Parcubacteria	unassigned	unassigned	unassigned	unassigned	unassigned
OTU_200	0	0	0	0	0	0	0	7	0	0	0	0	0	0	0	1692	3	14	0	1	2	0	0	0	0	0	0	7	0	2	1	3	4	0	0	0	0	0	0	Bacteria	Proteobacteria	Gammaproteobacteria	Oceanospirillales	Halomonadaceae	Halomonas	unassigned
OTU_3637	0	0	34	0	0	0	0	0	0	0	0	0	9	35	0	0	0	0	0	15	0	0	0	0	4	1	0	0	0	6	0	38	0	0	0	0	0	0	0	Bacteria	Firmicutes	Clostridia	Clostridiales	Lachnospiraceae	unassigned	unassigned
OTU_2186	0	0	0	0	29	0	0	0	0	0	105	0	0	0	2	0	0	0	0	0	0	0	0	0	0	10	0	0	0	0	0	0	0	0	0	0	0	0	0	Bacteria	Proteobacteria	Alphaproteobacteria	unassigned	unassigned	unassigned	unassigned
OTU_1273	0	0	0	37	44	1	17	66	8	0	0	0	0	0	0	1	0	0	1	0	27	0	0	0	0	1	0	3	0	32	16	55	0	0	0	0	0	0	0	Bacteria	Proteobacteria	Alphaproteobacteria	Rhizobiales	Hyphomicrobiaceae	Devosia	unassigned
OTU_5869	0	0	0	0	0	0	0	0	0	0	18	6	0	0	0	0	3	0	0	0	0	0	0	0	0	0	0	0	1	0	0	0	0	0	0	1	0	26	0	Bacteria	Proteobacteria	Gammaproteobacteria	unassigned	unassigned	unassigned	unassigned
OTU_2092	0	0	0	0	0	0	0	0	0	0	84	21	3	11	13	0	0	0	0	0	0	0	2	0	0	28	0	0	0	0	0	0	0	0	0	0	0	0	0	Bacteria	Firmicutes	Clostridia	Clostridiales	unassigned	unassigned	unassigned
OTU_4732	0	9	0	0	0	0	0	0	8	0	0	11	0	7	6	0	0	0	0	0	0	0	3	6	0	12	8	0	0	0	0	0	0	0	0	0	0	0	12	Bacteria	Firmicutes	Clostridia	Clostridiales	Ruminococcaceae	Ruminococcus	unassigned
OTU_433	9	57	83	0	0	0	0	37	0	0	56	55	62	38	18	0	0	0	9	0	0	2	19	66	35	112	27	0	0	0	12	0	1	41	22	22	45	40	38	Bacteria	Bacteroidetes	Bacteroidia	Bacteroidales	Porphyromonadaceae	unassigned	unassigned
OTU_458	0	0	1	0	0	0	0	0	0	151	4	2	5	20	14	0	0	0	0	0	0	12	5	15	27	1	65	0	0	0	0	0	0	5	24	202	4	14	164	Bacteria	Actinobacteria	Actinobacteria	Actinomycetales	unassigned	unassigned	unassigned
OTU_8137	0	0	0	0	40	0	0	0	0	0	0	0	0	0	0	0	0	0	0	29	0	0	0	0	7	0	0	0	0	0	0	0	0	0	0	0	0	0	0	Bacteria	Firmicutes	Bacilli	Bacillales	Planococcaceae	Sporosarcina	unassigned
OTU_2633	41	17	29	0	0	0	0	0	7	0	7	9	26	3	6	0	0	0	0	0	0	0	2	2	16	13	9	0	0	0	0	0	0	0	0	5	24	9	0	Bacteria	Proteobacteria	Alphaproteobacteria	Rhodospirillales	Rhodospirillaceae	Lacibacterium	Lacibacterium_aquatile
OTU_3766	0	44	0	0	0	0	0	0	0	0	0	0	0	4	0	0	0	0	0	0	0	0	7	0	11	9	0	0	0	0	0	0	0	3	16	0	0	0	0	Bacteria	Firmicutes	Negativicutes	Selenomonadales	Veillonellaceae	Megasphaera	unassigned
OTU_7904	0	0	0	0	0	11	1	29	0	0	0	0	1	0	0	0	0	1	5	0	0	0	0	0	0	2	0	0	0	0	0	0	0	0	0	0	0	0	0	Bacteria	Bacteroidetes	Bacteroidia	Bacteroidales	Porphyromonadaceae	unassigned	unassigned
OTU_4859	0	0	1	0	0	0	0	0	0	1	21	4	1	19	2	0	0	0	0	0	0	0	3	0	5	1	0	0	0	0	0	0	6	0	27	0	0	19	0	Bacteria	Firmicutes	Clostridia	Clostridiales	Ruminococcaceae	unassigned	unassigned
OTU_5681	1	0	0	0	0	13	0	0	0	0	51	0	0	0	0	0	0	0	0	0	0	0	0	0	0	0	0	0	0	0	0	0	0	0	0	0	0	0	0	Bacteria	Proteobacteria	Alphaproteobacteria	Rhizobiales	unassigned	unassigned	unassigned
OTU_4402	0	0	0	0	0	0	0	0	0	0	0	0	0	0	0	0	0	0	0	0	62	0	0	0	0	10	0	0	0	0	0	1	0	0	0	0	0	0	0	Bacteria	Proteobacteria	Deltaproteobacteria	Myxococcales	Labilitrichaceae	Labilithrix	Labilithrix_luteola
OTU_2176	0	29	0	26	0	0	0	0	0	23	87	6	9	30	8	0	0	0	5	1	44	4	2	22	42	36	0	0	0	0	15	27	0	9	0	9	19	2	12	Bacteria	Firmicutes	Clostridia	Clostridiales	Lachnospiraceae	Clostridium_XlVa	unassigned
OTU_5067	0	0	13	28	0	8	0	42	0	0	1	3	0	7	9	1	2	0	0	53	0	1	0	0	12	18	0	0	1	1	0	0	0	0	0	0	0	0	0	Bacteria	Bacteroidetes	Sphingobacteriia	Sphingobacteriales	Chitinophagaceae	Flavisolibacter	Flavisolibacter_ginsengiterrae
OTU_7030	0	41	0	0	0	0	0	0	0	0	0	0	0	0	0	0	0	0	0	0	0	0	0	0	0	0	0	0	0	0	0	0	0	0	0	0	0	0	0	Bacteria	Firmicutes	Bacilli	Bacillales	Bacillaceae_1	Domibacillus	Domibacillus_enclensis
OTU_7972	0	0	0	0	0	0	0	0	0	0	0	0	0	0	0	0	0	0	0	45	0	0	0	0	0	0	0	0	0	0	0	0	0	0	0	0	0	0	0	Bacteria	Bacteroidetes	Bacteroidia	Bacteroidales	Prevotellaceae	Prevotella	unassigned
OTU_5704	0	0	0	1	0	0	0	0	0	0	11	0	33	0	1	0	0	1	0	0	0	0	12	0	2	1	0	0	0	0	0	0	3	8	0	0	0	0	0	Bacteria	Firmicutes	Bacilli	Lactobacillales	Streptococcaceae	Streptococcus	unassigned
OTU_131	0	0	0	0	0	55	0	4	0	0	0	0	0	0	0	2379	5	71	0	0	4	0	0	0	0	1	0	26	41	4	1	3	3	0	0	0	0	0	0	Bacteria	Firmicutes	Bacilli	Lactobacillales	Carnobacteriaceae	Marinilactibacillus	unassigned
OTU_7376	0	0	30	0	0	0	1	0	0	0	2	0	0	1	0	0	1	0	1	0	0	0	5	0	0	1	0	0	0	0	0	0	0	2	0	0	0	0	0	Bacteria	Acidobacteria	Acidobacteria_Gp10	Gp10	unassigned	unassigned	unassigned
OTU_403	1	0	0	0	0	0	0	0	0	27	35	59	0	0	18	0	0	0	0	0	0	2	28	25	12	1	49	0	0	0	0	0	0	5	149	20	13	200	67	Bacteria	Bacteroidetes	Sphingobacteriia	Sphingobacteriales	unassigned	unassigned	unassigned
OTU_451	0	0	24	0	0	0	0	0	0	1	184	15	5	130	2	0	0	0	0	0	0	6	1	0	0	0	0	0	1	0	0	0	0	39	38	4	75	11	98	Bacteria	Proteobacteria	Gammaproteobacteria	Chromatiales	unassigned	unassigned	unassigned
OTU_8202	0	0	0	0	0	0	0	0	0	0	0	10	0	8	9	0	0	0	0	0	0	3	11	16	5	13	7	0	0	0	0	0	0	18	0	6	0	0	0	Bacteria	Bacteroidetes	Bacteroidia	Bacteroidales	Porphyromonadaceae	unassigned	unassigned
OTU_2808	0	0	0	0	0	0	0	0	0	0	15	21	16	6	16	0	0	0	0	0	0	0	17	26	23	13	14	0	0	0	0	0	0	10	3	0	0	23	7	Bacteria	Acidobacteria	Acidobacteria_Gp1	Gp1	unassigned	unassigned	unassigned
OTU_5331	1	0	0	0	0	0	0	0	0	0	0	8	0	0	37	0	0	0	0	0	0	0	4	5	0	0	0	0	0	0	0	0	0	0	0	0	0	4	0	Bacteria	Planctomycetes	Phycisphaerae	Phycisphaerales	Phycisphaeraceae	Phycisphaera	Phycisphaera_mikurensis
OTU_5510	0	0	0	0	0	0	0	0	0	0	0	0	20	0	0	0	0	0	0	0	0	0	0	0	0	0	0	0	0	0	0	0	0	35	0	0	0	0	0	Bacteria	Firmicutes	Bacilli	Bacillales	Bacillaceae_1	Bacillus	unassigned
OTU_2536	3	0	43	0	0	0	0	0	6	0	16	11	4	4	12	0	0	0	0	0	1	0	12	0	30	10	0	0	0	0	0	0	0	6	20	52	0	0	14	Bacteria	Firmicutes	Clostridia	Clostridiales	Lachnospiraceae	Clostridium_XlVa	unassigned
OTU_7860	0	0	0	0	0	0	0	0	0	0	0	4	4	0	0	0	0	0	0	0	0	0	0	29	0	0	0	0	0	0	0	0	0	5	0	0	0	0	0	Bacteria	Proteobacteria	Epsilonproteobacteria	Campylobacterales	Helicobacteraceae	Helicobacter	Helicobacter_ganmani
OTU_1837	0	0	0	4	0	0	0	0	0	0	0	0	0	0	3	1	7	74	0	0	1	0	4	0	0	0	0	66	54	0	0	0	0	0	0	0	0	0	0	Bacteria	Proteobacteria	Gammaproteobacteria	unassigned	unassigned	unassigned	unassigned
OTU_4253	0	0	0	0	0	0	0	0	0	5	0	0	0	0	0	0	0	0	0	0	0	0	0	27	0	0	35	0	0	0	0	0	0	0	0	0	0	0	0	Bacteria	Acidobacteria	Acidobacteria_Gp26	unassigned	unassigned	unassigned	unassigned
OTU_4245	0	0	0	0	4	0	0	0	0	0	0	0	0	0	0	2	0	0	0	0	0	0	0	0	0	0	0	0	0	0	0	53	0	0	0	0	0	0	0	Bacteria	Bacteroidetes	Bacteroidia	Bacteroidales	Porphyromonadaceae	unassigned	unassigned
OTU_3205	1	0	0	10	0	0	0	33	0	0	5	0	4	1	0	0	0	2	0	0	0	0	5	0	66	0	0	0	0	0	0	7	0	4	0	0	0	0	0	Bacteria	Actinobacteria	Actinobacteria	unassigned	unassigned	unassigned	unassigned
OTU_498	28	15	86	0	0	0	0	0	0	91	40	7	1	44	1	0	0	0	0	0	0	1	0	9	9	0	12	0	0	0	0	0	0	0	127	11	36	61	5	Bacteria	Chloroflexi	Anaerolineae	Anaerolineales	Anaerolineaceae	unassigned	unassigned
OTU_5292	0	0	0	0	52	0	0	0	0	0	0	0	0	0	0	0	0	0	0	0	0	0	0	0	0	0	0	0	0	0	0	0	0	0	0	0	0	0	0	Bacteria	Firmicutes	Bacilli	Bacillales	Planococcaceae	Planococcus	unassigned
OTU_3962	0	20	50	0	0	0	0	0	0	0	0	0	0	0	3	0	0	0	0	0	0	0	3	0	0	6	0	0	0	0	0	3	0	0	0	0	0	11	0	Bacteria	Acidobacteria	Acidobacteria_Gp16	unassigned	unassigned	unassigned	unassigned
OTU_2402	0	0	0	0	0	0	25	22	0	0	14	0	0	8	1	40	90	16	0	0	0	0	0	0	20	0	0	0	1	7	0	0	1	0	0	0	13	23	0	Bacteria	Actinobacteria	Actinobacteria	Actinomycetales	Streptomycetaceae	Streptomyces	unassigned
OTU_1711	0	0	30	31	0	0	0	1	80	0	0	0	5	0	1	0	0	0	94	0	0	0	0	0	52	3	0	4	0	0	0	0	2	0	0	0	11	20	0	Bacteria	Firmicutes	Clostridia	Clostridiales	Eubacteriaceae	Eubacterium	Eubacterium_coprostanoligenes
OTU_1352	1	91	0	0	0	0	0	0	0	4	0	13	0	0	5	0	0	0	0	0	0	3	0	4	5	0	9	0	0	0	0	0	0	10	14	4	0	0	51	Bacteria	Proteobacteria	Deltaproteobacteria	Myxococcales	unassigned	unassigned	unassigned
OTU_5412	101	0	0	0	0	0	0	0	0	0	0	0	0	13	0	0	0	0	0	0	0	0	6	0	0	3	0	0	0	0	0	0	0	0	0	0	0	0	0	Bacteria	Acidobacteria	Acidobacteria_Gp18	Gp18	unassigned	unassigned	unassigned
OTU_1691	0	0	0	0	0	0	0	0	0	17	0	3	110	17	3	0	0	0	0	0	0	4	2	13	6	2	0	0	0	0	0	0	0	20	0	0	0	0	0	Bacteria	Bacteroidetes	unassigned	unassigned	unassigned	unassigned	unassigned
OTU_2838	0	18	0	0	0	0	0	0	0	28	1	0	1	0	0	0	0	0	0	0	0	0	0	5	5	1	0	0	0	0	0	0	0	15	47	0	0	24	1	Bacteria	Proteobacteria	Deltaproteobacteria	unassigned	unassigned	unassigned	unassigned
OTU_7377	0	0	2	0	0	0	0	0	0	0	0	1	0	1	0	0	0	0	0	0	0	0	5	16	11	5	5	0	0	0	0	0	0	0	0	0	0	0	0	Bacteria	Firmicutes	Erysipelotrichia	Erysipelotrichales	Erysipelotrichaceae	Allobaculum	Allobaculum_stercoricanis
OTU_4553	0	24	0	0	11	34	0	0	0	0	0	0	0	0	3	0	0	0	4	0	0	1	0	0	9	4	0	0	0	0	1	0	0	0	32	0	0	0	0	Bacteria	Bacteroidetes	Bacteroidia	Bacteroidales	Porphyromonadaceae	unassigned	unassigned
OTU_7604	0	15	0	0	0	0	0	0	0	8	0	0	0	0	0	0	0	0	0	0	0	0	0	0	0	0	23	0	0	0	0	0	0	0	7	0	10	0	4	Bacteria	Verrucomicrobia	Subdivision3	unassigned	unassigned	unassigned	unassigned
OTU_8196	0	0	0	0	0	0	0	0	0	0	12	0	0	0	0	0	0	0	0	0	0	3	1	0	10	5	0	0	0	0	0	0	0	1	20	1	0	3	18	Bacteria	Proteobacteria	Alphaproteobacteria	Rhodospirillales	Acetobacteraceae	unassigned	unassigned
OTU_5322	0	0	0	0	0	0	0	0	0	0	0	7	0	0	0	0	0	0	0	0	21	0	0	0	4	36	0	0	0	0	0	0	0	4	0	0	0	0	0	Bacteria	Bacteroidetes	Sphingobacteriia	Sphingobacteriales	Rhodothermaceae	unassigned	unassigned
OTU_143	2	44	36	2	1	1	0	1	5	60	47	248	257	284	120	0	2	0	0	0	20	5	99	102	124	382	20	0	0	2	0	0	0	133	57	24	55	83	87	Bacteria	Proteobacteria	Deltaproteobacteria	Desulfovibrionales	Desulfovibrionaceae	Desulfovibrio	unassigned
OTU_3118	0	0	0	0	0	0	0	47	0	14	0	1	0	0	0	32	1	7	0	0	35	1	6	0	6	2	0	3	1	5	0	0	0	0	0	1	0	0	0	Bacteria	Proteobacteria	Alphaproteobacteria	Sphingomonadales	Erythrobacteraceae	unassigned	unassigned
OTU_956	0	51	0	0	0	0	0	0	0	15	77	21	2	11	5	0	0	0	0	0	0	0	10	0	17	4	3	0	0	0	0	0	0	13	79	0	34	5	27	Bacteria	Proteobacteria	Gammaproteobacteria	Chromatiales	Ectothiorhodospiraceae	unassigned	unassigned
OTU_2516	0	0	0	0	0	0	0	0	1	0	0	25	64	0	50	0	0	0	0	0	0	0	2	0	8	15	0	0	0	0	0	0	0	0	0	0	10	0	0	Bacteria	Firmicutes	Clostridia	Clostridiales	Lachnospiraceae	Clostridium_XlVa	unassigned
OTU_5530	0	0	0	0	0	0	0	43	0	0	0	0	0	0	0	0	0	0	0	0	0	0	0	0	0	0	0	0	0	0	0	0	0	0	0	0	0	0	0	Bacteria	Candidatus_Saccharibacteria	Saccharibacteria_genera_incertae_sedis	unassigned	unassigned	unassigned	unassigned
OTU_517	0	60	38	26	29	25	0	0	23	1	25	59	54	111	16	0	3	1	5	0	0	5	34	84	33	41	14	0	0	46	0	113	1	30	19	2	0	17	0	Bacteria	Fusobacteria	Fusobacteriia	Fusobacteriales	Fusobacteriaceae	Cetobacterium	Cetobacterium_somerae
OTU_7641	0	0	0	0	0	0	0	0	0	1	0	3	0	0	17	0	0	0	0	0	0	0	6	26	0	5	0	0	0	0	0	0	0	7	35	0	0	0	23	Bacteria	Acidobacteria	Acidobacteria_Gp4	Gp4	unassigned	unassigned	unassigned
OTU_6138	0	0	0	1	0	0	1	0	0	0	0	4	1	23	11	0	0	0	0	0	0	0	1	17	0	7	0	0	0	0	30	24	0	15	0	0	0	0	0	Bacteria	Proteobacteria	Alphaproteobacteria	Sphingomonadales	Sphingomonadaceae	Sphingobium	Sphingobium_xenophagum
OTU_6605	0	0	0	0	0	0	0	0	0	0	0	0	0	24	0	0	0	0	0	0	0	0	0	0	0	0	0	0	0	0	0	0	0	0	0	10	0	0	8	Bacteria	Planctomycetes	Planctomycetia	Planctomycetales	Planctomycetaceae	Singulisphaera	Singulisphaera_rosea
OTU_4086	0	0	0	0	0	0	0	0	0	0	0	6	0	4	2	0	0	2	0	0	0	4	5	0	9	1	0	0	0	0	0	0	0	4	13	4	4	40	0	Bacteria	Proteobacteria	Alphaproteobacteria	Rhodospirillales	Rhodospirillaceae	unassigned	unassigned
OTU_194	0	0	0	0	0	141	1	1	0	167	4	57	3	0	70	0	9	16	0	0	3	97	22	87	36	35	253	0	0	0	0	0	0	0	85	453	0	31	23	Bacteria	Proteobacteria	Gammaproteobacteria	Oceanospirillales	Halomonadaceae	Halomonas	unassigned
OTU_3340	77	0	0	6	0	3	0	0	0	0	0	0	0	0	1	0	0	0	0	0	0	0	0	0	0	6	0	0	0	0	0	0	0	0	0	0	0	0	0	Bacteria	Actinobacteria	Actinobacteria	Actinomycetales	Intrasporangiaceae	Terrabacter	Terrabacter_tumescens
OTU_7506	3	0	0	0	0	0	1	0	0	0	0	0	54	0	3	0	0	0	0	0	0	1	0	0	1	2	0	0	0	0	0	0	0	5	25	0	0	0	0	Bacteria	Proteobacteria	Epsilonproteobacteria	Campylobacterales	Helicobacteraceae	Sulfurovum	Sulfurovum_lithotrophicum
OTU_1474	125	36	0	0	0	0	0	0	0	10	0	0	0	0	0	0	0	0	0	0	0	0	0	0	0	0	0	0	0	0	0	0	0	0	0	0	0	0	0	Bacteria	Proteobacteria	Deltaproteobacteria	Myxococcales	unassigned	unassigned	unassigned
OTU_3692	0	31	0	0	0	0	0	0	1	0	0	0	7	19	6	0	0	0	0	0	0	0	1	15	2	9	0	0	0	0	0	0	0	0	0	0	0	0	0	Bacteria	Bacteroidetes	Bacteroidia	Bacteroidales	Porphyromonadaceae	unassigned	unassigned
OTU_6611	0	0	0	1	0	0	1	2	59	0	3	5	0	0	0	0	0	0	67	0	0	0	1	0	0	2	0	0	0	0	0	0	1	8	0	0	0	0	0	Bacteria	Firmicutes	Clostridia	Clostridiales	unassigned	unassigned	unassigned
OTU_1681	0	0	61	0	0	0	0	0	0	47	0	1	0	0	2	0	0	0	0	0	0	0	5	14	0	1	0	0	0	0	0	0	0	24	0	0	34	0	0	Bacteria	Acidobacteria	Acidobacteria_Gp2	Gp2	unassigned	unassigned	unassigned
OTU_5160	0	0	0	0	0	0	0	0	0	0	0	2	44	7	6	0	0	0	0	0	0	0	0	0	0	0	0	0	0	0	0	0	0	0	0	0	0	0	0	Bacteria	Proteobacteria	Deltaproteobacteria	Myxococcales	unassigned	unassigned	unassigned
OTU_150	0	0	0	3	0	0	0	0	0	0	0	0	0	0	0	10	1	1745	0	0	1	0	1	0	0	0	0	80	69	0	6	2	2	0	0	47	0	0	0	Bacteria	Actinobacteria	Actinobacteria	Actinomycetales	Micromonosporaceae	unassigned	unassigned
OTU_4654	0	0	0	0	0	0	0	0	0	0	0	0	0	0	0	0	0	0	0	0	26	0	0	0	0	0	0	0	0	0	1	39	0	0	0	0	0	0	0	Bacteria	Firmicutes	Erysipelotrichia	Erysipelotrichales	Erysipelotrichaceae	Allobaculum	Allobaculum_stercoricanis
OTU_950	0	2	0	0	0	0	0	0	0	41	23	9	1	6	13	0	0	0	0	0	0	1	7	5	3	0	0	0	0	0	0	0	0	21	15	42	12	66	49	Bacteria	Bacteroidetes	Flavobacteriia	Flavobacteriales	unassigned	unassigned	unassigned
OTU_5672	0	0	0	0	0	0	0	0	0	34	0	0	1	0	0	0	0	0	0	0	0	3	0	17	2	1	14	0	0	0	0	0	0	2	0	1	0	0	17	Bacteria	Bacteroidetes	Cytophagia	Cytophagales	Flammeovirgaceae	unassigned	unassigned
OTU_1966	0	0	0	38	0	1	16	0	0	0	0	0	0	0	0	0	0	0	0	0	34	0	0	0	0	0	0	0	0	0	22	0	8	0	0	0	0	0	0	Bacteria	Proteobacteria	Alphaproteobacteria	Rhodospirillales	Acetobacteraceae	unassigned	unassigned
OTU_5722	0	0	0	0	0	0	0	0	0	0	0	0	0	0	94	0	0	0	0	0	0	0	0	0	0	3	9	0	0	0	0	0	0	0	0	0	0	0	0	Bacteria	Firmicutes	Clostridia	Clostridiales	Lachnospiraceae	unassigned	unassigned
OTU_1376	0	17	91	0	0	0	0	0	0	0	0	0	4	56	15	0	0	0	0	0	0	0	9	5	19	8	0	0	0	0	0	0	0	8	0	0	0	5	6	Bacteria	Bacteroidetes	Bacteroidia	Bacteroidales	Rikenellaceae	Alistipes	Alistipes_finegoldii
OTU_4807	0	24	4	0	0	0	0	0	0	0	0	0	1	0	0	0	0	0	0	0	0	0	0	7	0	0	8	0	0	0	0	0	0	0	0	0	9	13	16	Bacteria	Deinococcus-Thermus	Deinococci	Deinococcales	unassigned	unassigned	unassigned
OTU_5582	0	0	0	0	0	0	0	0	0	0	0	0	0	0	0	0	0	0	0	0	0	0	0	0	0	0	0	0	0	0	44	0	0	0	0	0	0	0	0	Bacteria	Candidatus_Saccharibacteria	unassigned	unassigned	unassigned	unassigned	unassigned
OTU_2824	42	0	0	0	0	0	0	0	0	0	0	11	3	0	2	0	3	0	0	0	31	0	5	0	0	1	0	0	0	0	0	0	0	0	25	0	12	0	0	Bacteria	Fusobacteria	Fusobacteriia	Fusobacteriales	Fusobacteriaceae	Fusobacterium	Fusobacterium_varium
OTU_6028	0	0	33	0	0	0	0	0	0	0	10	0	3	0	5	0	0	0	0	0	0	0	1	0	1	6	0	0	0	0	0	0	0	8	0	0	0	0	10	Bacteria	Acidobacteria	Acidobacteria_Gp16	unassigned	unassigned	unassigned	unassigned
OTU_3348	0	0	40	0	0	0	0	0	0	0	15	6	0	0	0	0	0	0	0	0	0	1	0	0	0	11	0	0	0	0	0	0	0	0	0	0	0	0	0	Bacteria	Acidobacteria	Acidobacteria_Gp4	unassigned	unassigned	unassigned	unassigned
OTU_6683	0	0	0	0	0	0	0	0	0	0	0	0	0	0	0	0	0	0	0	0	0	0	0	0	0	2	0	0	0	0	0	50	0	0	0	0	0	0	0	Bacteria	Firmicutes	Clostridia	Clostridiales	Lachnospiraceae	unassigned	unassigned
OTU_7524	0	0	0	0	0	0	0	0	0	0	0	0	0	31	0	0	0	0	0	0	0	0	0	0	0	0	0	0	0	0	0	0	0	0	0	0	0	0	0	Bacteria	Gemmatimonadetes	Gemmatimonadetes	Gemmatimonadales	Gemmatimonadaceae	Gemmatimonas	Gemmatimonas_aurantiaca
OTU_5341	0	0	0	0	0	0	0	0	0	0	0	0	3	0	0	0	0	0	0	0	0	0	0	0	32	1	0	0	0	0	0	0	0	0	0	0	0	0	14	Bacteria	Proteobacteria	Betaproteobacteria	Burkholderiales	unassigned	unassigned	unassigned
OTU_4857	0	0	0	0	0	0	0	0	0	52	0	0	0	0	0	0	0	0	0	0	0	0	0	0	0	0	0	0	0	0	0	0	0	0	0	0	0	0	0	Bacteria	Fibrobacteres	Fibrobacteria	Fibrobacterales	Fibrobacteraceae	Fibrobacter	unassigned
OTU_4246	1	0	0	0	25	42	0	0	0	0	11	9	8	0	10	0	0	0	11	0	0	1	12	5	22	18	15	0	0	5	0	0	0	0	0	0	36	0	0	Bacteria	Actinobacteria	Actinobacteria	Actinomycetales	Micromonosporaceae	Rugosimonospora	Rugosimonospora_acidiphila
OTU_5781	1	16	0	0	0	0	0	0	0	0	0	9	0	0	0	0	0	0	0	0	0	0	4	0	1	0	0	0	0	0	0	0	0	0	5	0	13	4	0	Bacteria	Acidobacteria	Acidobacteria_Gp5	Gp5	unassigned	unassigned	unassigned
OTU_2873	1	2	0	11	0	0	0	0	0	0	0	6	1	10	0	0	0	0	0	0	0	1	3	18	0	8	0	0	0	2	0	0	0	0	10	6	18	36	33	Bacteria	Proteobacteria	Deltaproteobacteria	unassigned	unassigned	unassigned	unassigned
OTU_8323	0	0	4	0	0	0	0	0	3	0	0	8	12	0	6	0	2	0	0	32	0	0	2	17	7	4	10	0	0	0	6	0	0	0	27	0	0	0	0	Bacteria	Proteobacteria	Betaproteobacteria	Burkholderiales	Burkholderiaceae	Burkholderia	Burkholderia_terrae
OTU_6720	0	19	0	0	0	0	0	0	0	10	0	0	0	0	0	0	0	0	0	0	0	0	0	0	2	0	0	0	0	0	0	0	0	0	8	0	0	0	0	Bacteria	Parcubacteria	unassigned	unassigned	unassigned	unassigned	unassigned
OTU_2832	68	1	1	0	0	1	0	0	0	0	0	0	1	1	0	0	0	0	0	0	0	6	7	0	0	34	0	0	0	0	0	0	0	0	0	1	1	0	0	Bacteria	Bacteroidetes	Bacteroidia	Bacteroidales	Porphyromonadaceae	unassigned	unassigned
OTU_4200	0	0	0	0	0	0	0	0	0	0	0	0	0	0	0	0	0	0	0	0	0	86	0	0	0	0	0	0	0	0	0	0	0	0	0	0	0	0	0	Bacteria	Bacteroidetes	Flavobacteriia	Flavobacteriales	unassigned	unassigned	unassigned
OTU_4015	0	31	19	1	3	0	0	1	0	0	0	2	3	0	10	0	0	0	0	0	0	0	6	17	19	11	0	0	0	1	0	0	0	0	0	0	0	19	0	Bacteria	Acidobacteria	Acidobacteria_Gp1	Gp1	unassigned	unassigned	unassigned
OTU_6090	0	0	0	0	0	0	0	0	0	0	18	1	0	15	5	0	0	0	0	0	0	0	3	0	1	0	0	0	0	0	0	0	0	0	0	0	0	11	0	Bacteria	Bacteroidetes	Sphingobacteriia	Sphingobacteriales	Rhodothermaceae	unassigned	unassigned
OTU_6786	0	0	0	0	0	1	0	0	14	0	0	0	0	0	0	0	0	0	39	0	0	2	0	0	0	0	0	0	0	0	0	0	0	0	0	0	0	0	0	Bacteria	Bacteroidetes	Bacteroidia	Bacteroidales	Porphyromonadaceae	unassigned	unassigned
OTU_6965	0	0	0	0	0	0	0	0	0	0	0	0	0	0	2	0	0	0	0	0	40	0	0	0	0	0	0	0	0	0	0	0	0	0	0	0	0	0	0	Bacteria	Firmicutes	Clostridia	Clostridiales	Lachnospiraceae	unassigned	unassigned
OTU_445	0	0	24	0	197	1	0	0	0	1	25	0	0	1	42	0	0	0	0	0	0	67	29	53	3	0	142	0	0	0	0	0	0	44	11	202	44	0	43	Bacteria	Proteobacteria	Gammaproteobacteria	Alteromonadales	Alteromonadaceae	Marinobacter	Marinobacter_lipolyticus
OTU_161	0	70	0	0	0	0	0	0	0	0	120	78	0	28	3	0	0	0	0	0	0	40	0	78	176	13	160	0	0	0	0	0	0	36	173	72	37	43	219	Bacteria	Chloroflexi	Anaerolineae	Anaerolineales	Anaerolineaceae	unassigned	unassigned
OTU_6529	0	0	0	0	0	45	0	0	0	0	0	0	0	0	0	0	0	0	1	0	0	0	0	0	0	0	0	0	0	0	0	0	0	0	0	0	0	0	0	Bacteria	Bacteroidetes	Flavobacteriia	Flavobacteriales	Flavobacteriaceae	unassigned	unassigned
OTU_3076	71	0	0	0	0	0	0	0	0	0	0	0	0	0	0	0	0	0	0	0	0	1	0	0	0	2	0	0	0	0	0	0	0	0	0	0	0	0	0	Bacteria	Proteobacteria	Deltaproteobacteria	Myxococcales	Haliangiaceae	Haliangium	Haliangium_tepidum
OTU_1567	0	0	0	10	43	56	0	3	0	0	11	15	18	0	6	1	0	0	27	0	0	1	7	12	11	7	14	0	0	0	0	46	0	0	0	1	0	15	25	Bacteria	Proteobacteria	Betaproteobacteria	Burkholderiales	Comamonadaceae	Delftia	unassigned
OTU_136	0	0	0	33	2	0	1754	3	2	0	0	0	0	0	0	6	0	0	186	2	2	0	0	0	0	0	0	0	0	2	0	0	0	0	0	0	0	0	0	Bacteria	Proteobacteria	Gammaproteobacteria	Oceanospirillales	Halomonadaceae	Kushneria	unassigned
OTU_5799	0	11	0	0	0	0	0	0	0	9	4	1	1	0	0	0	0	0	0	0	0	1	0	0	0	0	0	0	0	0	0	0	0	5	0	3	0	0	9	Bacteria	Proteobacteria	Deltaproteobacteria	unassigned	unassigned	unassigned	unassigned
OTU_2679	0	0	0	0	0	0	0	0	0	37	0	0	0	2	0	0	0	0	0	0	0	0	0	17	9	0	15	0	0	0	0	0	0	7	0	8	0	0	7	Bacteria	Actinobacteria	Actinobacteria	Acidimicrobiales	unassigned	unassigned	unassigned
OTU_1203	0	38	0	0	0	0	0	0	0	16	13	0	1	9	0	0	0	0	0	0	0	9	1	10	5	0	45	0	0	0	0	0	0	13	2	7	24	1	39	Bacteria	Proteobacteria	Alphaproteobacteria	Alphaproteobacteria_incertae_sedis	unassigned	unassigned	unassigned
OTU_1857	0	0	0	0	53	0	1	63	2	0	0	0	0	0	0	0	0	0	0	33	0	0	0	0	0	0	0	0	0	0	0	0	0	0	0	0	0	0	0	Bacteria	Proteobacteria	Alphaproteobacteria	Sphingomonadales	Sphingomonadaceae	Sphingomonas	unassigned
OTU_2888	0	0	0	28	0	36	0	0	0	0	0	3	0	0	0	2	4	0	0	22	0	0	0	0	0	3	0	0	0	5	0	10	0	0	0	0	0	0	0	Bacteria	Proteobacteria	Alphaproteobacteria	Sphingomonadales	Erythrobacteraceae	Croceicoccus	Croceicoccus_marinus
OTU_253	0	0	0	0	0	26	0	0	0	0	63	42	0	13	107	0	7	4	0	0	0	111	611	16	2	0	29	0	0	0	0	0	0	0	4	10	6	75	0	Bacteria	Actinobacteria	Actinobacteria	Nitriliruptorales	Nitriliruptoraceae	Nitriliruptor	Nitriliruptor_alkaliphilus
OTU_4385	0	0	0	1	0	0	0	0	80	0	0	9	0	10	0	0	0	0	77	0	1	0	0	0	0	2	3	0	0	0	0	0	13	0	0	0	0	0	0	Bacteria	Bacteroidetes	Bacteroidia	Bacteroidales	Prevotellaceae	Prevotella	unassigned
OTU_5147	0	0	0	0	0	0	0	0	0	27	0	0	0	0	0	0	0	0	0	0	0	0	0	0	0	0	10	0	0	0	0	0	0	0	0	0	0	0	24	Bacteria	Parcubacteria	unassigned	unassigned	unassigned	unassigned	unassigned
OTU_5354	0	0	0	0	0	0	0	56	0	0	0	0	0	0	0	0	0	0	0	0	0	0	0	0	0	1	0	0	1	0	1	0	0	0	0	0	0	0	0	Bacteria	Spirochaetes	Spirochaetia	Spirochaetales	Spirochaetaceae	Treponema	unassigned
OTU_1765	0	0	0	0	0	0	0	0	0	0	0	0	0	0	0	0	0	0	0	0	0	2	2	108	0	0	68	0	0	0	0	0	0	16	0	0	0	0	0	Bacteria	Bacteroidetes	Cytophagia	Cytophagales	Cyclobacteriaceae	Echinicola	unassigned
OTU_912	0	2	3	0	0	0	0	0	0	2	1	51	0	8	6	0	0	0	0	0	0	4	0	12	11	5	43	0	0	0	0	0	0	21	22	20	6	45	44	Bacteria	Proteobacteria	Alphaproteobacteria	Rhizobiales	unassigned	unassigned	unassigned
OTU_6970	0	0	0	0	0	0	0	0	0	0	0	0	0	0	2	0	0	0	0	0	46	0	0	0	0	0	0	0	0	4	0	0	1	1	16	0	0	0	0	Bacteria	Proteobacteria	Betaproteobacteria	Burkholderiales	Comamonadaceae	Ramlibacter	Ramlibacter_henchirensis
OTU_5024	0	0	0	0	24	0	0	0	0	20	0	0	3	7	9	0	0	0	0	0	0	0	12	12	14	11	0	0	0	0	0	0	0	0	0	3	0	0	0	Bacteria	Bacteroidetes	Bacteroidia	Bacteroidales	Bacteroidaceae	Bacteroides	Bacteroides_ovatus
OTU_3723	0	0	19	14	0	0	0	0	0	1	5	6	41	0	0	50	0	0	0	0	12	0	2	0	8	0	0	3	0	0	0	0	0	23	0	0	0	0	0	Bacteria	Actinobacteria	Actinobacteria	Actinomycetales	Microbacteriaceae	unassigned	unassigned
OTU_1677	0	16	0	0	0	0	0	0	2	0	23	1	16	0	5	0	0	0	0	0	0	2	16	27	14	9	16	0	0	0	2	0	0	18	35	17	10	15	0	Bacteria	Bacteroidetes	Bacteroidia	Bacteroidales	Porphyromonadaceae	unassigned	unassigned
OTU_2761	0	0	0	0	0	0	0	0	0	0	8	8	0	5	0	0	0	0	0	0	0	0	0	6	3	0	0	0	0	0	0	0	0	27	0	1	7	14	13	Bacteria	Proteobacteria	Gammaproteobacteria	unassigned	unassigned	unassigned	unassigned
OTU_7426	0	0	0	2	56	1	0	0	16	0	0	0	0	0	0	3	3	1	0	28	0	0	0	0	2	5	0	4	0	0	0	0	6	0	0	0	0	0	0	Bacteria	Acidobacteria	Acidobacteria_Gp3	Gp3	unassigned	unassigned	unassigned
OTU_6122	0	0	0	0	0	0	0	0	0	0	0	0	1	5	0	0	0	0	0	0	0	0	0	0	0	2	6	0	0	0	0	0	0	0	32	0	0	0	0	Bacteria	Proteobacteria	Alphaproteobacteria	Rhodobacterales	Rhodobacteraceae	unassigned	unassigned
OTU_7942	0	0	0	0	0	0	0	0	0	0	5	12	0	0	6	0	0	0	0	0	0	0	0	26	4	0	0	0	0	0	0	0	0	0	0	0	0	0	0	Bacteria	Firmicutes	Bacilli	Bacillales	Bacillaceae_2	unassigned	unassigned
OTU_2950	0	0	0	0	0	0	0	0	0	18	0	75	0	1	4	0	0	0	0	0	0	0	0	1	0	1	0	0	0	0	0	0	0	0	0	5	0	4	0	Bacteria	Proteobacteria	Deltaproteobacteria	unassigned	unassigned	unassigned	unassigned
OTU_4133	39	0	0	0	0	0	0	0	0	0	0	0	0	1	2	0	0	0	0	0	0	0	2	23	0	1	0	0	0	0	0	0	0	0	0	0	0	0	0	Bacteria	Bacteroidetes	Bacteroidia	Bacteroidales	Prevotellaceae	Prevotella	unassigned
OTU_6707	35	0	0	0	0	0	0	0	0	0	15	7	22	0	106	0	0	0	5	0	0	0	2	12	4	3	0	0	0	0	0	0	2	19	8	0	0	9	0	Bacteria	Firmicutes	Clostridia	Clostridiales	Lachnospiraceae	Clostridium_XlVa	unassigned
OTU_663	0	0	0	0	235	98	0	1	0	0	0	0	0	1	1	145	1	1	2	0	1	16	0	0	0	0	0	0	0	15	17	0	0	0	0	0	0	0	0	Bacteria	Firmicutes	Bacilli	Bacillales	Planococcaceae	unassigned	unassigned
OTU_6480	0	2	30	0	0	0	0	0	0	0	7	0	0	0	0	0	0	0	0	0	0	1	0	0	0	0	0	0	0	0	0	0	0	0	0	0	0	0	0	Bacteria	Firmicutes	Clostridia	Clostridiales	unassigned	unassigned	unassigned
OTU_7061	0	0	0	36	0	0	0	0	0	0	0	0	0	0	0	0	0	0	0	0	0	0	0	0	0	0	0	0	0	0	0	0	0	0	0	0	0	0	0	Bacteria	Firmicutes	Clostridia	Clostridiales	Ruminococcaceae	Clostridium_III	unassigned
OTU_4052	0	24	0	0	0	0	0	0	6	0	0	0	0	22	0	0	0	0	0	0	0	0	0	18	0	0	0	0	0	0	0	0	0	0	0	0	0	0	0	Bacteria	Bacteroidetes	Bacteroidia	Bacteroidales	Porphyromonadaceae	unassigned	unassigned
OTU_6942	0	0	0	0	0	0	0	0	0	0	0	3	0	0	0	11	0	0	0	0	0	9	42	0	0	0	0	0	0	0	0	0	0	0	0	0	0	0	0	Bacteria	Bacteroidetes	Cytophagia	Cytophagales	unassigned	unassigned	unassigned
OTU_7293	0	0	0	0	0	0	0	0	0	0	0	3	4	22	2	0	0	0	0	0	0	0	3	0	1	3	0	0	0	0	0	0	0	0	34	0	0	0	0	Bacteria	Chloroflexi	Anaerolineae	Anaerolineales	Anaerolineaceae	unassigned	unassigned
OTU_5007	0	0	0	0	11	0	0	0	0	1	30	8	2	0	3	0	0	0	0	3	10	0	1	8	9	3	1	0	0	0	0	0	0	0	0	0	0	0	0	Bacteria	Bacteroidetes	Bacteroidia	Bacteroidales	Bacteroidaceae	Bacteroides	Bacteroides_dorei
OTU_5275	0	0	25	0	0	0	0	0	0	0	7	0	0	1	0	0	0	0	0	0	0	0	0	0	0	0	0	0	0	0	0	0	0	4	0	7	0	0	3	Bacteria	Proteobacteria	Gammaproteobacteria	Chromatiales	Ectothiorhodospiraceae	Arhodomonas	Arhodomonas_recens
OTU_1431	0	24	13	0	0	0	0	0	0	0	8	3	27	34	2	0	0	0	0	0	0	4	30	15	28	9	0	0	0	0	0	0	0	21	0	0	0	0	0	Bacteria	Bacteroidetes	Bacteroidia	Bacteroidales	Prevotellaceae	Prevotella	unassigned
OTU_2434	0	0	0	0	0	0	0	0	0	0	0	106	0	0	7	0	0	0	0	0	0	0	0	0	0	0	0	0	0	0	0	0	0	0	0	2	0	2	0	Bacteria	Proteobacteria	Gammaproteobacteria	unassigned	unassigned	unassigned	unassigned
OTU_2373	96	0	0	0	0	0	0	0	0	0	0	0	0	0	0	0	0	0	0	0	0	0	0	0	0	0	0	0	0	0	0	0	0	0	0	0	0	0	0	Bacteria	Proteobacteria	Alphaproteobacteria	Rhodospirillales	Acetobacteraceae	Acetobacter	unassigned
OTU_3375	0	0	0	0	0	0	0	0	0	0	0	0	11	0	6	0	0	0	0	0	0	0	0	5	55	5	0	0	0	0	0	0	0	0	0	0	0	0	0	Bacteria	Firmicutes	Clostridia	Clostridiales	Lachnospiraceae	unassigned	unassigned
OTU_3791	0	0	0	0	0	63	1	0	0	5	6	11	0	6	8	0	0	0	1	0	12	0	1	12	20	4	0	0	0	0	0	36	0	3	0	0	8	0	0	Bacteria	Proteobacteria	Gammaproteobacteria	Xanthomonadales	Xanthomonadaceae	Luteibacter	Luteibacter_yeojuensis
OTU_7421	0	0	0	0	0	34	0	0	0	0	0	0	0	0	0	0	0	0	0	0	0	0	0	0	0	0	0	0	0	0	0	0	0	0	0	0	0	0	0	Bacteria	Bacteroidetes	Bacteroidia	Bacteroidales	Porphyromonadaceae	unassigned	unassigned
OTU_7955	0	0	0	0	0	0	0	0	0	0	0	0	0	0	0	0	0	0	0	0	0	0	0	0	5	0	0	0	0	0	0	0	0	0	21	0	8	0	0	Bacteria	Parcubacteria	unassigned	unassigned	unassigned	unassigned	unassigned
OTU_3327	0	0	0	0	0	0	0	1	7	0	0	1	22	5	7	0	1	0	0	21	29	1	8	0	0	8	10	0	0	4	41	0	5	4	0	0	0	7	25	Bacteria	Firmicutes	Bacilli	Bacillales	Bacillaceae_1	Bacillus	unassigned
OTU_4637	0	0	0	0	0	0	0	0	54	0	0	0	0	0	0	0	0	0	67	0	0	0	0	0	0	0	0	0	0	0	0	0	0	0	0	0	0	0	0	Bacteria	Firmicutes	Clostridia	Clostridiales	unassigned	unassigned	unassigned
OTU_2018	0	0	0	0	0	0	0	0	0	0	2	4	1	25	8	0	0	0	0	0	0	0	1	0	7	11	0	0	0	0	0	0	0	31	62	3	0	7	0	Bacteria	Bacteroidetes	Flavobacteriia	Flavobacteriales	Flavobacteriaceae	Elizabethkingia	Elizabethkingia_meningoseptica
OTU_2763	0	0	0	0	0	0	0	0	0	0	0	3	45	0	0	0	0	0	0	0	53	0	0	0	0	51	0	0	0	0	0	0	0	18	0	0	0	0	0	Bacteria	Gemmatimonadetes	Gemmatimonadetes	Gemmatimonadales	Gemmatimonadaceae	Gemmatimonas	Gemmatimonas_aurantiaca
OTU_4725	0	0	0	0	0	0	0	0	0	0	26	35	0	0	17	0	0	4	0	0	0	0	0	0	3	0	10	10	9	0	0	0	0	0	3	2	27	5	0	Bacteria	Bacteroidetes	Cytophagia	Cytophagales	Flammeovirgaceae	Marivirga	unassigned
OTU_852	31	11	0	27	12	29	10	77	17	0	36	0	30	101	1	3	0	2	2	1	56	2	7	33	15	10	1	0	1	9	14	139	8	10	1	0	15	0	6	Bacteria	Actinobacteria	Actinobacteria	Bifidobacteriales	Bifidobacteriaceae	Bifidobacterium	Bifidobacterium_pseudolongum_subsp._globosum
OTU_8234	0	0	0	0	0	0	0	1	0	0	0	0	4	4	0	0	0	0	0	0	17	0	0	0	0	1	0	0	1	0	0	0	0	0	12	0	20	0	0	Bacteria	Firmicutes	Clostridia	Clostridiales	Lachnospiraceae	unassigned	unassigned
OTU_6348	0	20	15	1	25	0	1	26	0	42	21	38	10	30	60	0	0	0	0	2	0	4	26	55	16	124	4	0	0	0	0	0	0	44	6	7	13	7	1	Bacteria	Acidobacteria	Acidobacteria_Gp3	Gp3	unassigned	unassigned	unassigned
OTU_8150	0	0	0	0	18	26	0	0	0	0	0	0	0	0	0	0	0	1	0	0	0	0	0	0	0	0	0	0	1	1	0	0	0	0	0	0	0	0	0	Bacteria	Proteobacteria	Alphaproteobacteria	Sphingomonadales	Sphingomonadaceae	Novosphingobium	unassigned
OTU_892	0	3	0	0	0	0	0	0	0	0	0	0	0	0	0	9	0	2	0	0	1	0	0	0	0	0	0	192	185	0	0	2	1	0	0	1	0	0	0	Bacteria	Proteobacteria	Gammaproteobacteria	Oceanospirillales	Halomonadaceae	Halomonas	unassigned
OTU_3543	0	67	0	0	0	0	0	0	0	0	0	0	1	0	0	0	0	0	0	0	0	0	0	0	0	1	0	0	0	0	0	0	0	0	0	0	0	0	0	Bacteria	Planctomycetes	Planctomycetia	Planctomycetales	Planctomycetaceae	unassigned	unassigned
OTU_6878	0	0	0	0	0	0	0	0	0	0	0	0	3	0	4	0	0	0	0	0	0	0	0	14	32	0	0	0	0	0	0	0	0	0	0	0	0	0	0	Bacteria	Firmicutes	Erysipelotrichia	Erysipelotrichales	Erysipelotrichaceae	Coprobacillus	Coprobacillus_cateniformis
OTU_3346	1	83	1	0	0	0	3	0	0	1	35	5	63	10	32	0	0	0	0	15	0	5	17	28	93	34	0	0	0	0	0	19	1	19	0	11	17	0	13	Bacteria	Proteobacteria	Gammaproteobacteria	Enterobacteriales	Enterobacteriaceae	unassigned	unassigned
OTU_5349	0	0	0	0	0	0	0	1	0	0	0	0	0	12	5	0	0	0	6	0	0	0	7	0	4	12	0	0	0	0	9	26	0	14	0	0	0	6	0	Bacteria	Proteobacteria	Alphaproteobacteria	Rhizobiales	Rhizobiaceae	unassigned	unassigned
OTU_3901	0	0	0	0	0	0	0	0	0	23	0	0	14	16	2	0	0	0	0	0	0	1	0	18	3	3	0	0	0	0	0	0	0	0	0	0	0	0	0	Bacteria	Proteobacteria	Gammaproteobacteria	Pseudomonadales	Moraxellaceae	Psychrobacter	Psychrobacter_fozii
OTU_5338	0	0	0	0	0	0	0	0	0	0	0	0	1	0	0	0	0	0	0	0	0	0	0	4	0	4	0	0	0	0	0	0	0	0	35	0	0	0	0	Bacteria	Proteobacteria	Alphaproteobacteria	Rhizobiales	Bradyrhizobiaceae	Bradyrhizobium	unassigned
OTU_6774	0	0	0	36	35	0	0	0	4	0	0	2	0	0	0	0	0	0	0	0	0	0	0	0	0	0	0	0	0	0	0	0	0	0	0	0	0	0	0	Bacteria	Firmicutes	Clostridia	Clostridiales	Lachnospiraceae	unassigned	unassigned
OTU_1617	28	37	72	0	0	0	0	0	0	0	0	0	1	0	4	7	0	18	0	0	0	31	0	0	0	0	0	0	0	5	0	0	0	0	0	1	0	13	0	Bacteria	Proteobacteria	Gammaproteobacteria	Alteromonadales	Alteromonadaceae	Marinobacter	unassigned
OTU_4286	0	0	0	0	0	0	0	1	53	0	0	0	1	0	0	0	0	0	88	0	0	0	0	0	0	4	0	0	0	0	0	0	11	0	0	0	0	0	0	Bacteria	Firmicutes	Clostridia	Clostridiales	unassigned	unassigned	unassigned
OTU_6436	0	0	0	0	0	0	0	0	4	0	0	0	2	0	0	0	0	0	0	0	0	0	0	0	0	0	0	0	0	0	0	0	0	16	21	0	0	5	0	Bacteria	Proteobacteria	Alphaproteobacteria	Rhizobiales	Rhodobiaceae	unassigned	unassigned
OTU_3464	0	36	0	0	0	0	0	0	1	26	0	0	0	0	0	0	0	0	6	0	0	0	0	11	3	2	0	0	0	0	0	4	0	0	0	0	0	0	0	Bacteria	Firmicutes	Bacilli	Lactobacillales	Lactobacillaceae	Lactobacillus	unassigned
OTU_2307	0	0	0	0	0	0	0	0	0	0	0	5	4	0	4	0	0	0	0	0	0	0	0	7	0	58	0	0	0	0	0	0	0	35	37	0	6	0	0	Bacteria	Firmicutes	Clostridia	Clostridiales	Lachnospiraceae	unassigned	unassigned
OTU_4182	0	0	0	0	0	0	0	0	0	0	0	0	0	11	0	0	0	0	4	0	0	0	2	0	1	19	0	0	0	2	0	0	0	15	4	3	0	0	13	Bacteria	Bacteroidetes	Bacteroidia	Bacteroidales	Rikenellaceae	Alistipes	Alistipes_onderdonkii
OTU_5927	0	0	0	0	0	0	0	57	0	0	0	0	0	0	0	0	0	0	0	0	0	0	0	0	0	0	0	0	0	0	0	0	0	0	0	0	0	0	0	Bacteria	Gemmatimonadetes	Gemmatimonadetes	Gemmatimonadales	Gemmatimonadaceae	Gemmatimonas	Gemmatimonas_aurantiaca
OTU_6310	0	0	0	0	0	0	0	0	0	37	0	0	0	0	0	1	0	0	0	0	0	0	0	0	0	0	0	0	0	0	0	0	0	0	0	0	0	0	0	Bacteria	Actinobacteria	Actinobacteria	Actinomycetales	Cellulomonadaceae	Actinotalea	Actinotalea_suaedae
OTU_1925	0	0	0	13	2	1	5	93	17	0	9	14	26	0	8	0	1	0	0	8	0	1	14	6	15	23	0	0	0	11	0	0	4	3	49	0	0	0	0	Bacteria	Bacteroidetes	Flavobacteriia	Flavobacteriales	Flavobacteriaceae	Cloacibacterium	Cloacibacterium_normanense
OTU_1946	52	9	106	0	0	0	0	0	0	0	2	8	0	0	25	3	0	3	0	0	0	109	12	2	0	2	0	0	0	2	0	0	0	3	0	1	0	8	0	Bacteria	Proteobacteria	Gammaproteobacteria	Alteromonadales	Alteromonadaceae	Marinobacter	unassigned
OTU_1877	0	0	0	11	50	8	0	29	12	0	0	0	0	0	0	0	1	0	4	43	15	0	0	0	0	0	0	0	0	3	19	10	1	0	0	0	0	0	0	Bacteria	Bacteroidetes	Bacteroidia	Bacteroidales	Porphyromonadaceae	unassigned	unassigned
OTU_3829	0	0	0	0	1	0	0	0	105	0	6	0	0	0	1	0	0	0	128	0	0	0	3	0	0	0	0	0	0	0	0	0	0	0	0	0	0	0	0	Bacteria	Firmicutes	Clostridia	Clostridiales	Ruminococcaceae	unassigned	unassigned
OTU_1593	0	0	1	0	0	0	0	0	0	0	42	12	0	10	4	0	0	0	0	0	0	0	75	0	0	1	2	0	0	0	0	0	0	0	1	12	0	7	1	Bacteria	Proteobacteria	Gammaproteobacteria	Chromatiales	unassigned	unassigned	unassigned
OTU_7832	0	0	0	0	0	0	0	0	0	0	1	3	21	0	0	0	0	0	0	0	0	0	4	0	0	3	0	0	0	0	0	0	0	6	0	0	1	0	0	Bacteria	Acidobacteria	Acidobacteria_Gp2	Gp2	unassigned	unassigned	unassigned
OTU_4479	0	0	0	0	0	0	0	0	0	0	12	1	0	0	43	0	0	0	0	0	0	0	0	0	0	0	0	0	0	0	0	0	0	0	0	5	0	5	5	Bacteria	Bacteroidetes	Sphingobacteriia	Sphingobacteriales	Chitinophagaceae	Gracilimonas	unassigned
OTU_7474	20	0	0	0	0	28	0	0	2	1	24	4	70	6	5	0	0	0	0	0	10	4	2	16	10	19	0	0	0	0	0	0	0	57	0	0	0	22	0	Bacteria	Acidobacteria	Acidobacteria_Gp7	Gp7	unassigned	unassigned	unassigned
OTU_5259	0	25	0	0	0	0	0	0	0	0	0	0	0	0	0	0	0	0	0	0	0	0	0	0	0	0	0	0	0	0	0	0	0	0	0	45	0	0	7	Bacteria	BRC1	unassigned	unassigned	unassigned	unassigned	unassigned
OTU_2198	0	0	7	0	0	0	0	0	0	0	23	8	2	41	15	0	0	0	2	13	0	2	2	6	14	17	9	0	0	0	0	0	0	12	17	0	0	6	0	Bacteria	Proteobacteria	Betaproteobacteria	Burkholderiales	Comamonadaceae	Kinneretia	Kinneretia_asaccharophila
OTU_1592	34	1	26	2	0	0	0	5	0	18	0	0	13	10	9	1	0	6	0	1	11	5	17	37	36	26	0	0	0	0	0	0	3	0	0	25	21	7	0	Bacteria	Actinobacteria	Actinobacteria	Actinomycetales	Dermabacteraceae	Brachybacterium	Brachybacterium_conglomeratum
OTU_3217	0	0	0	0	0	0	0	0	0	0	0	0	12	0	0	0	0	0	0	0	0	0	0	0	59	0	0	0	0	0	0	0	0	0	0	0	0	0	0	Bacteria	Acidobacteria	Acidobacteria_Gp3	Gp3	unassigned	unassigned	unassigned
OTU_2775	2	0	0	0	0	0	0	0	0	16	1	1	0	0	1	0	0	0	0	0	0	1	0	10	29	1	1	0	0	0	0	0	0	0	22	26	58	9	18	Bacteria	Actinobacteria	Actinobacteria	Actinomycetales	unassigned	unassigned	unassigned
OTU_8081	0	31	0	0	0	13	0	0	0	0	0	2	0	0	0	0	0	0	0	0	0	0	1	0	10	25	0	0	0	0	0	0	0	0	0	0	0	0	0	Bacteria	Bacteroidetes	Bacteroidia	Bacteroidales	Porphyromonadaceae	Barnesiella	unassigned
OTU_4474	0	0	0	0	0	0	0	0	0	0	1	0	4	0	0	0	0	0	0	0	0	0	0	0	59	1	1	0	0	0	0	0	0	0	0	0	0	0	0	Bacteria	Firmicutes	Clostridia	unassigned	unassigned	unassigned	unassigned
OTU_6740	0	0	41	2	0	0	0	0	0	0	0	0	0	1	0	0	0	0	0	0	0	0	0	0	0	0	0	0	0	0	0	0	0	0	0	0	0	0	0	Bacteria	Chloroflexi	Anaerolineae	Anaerolineales	Anaerolineaceae	Anaerolinea	Anaerolinea_thermolimosa
OTU_1665	0	0	0	49	0	118	0	0	0	0	0	8	0	0	0	0	0	0	4	1	0	0	1	0	0	4	0	0	0	0	0	0	0	4	0	0	12	0	0	Bacteria	Gemmatimonadetes	Gemmatimonadetes	Gemmatimonadales	Gemmatimonadaceae	Gemmatimonas	Gemmatimonas_aurantiaca
OTU_6597	0	0	0	0	0	0	0	0	0	0	0	0	0	23	0	0	0	0	0	0	0	0	0	0	7	0	0	0	0	0	0	0	0	0	0	6	0	0	0	Bacteria	Firmicutes	Clostridia	Clostridiales	Lachnospiraceae	unassigned	unassigned
OTU_7679	0	0	0	0	0	0	0	0	0	0	0	0	0	0	0	0	0	0	0	0	0	0	0	0	0	0	0	0	0	0	0	34	0	0	0	0	0	0	0	Bacteria	Bacteroidetes	Sphingobacteriia	Sphingobacteriales	Chitinophagaceae	unassigned	unassigned
OTU_3908	0	0	0	0	0	0	0	0	0	0	15	14	1	10	12	0	0	0	0	0	0	0	0	0	6	7	0	0	0	0	0	0	0	1	24	0	0	19	0	Bacteria	Acidobacteria	Acidobacteria_Gp1	Gp1	unassigned	unassigned	unassigned
OTU_374	0	0	0	1	40	45	12	104	33	0	0	0	0	0	0	5	417	255	7	22	76	0	6	0	3	0	0	0	1	11	37	50	13	0	0	0	0	10	0	Bacteria	Firmicutes	Bacilli	Bacillales	Staphylococcaceae	Staphylococcus	unassigned
OTU_2350	0	10	58	0	0	0	0	0	0	0	12	6	0	1	7	0	0	0	0	0	0	17	10	2	1	0	2	0	0	0	0	0	0	5	18	4	0	7	0	Bacteria	Actinobacteria	Actinobacteria	Nitriliruptorales	Nitriliruptoraceae	Nitriliruptor	Nitriliruptor_alkaliphilus
OTU_1612	0	0	0	3	0	0	0	0	0	0	0	0	0	0	3	2	0	0	0	0	0	163	1	0	1	0	13	0	0	1	0	7	0	0	0	1	1	0	0	Bacteria	Actinobacteria	Actinobacteria	Actinomycetales	Cellulomonadaceae	unassigned	unassigned
OTU_475	0	0	0	0	0	0	0	0	0	0	0	9	0	1	0	0	0	0	0	0	0	0	0	0	0	0	0	0	0	0	0	0	0	210	0	0	339	7	3	Bacteria	Candidatus_Saccharibacteria	unassigned	unassigned	unassigned	unassigned	unassigned
OTU_1228	0	0	0	0	0	0	0	0	0	0	0	15	85	45	11	0	0	0	3	0	0	4	12	9	8	28	14	0	0	0	0	0	0	37	0	11	26	0	14	Bacteria	Bacteroidetes	Bacteroidia	Bacteroidales	Porphyromonadaceae	unassigned	unassigned
OTU_3053	0	0	0	0	0	0	0	0	3	0	0	0	15	0	3	3	2	0	0	0	0	7	0	0	2	6	17	0	0	24	0	0	0	24	0	0	22	0	0	Bacteria	Proteobacteria	Gammaproteobacteria	Xanthomonadales	Xanthomonadaceae	Pseudoxanthomonas	Pseudoxanthomonas_yeongjuensis
OTU_6677	1	0	1	0	0	0	0	0	0	0	27	5	0	7	3	0	0	0	0	0	0	3	0	2	8	21	0	0	0	0	0	0	0	7	6	0	21	43	10	Bacteria	Acidobacteria	Acidobacteria_Gp6	Gp6	unassigned	unassigned	unassigned
OTU_1909	0	0	0	0	0	0	1	0	74	0	0	2	0	0	0	0	0	0	80	0	0	0	0	0	0	0	0	0	0	0	0	0	7	0	0	0	0	0	0	Bacteria	Bacteroidetes	unassigned	unassigned	unassigned	unassigned	unassigned
OTU_940	0	9	0	15	0	0	0	0	0	11	0	4	0	0	0	1	9	0	0	0	0	12	1	8	19	3	53	0	2	6	0	0	0	1	16	146	162	17	16	Bacteria	Proteobacteria	Alphaproteobacteria	Rhizobiales	unassigned	unassigned	unassigned
OTU_1249	18	51	0	0	0	0	0	0	0	22	2	0	1	14	0	0	0	0	0	0	0	6	0	0	13	0	0	0	0	0	0	0	0	0	84	0	12	9	0	Bacteria	Bacteroidetes	Sphingobacteriia	Sphingobacteriales	Chitinophagaceae	unassigned	unassigned
OTU_7089	0	0	0	13	35	0	0	0	0	0	0	0	0	0	0	0	0	0	0	0	0	0	0	0	0	0	0	0	0	2	0	0	0	0	0	0	0	0	0	Bacteria	Bacteroidetes	Sphingobacteriia	Sphingobacteriales	Sphingobacteriaceae	Mucilaginibacter	Mucilaginibacter_defluvii
OTU_1863	0	0	0	0	0	0	0	0	0	0	18	0	0	0	68	0	0	0	0	0	0	0	10	0	1	0	0	0	0	0	0	0	0	0	0	4	0	4	63	Bacteria	Bacteroidetes	Sphingobacteriia	Sphingobacteriales	unassigned	unassigned	unassigned
OTU_6748	0	0	0	31	17	0	0	0	0	0	0	0	0	0	0	0	0	0	6	0	0	0	0	0	0	0	0	0	0	0	0	0	0	0	0	0	0	0	0	Bacteria	Proteobacteria	Deltaproteobacteria	Myxococcales	Haliangiaceae	Haliangium	Haliangium_tepidum
OTU_8162	0	0	0	0	0	0	0	0	0	41	0	0	0	0	0	0	0	0	0	0	0	3	0	0	0	0	0	0	0	0	0	0	0	0	0	0	0	0	0	Bacteria	Verrucomicrobia	Spartobacteria	Spartobacteria_genera_incertae_sedis	unassigned	unassigned	unassigned
OTU_3361	0	0	0	0	0	0	0	0	0	16	0	0	0	0	1	0	0	0	0	0	0	0	0	0	2	0	11	0	0	0	0	0	0	0	0	45	0	0	14	Bacteria	Bacteroidetes	Sphingobacteriia	Sphingobacteriales	Rhodothermaceae	unassigned	unassigned
OTU_5198	0	0	0	0	1	0	8	0	49	17	0	4	19	7	9	0	0	1	44	14	0	1	17	1	22	3	0	0	0	0	0	0	4	0	0	0	0	0	0	Bacteria	Firmicutes	Erysipelotrichia	Erysipelotrichales	Erysipelotrichaceae	Turicibacter	Turicibacter_sanguinis
OTU_6946	0	0	0	17	0	0	0	53	0	0	0	0	3	0	0	0	0	0	0	0	0	0	0	33	3	2	0	0	0	3	20	0	0	14	0	0	0	0	0	Bacteria	Actinobacteria	Actinobacteria	Actinomycetales	Micrococcaceae	Sinomonas	unassigned
OTU_553	1	85	152	0	0	0	0	0	0	22	45	0	0	42	0	0	0	0	0	0	0	5	0	8	7	0	16	0	0	0	0	0	0	30	36	20	33	41	34	Bacteria	Actinobacteria	Actinobacteria	unassigned	unassigned	unassigned	unassigned
OTU_3548	0	24	0	0	0	0	0	0	0	40	0	0	3	0	0	0	0	0	0	0	0	1	3	11	11	6	0	0	0	0	0	0	0	1	0	0	3	0	0	Bacteria	Firmicutes	Negativicutes	Selenomonadales	Veillonellaceae	Veillonella	Veillonella_dispar
OTU_1086	0	0	0	0	0	0	0	0	0	0	0	0	0	0	0	0	0	0	0	0	0	251	46	0	1	0	0	0	0	0	0	0	0	0	0	0	0	0	0	Bacteria	Bacteroidetes	Flavobacteriia	Flavobacteriales	Flavobacteriaceae	Salinimicrobium	Salinimicrobium_sediminis
OTU_6321	0	0	0	0	0	0	0	0	0	1	14	0	3	22	5	0	0	0	0	0	0	0	4	0	17	1	10	0	0	0	0	0	0	1	0	0	0	0	0	Bacteria	Proteobacteria	Alphaproteobacteria	unassigned	unassigned	unassigned	unassigned
OTU_4128	91	0	0	0	0	0	0	0	0	0	0	0	0	0	0	0	0	0	0	0	0	0	0	0	0	0	0	0	0	0	0	0	0	0	0	0	0	0	0	Bacteria	Bacteroidetes	unassigned	unassigned	unassigned	unassigned	unassigned
OTU_1630	0	0	0	32	8	27	5	19	15	0	0	0	0	0	0	0	0	0	5	14	27	0	0	0	0	0	0	0	0	3	32	40	3	0	0	0	0	0	0	Bacteria	Bacteroidetes	Sphingobacteriia	Sphingobacteriales	Chitinophagaceae	unassigned	unassigned
OTU_3424	0	0	0	0	0	0	0	0	0	0	0	13	7	0	3	0	0	0	0	0	0	0	0	0	72	2	0	0	0	0	0	0	0	0	0	0	0	0	0	Bacteria	Proteobacteria	Gammaproteobacteria	Aeromonadales	Succinivibrionaceae	Succinivibrio	Succinivibrio_dextrinosolvens
OTU_7316	60	0	0	0	31	15	0	0	2	0	0	0	0	0	0	0	0	0	0	0	0	0	0	0	0	0	0	0	0	0	0	41	0	0	0	0	0	0	0	Bacteria	Proteobacteria	Gammaproteobacteria	Enterobacteriales	Enterobacteriaceae	unassigned	unassigned
OTU_3061	0	0	0	0	0	0	0	0	0	0	0	0	0	0	0	1	0	112	0	0	0	0	0	0	0	0	0	0	0	0	0	0	0	0	0	0	0	0	0	Bacteria	Bacteroidetes	Flavobacteriia	Flavobacteriales	Flavobacteriaceae	unassigned	unassigned
OTU_338	31	211	70	0	0	0	0	0	0	46	74	19	13	11	23	0	0	0	0	0	0	2	8	5	11	0	16	0	0	0	0	0	0	36	28	12	28	54	124	Bacteria	Proteobacteria	Gammaproteobacteria	Chromatiales	unassigned	unassigned	unassigned
OTU_657	48	28	65	1	2	1	1	1	0	46	23	21	43	77	22	0	0	0	3	1	0	3	23	48	35	20	24	0	0	0	0	0	0	0	17	14	0	30	0	Bacteria	Firmicutes	Clostridia	Clostridiales	Lachnospiraceae	Clostridium_XlVa	unassigned
OTU_5290	0	0	0	0	19	0	0	0	9	0	0	13	0	18	8	0	0	0	0	0	0	0	4	0	12	14	0	0	0	4	39	27	0	0	0	7	0	0	0	Bacteria	Actinobacteria	Actinobacteria	Actinomycetales	Streptomycetaceae	Kitasatospora	Kitasatospora_paracochleata
OTU_5498	0	0	0	0	0	0	0	0	0	0	0	8	0	0	3	0	0	0	0	0	0	0	0	1	2	0	1	0	0	0	0	0	0	0	0	37	0	0	0	Bacteria	Proteobacteria	Gammaproteobacteria	unassigned	unassigned	unassigned	unassigned
OTU_5052	0	0	0	0	0	0	0	0	0	0	0	0	0	0	1	0	0	0	0	0	0	3	0	0	17	0	0	0	0	0	0	0	0	0	0	7	28	0	0	Bacteria	Actinobacteria	Actinobacteria	Acidimicrobiales	unassigned	unassigned	unassigned
OTU_5539	0	0	0	0	0	0	0	0	19	0	0	0	0	0	0	5	0	0	0	0	34	0	0	0	6	0	0	1	0	0	11	0	0	0	0	0	0	0	0	Bacteria	Actinobacteria	Actinobacteria	Actinomycetales	unassigned	unassigned	unassigned
OTU_5219	0	0	0	0	0	0	0	0	0	0	0	0	0	10	3	0	0	0	0	49	0	0	0	0	0	1	0	0	0	0	0	0	0	0	0	0	0	0	0	Bacteria	Proteobacteria	Alphaproteobacteria	Rhodospirillales	Acetobacteraceae	unassigned	unassigned
OTU_7131	0	0	0	0	0	0	0	26	0	0	1	8	29	31	2	0	0	0	0	0	0	0	0	7	0	0	0	0	0	0	0	0	0	0	0	0	1	0	0	Bacteria	Bacteroidetes	Flavobacteriia	Flavobacteriales	unassigned	unassigned	unassigned
OTU_3938	0	0	0	0	0	0	0	0	0	0	0	0	0	0	0	2	0	0	0	0	0	109	0	0	0	2	12	0	0	0	0	0	0	0	0	0	6	0	0	Bacteria	Bacteroidetes	Cytophagia	Cytophagales	unassigned	unassigned	unassigned
OTU_5245	46	0	0	0	0	0	0	0	0	0	0	10	6	0	0	0	0	0	0	0	0	0	0	0	0	0	0	0	0	0	0	0	0	1	0	0	0	0	0	Bacteria	Acidobacteria	Acidobacteria_Gp1	Gp1	unassigned	unassigned	unassigned
OTU_7473	27	0	0	1	1	31	0	0	0	0	91	0	11	5	5	0	0	0	0	0	0	2	0	0	0	19	0	0	0	0	0	0	0	0	0	0	19	0	3	Bacteria	Proteobacteria	Gammaproteobacteria	Xanthomonadales	Xanthomonadaceae	Stenotrophomonas	unassigned
OTU_8230	0	0	0	0	0	0	0	0	0	0	0	0	9	0	0	0	0	0	0	0	0	0	0	0	0	0	0	0	0	0	0	0	0	24	0	0	0	0	0	Bacteria	Firmicutes	Bacilli	Lactobacillales	Lactobacillaceae	Lactobacillus	Lactobacillus_iners
OTU_7999	0	0	0	0	0	0	0	0	0	0	0	0	0	0	0	0	0	0	0	0	0	0	0	0	0	0	0	19	15	0	0	0	0	0	0	0	0	0	0	Bacteria	Bacteroidetes	Cytophagia	Cytophagales	Flammeovirgaceae	Fulvivirga	Fulvivirga_imtechensis
OTU_4418	38	0	0	0	0	0	0	0	0	0	0	0	0	11	5	0	5	0	0	0	0	0	4	0	5	3	0	0	0	0	0	0	0	0	0	0	0	0	0	Bacteria	Firmicutes	Clostridia	Clostridiales	Ruminococcaceae	Oscillibacter	Oscillibacter_valericigenes
OTU_2825	93	0	0	0	0	0	0	0	0	0	0	0	0	0	0	0	0	0	0	0	0	0	0	0	0	0	0	0	0	0	0	0	0	0	0	0	0	0	0	Bacteria	Firmicutes	Clostridia	Clostridiales	unassigned	unassigned	unassigned
OTU_571	1	63	16	43	48	29	5	20	0	3	114	46	33	57	47	0	0	1	7	23	39	0	31	40	27	60	0	0	1	0	21	32	2	62	30	4	13	65	0	Bacteria	Proteobacteria	Gammaproteobacteria	Pseudomonadales	Moraxellaceae	Acinetobacter	unassigned
OTU_8033	0	0	0	0	0	0	0	0	0	0	0	0	0	0	0	0	0	0	0	0	0	0	0	0	0	0	0	0	0	0	0	40	0	0	0	0	0	0	0	Bacteria	Bacteroidetes	Bacteroidia	Bacteroidales	Porphyromonadaceae	unassigned	unassigned
OTU_1450	0	19	26	0	0	17	0	15	0	0	2	7	27	38	7	0	0	0	0	0	0	4	7	23	9	23	0	0	0	1	0	0	0	11	0	0	17	6	0	Bacteria	Candidatus_Saccharibacteria	Saccharibacteria_genera_incertae_sedis	unassigned	unassigned	unassigned	unassigned
OTU_3143	2	0	0	15	0	0	0	14	0	0	0	0	0	0	2	0	0	0	0	0	18	0	0	0	0	0	0	0	0	0	17	26	0	0	0	0	0	0	0	Bacteria	Proteobacteria	Gammaproteobacteria	Enterobacteriales	Enterobacteriaceae	Pantoea	Pantoea_calida
OTU_920	0	0	0	87	0	1	11	0	1	1	50	24	11	33	20	0	0	0	0	0	0	0	12	26	17	37	0	0	0	0	0	22	0	14	160	0	0	0	14	Bacteria	Proteobacteria	Alphaproteobacteria	Rhizobiales	Bradyrhizobiaceae	Bosea	unassigned
OTU_1356	0	0	0	0	213	15	0	1	0	1	0	0	0	0	9	77	0	2	0	0	0	1	0	1	0	1	0	0	0	27	0	0	0	2	0	0	1	0	0	Bacteria	Firmicutes	Bacilli	Bacillales	Planococcaceae	Planococcus	unassigned
OTU_397	0	21	17	0	0	0	0	0	0	165	5	30	2	23	12	2	0	2	0	0	0	35	44	43	9	4	103	0	0	0	0	0	0	13	7	74	7	18	87	Bacteria	Proteobacteria	Alphaproteobacteria	Rhizobiales	Rhodobiaceae	unassigned	unassigned
OTU_7858	0	0	0	0	0	0	0	0	0	0	0	3	0	0	1	4	0	23	0	0	0	5	16	5	0	1	4	0	0	0	0	0	0	0	0	0	0	4	14	Bacteria	Proteobacteria	Gammaproteobacteria	Chromatiales	unassigned	unassigned	unassigned
OTU_215	6	51	44	0	79	0	1	0	0	0	18	40	0	3	32	63	14	42	0	0	2	843	45	31	0	2	16	0	0	183	0	0	1	15	0	17	3	9	1	Bacteria	Actinobacteria	Actinobacteria	Nitriliruptorales	Nitriliruptoraceae	Nitriliruptor	Nitriliruptor_alkaliphilus
OTU_7819	0	0	0	0	0	0	0	0	0	61	2	0	0	0	2	0	0	0	0	0	0	0	0	0	0	1	0	0	0	0	0	0	0	0	0	0	0	0	0	Bacteria	candidate_division_WPS-2	unassigned	unassigned	unassigned	unassigned	unassigned
OTU_4241	0	0	0	1	57	0	0	0	0	0	0	0	0	0	0	0	1	0	0	0	0	0	0	0	0	0	0	0	0	0	0	0	0	0	0	0	0	0	0	Bacteria	Proteobacteria	Alphaproteobacteria	Rhodospirillales	Acetobacteraceae	unassigned	unassigned
OTU_5272	0	0	27	0	0	0	0	0	0	0	0	0	0	15	0	0	0	0	0	0	0	0	0	0	0	0	0	0	0	0	0	24	0	0	0	0	0	17	0	Bacteria	Proteobacteria	Gammaproteobacteria	unassigned	unassigned	unassigned	unassigned
OTU_7978	0	0	0	0	0	0	0	0	0	0	0	0	0	0	0	1	0	0	0	43	0	0	0	0	0	0	0	0	0	15	14	29	0	9	0	0	0	0	0	Bacteria	Gemmatimonadetes	Gemmatimonadetes	Gemmatimonadales	Gemmatimonadaceae	Gemmatimonas	Gemmatimonas_aurantiaca
OTU_4605	0	0	0	0	0	0	0	0	0	0	0	10	0	0	0	0	0	0	0	0	0	0	0	0	2	0	6	0	0	0	0	0	0	48	0	1	0	0	0	Bacteria	Proteobacteria	Deltaproteobacteria	Myxococcales	unassigned	unassigned	unassigned
OTU_8093	0	0	27	0	0	0	0	0	0	0	0	0	0	0	0	0	0	0	0	0	0	0	0	0	0	0	0	0	0	0	0	0	0	0	0	0	0	0	0	Bacteria	Firmicutes	Bacilli	Lactobacillales	Lactobacillaceae	Lactobacillus	unassigned
OTU_2476	65	18	57	54	1	50	7	59	19	15	20	33	83	45	142	1	0	1	1	20	67	4	31	3	48	41	0	2	1	1	0	1	12	28	38	11	37	5	14	Bacteria	Firmicutes	Clostridia	Clostridiales	Ruminococcaceae	unassigned	unassigned
OTU_4861	0	0	0	0	0	0	0	0	0	0	4	0	0	11	0	0	0	0	0	0	0	0	0	0	0	5	0	0	0	0	0	0	0	0	27	0	0	0	0	Bacteria	Proteobacteria	Alphaproteobacteria	Rhizobiales	unassigned	unassigned	unassigned
OTU_2762	0	0	0	0	0	0	0	0	0	0	0	6	0	0	0	0	0	0	0	0	0	1	0	35	0	2	38	0	0	0	0	0	0	0	5	0	11	0	0	Bacteria	Bacteroidetes	Sphingobacteriia	Sphingobacteriales	Chitinophagaceae	Gracilimonas	unassigned
OTU_390	0	0	0	57	179	210	32	57	18	0	0	0	0	0	6	1	8	1	12	96	148	0	0	0	0	0	0	2	0	4	11	161	3	0	0	0	0	0	0	Bacteria	Firmicutes	Bacilli	Lactobacillales	Lactobacillaceae	Lactobacillus	Lactobacillus_animalis
OTU_1680	6	0	23	0	0	15	0	0	0	0	16	19	21	8	20	0	0	0	1	0	3	2	25	6	11	10	7	0	0	0	8	0	0	9	0	2	9	25	38	Bacteria	Bacteroidetes	Bacteroidia	Bacteroidales	Bacteroidaceae	Bacteroides	Bacteroides_uniformis
OTU_2433	0	0	0	0	0	0	0	0	0	0	0	13	46	0	0	0	0	0	0	0	0	1	3	0	14	6	0	0	0	0	0	0	0	13	0	0	0	0	0	Bacteria	Actinobacteria	Actinobacteria	Bifidobacteriales	Bifidobacteriaceae	Bifidobacterium	Bifidobacterium_animalis_subsp._lactis
OTU_2628	0	0	0	0	0	0	0	0	0	0	0	0	0	0	0	0	0	0	0	0	0	1	0	0	0	0	0	0	0	101	0	0	0	0	0	0	0	0	0	Bacteria	Proteobacteria	Alphaproteobacteria	Sphingomonadales	Erythrobacteraceae	Erythrobacter	Erythrobacter_marinus
OTU_5486	0	0	0	0	0	0	0	0	4	9	9	0	15	0	3	0	0	0	4	14	28	5	4	0	13	13	0	0	0	7	0	58	8	2	0	3	30	2	0	Bacteria	Proteobacteria	Alphaproteobacteria	Sphingomonadales	Erythrobacteraceae	Porphyrobacter	Porphyrobacter_donghaensis
OTU_7166	0	0	0	0	0	0	0	0	0	0	0	0	30	0	0	0	0	0	0	0	0	0	0	0	0	0	0	0	0	0	0	0	0	0	0	0	0	0	0	Bacteria	Firmicutes	Clostridia	Clostridiales	Clostridiaceae_1	Clostridium_sensu_stricto	unassigned
OTU_705	0	0	0	0	0	0	0	0	0	0	1	0	0	0	1	256	0	114	0	0	3	10	33	0	4	2	0	124	161	70	1	1	0	0	0	1	0	5	0	Bacteria	Proteobacteria	Alphaproteobacteria	Sphingomonadales	Erythrobacteraceae	Porphyrobacter	unassigned
OTU_4973	0	0	0	17	0	0	0	0	0	0	0	0	0	0	0	0	0	0	0	32	0	0	0	0	0	0	0	0	0	0	0	0	0	0	0	0	0	0	0	Bacteria	Bacteroidetes	Bacteroidia	Bacteroidales	Porphyromonadaceae	unassigned	unassigned
OTU_2103	75	37	34	49	0	8	0	35	0	39	46	30	36	45	55	2	0	0	10	0	1	1	26	60	38	21	1	4	0	5	33	0	0	46	11	38	0	0	0	Bacteria	Firmicutes	Clostridia	Clostridiales	Ruminococcaceae	Flavonifractor	Flavonifractor_plautii
OTU_8250	0	0	0	0	0	0	0	0	0	0	2	13	19	47	1	0	0	0	0	0	0	1	2	8	0	9	0	0	0	1	0	0	0	0	5	0	4	0	0	Bacteria	Firmicutes	Bacilli	Bacillales	Bacillaceae_1	Bacillus	Bacillus_subterraneus
OTU_2068	0	0	18	0	15	0	0	0	0	0	12	3	5	11	2	0	0	0	0	0	0	0	16	20	6	56	0	0	0	0	0	0	0	14	0	2	0	16	0	Bacteria	Bacteroidetes	Bacteroidia	Bacteroidales	Porphyromonadaceae	unassigned	unassigned
OTU_2379	0	19	39	0	0	15	0	0	0	0	6	1	1	6	4	0	0	0	0	0	0	0	9	0	0	28	0	0	0	0	0	0	0	13	0	0	0	0	0	Bacteria	Bacteroidetes	Bacteroidia	Bacteroidales	Porphyromonadaceae	Odoribacter	Odoribacter_laneus
OTU_1426	0	0	0	34	0	0	47	87	5	0	0	0	0	0	0	0	1	0	0	0	26	0	0	0	0	0	0	1	0	14	20	0	0	0	0	0	0	0	0	Bacteria	Proteobacteria	Alphaproteobacteria	Sphingomonadales	Erythrobacteraceae	Erythrobacter	Erythrobacter_nanhaisediminis
OTU_3437	0	0	0	0	0	0	0	0	0	0	0	0	0	0	0	39	0	0	0	0	0	3	3	0	0	0	0	0	0	36	0	0	0	0	0	0	0	0	0	Bacteria	Proteobacteria	Alphaproteobacteria	Rhodospirillales	Acetobacteraceae	Roseomonas	Roseomonas_aquatica
OTU_3487	0	0	0	0	0	0	0	0	0	19	1	1	0	0	2	0	0	0	0	0	0	2	2	0	0	0	11	0	0	0	0	0	0	10	21	3	10	5	37	Bacteria	Verrucomicrobia	Opitutae	unassigned	unassigned	unassigned	unassigned
OTU_5175	0	0	0	2	0	0	0	0	0	0	0	0	1	1	5	0	0	0	0	0	0	0	4	25	0	4	0	0	0	0	0	0	0	0	0	0	0	0	46	Bacteria	Acidobacteria	Acidobacteria_Gp4	Gp4	unassigned	unassigned	unassigned
OTU_4006	0	0	0	0	0	0	0	0	0	0	0	23	25	17	1	0	0	0	0	0	0	2	2	0	0	33	0	0	0	0	0	0	0	5	0	0	15	0	0	Bacteria	Nitrospirae	Nitrospira	Nitrospirales	Nitrospiraceae	Nitrospira	unassigned
OTU_890	0	0	6	0	0	0	0	0	0	59	2	6	1	1	8	0	2	1	0	0	25	23	21	22	30	2	58	0	0	0	0	0	0	2	10	98	13	7	76	Bacteria	Proteobacteria	Alphaproteobacteria	Rhizobiales	Rhodobiaceae	unassigned	unassigned
OTU_4066	1	0	0	0	22	0	8	40	0	0	23	13	13	0	6	0	0	0	5	0	0	0	4	1	5	19	0	0	0	0	0	0	6	0	4	0	0	0	0	Bacteria	Firmicutes	Clostridia	Clostridiales	Lachnospiraceae	Clostridium_XlVa	Clostridium_nexile
OTU_1989	0	0	3	0	0	0	0	0	0	23	9	1	0	4	34	7	0	1	0	0	0	0	4	0	0	0	0	0	0	0	0	0	0	12	0	42	0	0	0	Bacteria	Proteobacteria	Gammaproteobacteria	Oceanospirillales	Halomonadaceae	Halomonas	unassigned
OTU_3403	0	13	0	0	0	0	0	0	0	0	5	0	0	0	0	0	0	0	0	0	0	0	0	0	0	0	0	0	0	0	0	0	0	47	0	0	6	0	0	Bacteria	Proteobacteria	Gammaproteobacteria	Chromatiales	Ectothiorhodospiraceae	unassigned	unassigned
OTU_5297	0	0	0	0	40	30	0	1	0	0	0	0	1	0	3	0	0	1	0	7	0	0	0	8	0	0	0	0	1	15	0	0	0	0	0	0	0	0	0	Bacteria	Proteobacteria	Betaproteobacteria	unassigned	unassigned	unassigned	unassigned
OTU_6341	0	0	0	0	0	0	0	0	0	0	0	10	21	9	0	0	0	0	0	0	0	0	0	5	0	1	0	0	0	0	0	0	0	1	0	0	8	0	0	Bacteria	Bacteroidetes	unassigned	unassigned	unassigned	unassigned	unassigned
OTU_7926	0	0	0	0	20	0	0	0	16	0	0	0	0	0	0	0	0	0	1	0	18	0	0	0	0	0	0	1	0	0	20	30	0	0	0	0	0	0	0	Bacteria	Firmicutes	Clostridia	Clostridiales	Lachnospiraceae	unassigned	unassigned
OTU_259	1	0	0	1	0	18	0	1	0	0	0	0	1	0	0	438	27	177	0	0	2	5	17	0	6	0	2	246	168	131	1	2	1	1	0	0	2	0	0	Bacteria	Actinobacteria	Actinobacteria	Actinomycetales	Nocardioidaceae	Nocardioides	unassigned
OTU_4298	0	0	0	0	0	0	0	0	0	0	0	0	0	0	0	0	0	0	0	0	0	0	0	27	0	0	38	0	0	0	0	0	0	0	0	0	0	0	0	Archaea	Euryarchaeota	unassigned	unassigned	unassigned	unassigned	unassigned
OTU_4002	0	27	0	0	0	0	0	0	0	0	20	2	3	0	1	0	0	0	0	0	1	0	2	0	0	22	9	0	0	0	0	0	0	0	0	0	0	24	0	Bacteria	Acidobacteria	Acidobacteria_Gp4	Gp4	unassigned	unassigned	unassigned
OTU_2499	0	1	0	0	0	0	0	0	0	8	0	0	0	0	0	0	0	1	0	0	0	0	0	1	0	0	22	1	2	0	0	0	0	0	1	0	0	19	68	Bacteria	Bacteroidetes	unassigned	unassigned	unassigned	unassigned	unassigned
OTU_2983	0	0	3	0	0	0	0	1	0	0	17	4	2	0	18	0	0	0	0	0	0	1	0	26	0	5	0	0	0	0	0	0	0	10	0	9	31	8	0	Bacteria	Bacteroidetes	Bacteroidia	Bacteroidales	Porphyromonadaceae	unassigned	unassigned
OTU_1077	0	0	0	0	0	0	0	0	0	17	8	39	0	0	41	1	0	0	0	0	0	141	59	17	3	0	13	0	0	0	0	0	0	24	3	0	30	9	0	Bacteria	Actinobacteria	Actinobacteria	Actinomycetales	unassigned	unassigned	unassigned
OTU_6	0	0	0	381	27	1873	18088	38	337	0	0	1	0	0	0	3	5	153	10170	28	195	3	0	0	0	0	0	3	18	0	1113	1	10	0	0	0	2	0	0	Bacteria	Proteobacteria	Gammaproteobacteria	Oceanospirillales	Halomonadaceae	Kushneria	Kushneria_marisflavi
OTU_111	68	102	79	0	0	0	0	0	12	26	33	22	85	104	37	0	0	0	0	0	0	9	45	40	999	88	20	0	0	0	0	0	0	41	16	39	36	59	126	Bacteria	Verrucomicrobia	Verrucomicrobiae	Verrucomicrobiales	Verrucomicrobiaceae	Akkermansia	Akkermansia_muciniphila
OTU_265	30	74	127	0	1	0	8	0	1	2	43	62	24	59	83	0	0	0	0	24	0	1	57	73	61	119	77	0	0	0	0	0	0	44	74	0	51	60	27	Bacteria	Bacteroidetes	Bacteroidia	Bacteroidales	Porphyromonadaceae	unassigned	unassigned
OTU_3017	0	0	0	0	8	0	0	0	0	0	0	2	0	0	1	6	0	11	0	0	0	2	18	11	1	3	7	54	62	9	1	0	0	16	0	0	0	0	0	Bacteria	Candidatus_Saccharibacteria	Saccharibacteria_genera_incertae_sedis	unassigned	unassigned	unassigned	unassigned
OTU_724	0	0	0	34	10	33	40	122	7	0	0	0	0	0	0	4	8	2	1	61	80	0	0	0	0	1	0	0	0	7	66	95	11	0	0	0	0	0	0	Bacteria	Bacteroidetes	Bacteroidia	Bacteroidales	Porphyromonadaceae	unassigned	unassigned
OTU_4294	0	2	0	0	0	0	0	0	0	0	5	0	0	0	1	0	0	1	0	0	0	6	3	3	2	0	35	0	0	0	0	0	0	1	0	35	0	2	2	Bacteria	Proteobacteria	Gammaproteobacteria	Alteromonadales	Alteromonadaceae	Marinobacter	Marinobacter_guineae
OTU_6034	0	0	0	46	0	0	0	0	1	0	0	0	0	0	0	0	0	1	0	0	0	0	0	0	0	0	0	0	0	0	0	0	0	0	0	0	0	0	0	Bacteria	Proteobacteria	Deltaproteobacteria	Myxococcales	unassigned	unassigned	unassigned
OTU_3047	0	0	0	0	0	0	0	0	0	19	0	26	0	26	8	0	0	0	0	0	0	0	3	9	18	29	9	0	0	0	0	0	0	25	0	0	0	7	0	Bacteria	Bacteroidetes	Bacteroidia	Bacteroidales	Porphyromonadaceae	unassigned	unassigned
OTU_3536	62	0	0	0	0	0	0	0	0	0	0	0	0	0	0	0	0	0	0	0	0	0	32	0	0	0	0	0	0	0	0	0	0	0	0	0	0	0	0	Bacteria	Proteobacteria	Betaproteobacteria	Burkholderiales	unassigned	unassigned	unassigned
OTU_631	0	0	0	0	0	0	0	0	0	0	1	176	1	0	53	1	0	3	0	0	0	9	69	17	3	1	80	0	0	0	0	0	0	0	13	61	0	48	6	Bacteria	Actinobacteria	Actinobacteria	Actinomycetales	unassigned	unassigned	unassigned
OTU_1865	0	0	0	0	0	0	0	0	0	0	0	0	5	0	145	0	0	0	0	0	0	1	0	0	4	2	0	0	0	0	0	0	0	3	0	0	0	0	0	Bacteria	Bacteroidetes	Bacteroidia	Bacteroidales	Prevotellaceae	Alloprevotella	Alloprevotella_rava
OTU_6540	0	0	0	0	0	0	0	0	0	45	0	0	0	0	0	0	0	0	0	0	0	0	0	0	0	0	0	0	0	0	0	0	0	0	0	0	0	0	0	Bacteria	Proteobacteria	Betaproteobacteria	Burkholderiales	Alcaligenaceae	unassigned	unassigned
OTU_6162	0	1	0	0	0	0	0	0	0	0	0	0	0	0	0	1	2	0	0	0	46	0	0	0	0	0	0	0	0	0	0	0	1	0	0	0	0	0	0	Bacteria	Proteobacteria	Alphaproteobacteria	Sphingomonadales	Sphingomonadaceae	Sphingomonas	unassigned
OTU_5991	50	0	0	0	0	0	0	0	0	0	12	6	0	0	2	0	0	0	0	0	0	0	2	5	0	5	0	0	0	0	0	0	0	15	0	0	0	0	0	Bacteria	Bacteroidetes	Bacteroidia	Bacteroidales	Porphyromonadaceae	unassigned	unassigned
OTU_5828	0	0	0	53	0	6	0	0	0	0	0	1	4	22	2	0	1	0	0	0	0	0	2	0	7	1	0	0	0	0	0	0	0	0	0	0	0	0	0	Bacteria	Acidobacteria	Acidobacteria_Gp1	Gp1	unassigned	unassigned	unassigned
OTU_2697	0	0	0	0	0	0	0	0	0	0	0	0	0	0	0	0	0	0	0	0	0	0	1	0	0	4	0	0	0	0	0	0	0	0	0	0	0	94	0	Bacteria	Deinococcus-Thermus	Deinococci	Deinococcales	Deinococcaceae	Deinococcus	unassigned
OTU_3244	1	22	0	0	0	0	0	0	0	0	0	5	1	0	1	0	0	0	0	0	0	0	1	11	0	15	0	0	0	0	0	0	0	3	0	5	17	4	0	Bacteria	Bacteroidetes	Bacteroidia	Bacteroidales	Porphyromonadaceae	unassigned	unassigned
OTU_7514	0	0	0	0	0	0	0	0	0	0	0	0	26	12	0	0	0	0	0	0	0	5	0	0	1	2	0	0	0	0	0	0	0	0	0	0	0	0	0	Bacteria	Firmicutes	Clostridia	Clostridiales	Lachnospiraceae	Clostridium_XlVa	Clostridium_aerotolerans
OTU_3718	0	0	0	0	0	0	0	0	0	0	7	0	7	15	0	0	0	0	0	0	0	0	8	6	62	0	0	0	0	0	0	0	0	0	0	0	0	0	0	Bacteria	Proteobacteria	Alphaproteobacteria	Rhizobiales	Rhizobiaceae	Rhizobium	unassigned
OTU_6655	0	0	0	0	0	0	0	0	0	0	0	0	0	0	0	0	0	0	0	0	0	0	0	39	12	0	0	0	0	0	0	0	0	0	0	0	0	0	0	Bacteria	Planctomycetes	Planctomycetia	Planctomycetales	Planctomycetaceae	unassigned	unassigned
OTU_5589	28	0	0	0	0	0	0	0	0	0	0	0	1	0	2	0	0	0	0	0	0	0	0	0	0	0	0	0	0	0	0	0	0	0	19	0	0	20	0	Bacteria	Firmicutes	Negativicutes	Selenomonadales	Veillonellaceae	Megasphaera	unassigned
OTU_20	59	0	0	0	1	0	10	1	0	0	0	1	0	20	0	18	132	14	13	1	17	0	0	0	0	0	0	14	0	0	17	9	10236	0	0	0	0	0	0	Bacteria	Proteobacteria	Gammaproteobacteria	Enterobacteriales	Enterobacteriaceae	Pantoea	unassigned
OTU_1240	27	0	0	0	0	31	0	0	0	47	0	1	59	23	6	0	0	0	0	0	0	0	3	0	10	8	3	0	0	0	0	0	0	4	9	0	0	0	14	Bacteria	Acidobacteria	Acidobacteria_Gp3	Gp3	unassigned	unassigned	unassigned
OTU_4114	0	0	0	0	0	0	0	0	0	0	0	0	4	13	0	0	0	0	0	77	0	0	3	0	0	0	0	0	0	0	0	0	0	0	0	0	0	0	0	Bacteria	Firmicutes	Clostridia	Clostridiales	Peptostreptococcaceae	Peptostreptococcus	Peptostreptococcus_anaerobius
OTU_163	0	121	136	77	1	114	0	0	2	2	47	48	242	138	106	0	0	0	0	21	0	20	135	134	188	255	23	0	0	0	0	20	8	131	64	10	18	60	24	Bacteria	Actinobacteria	Actinobacteria	Bifidobacteriales	Bifidobacteriaceae	Bifidobacterium	Bifidobacterium_longum_subsp._longum
OTU_2829	14	0	0	0	0	0	0	0	0	0	0	0	5	0	2	0	0	0	0	0	0	0	0	0	72	4	1	0	0	0	0	0	0	0	0	0	0	0	0	Bacteria	Firmicutes	Bacilli	Lactobacillales	Lactobacillaceae	Lactobacillus	Lactobacillus_salivarius
OTU_3090	0	0	0	0	0	54	0	5	0	0	0	0	0	0	4	0	0	0	0	0	0	0	3	0	0	0	0	0	0	0	0	43	0	0	0	0	0	0	0	Bacteria	Firmicutes	Bacilli	Bacillales	Bacillaceae_1	Bacillus	unassigned
OTU_4026	0	0	0	0	0	0	0	66	0	0	0	0	0	0	0	0	0	0	0	0	0	0	0	0	0	0	0	0	0	0	0	0	0	0	0	0	0	0	0	Bacteria	Proteobacteria	Deltaproteobacteria	unassigned	unassigned	unassigned	unassigned
OTU_2527	41	0	0	30	1	0	0	0	0	0	0	15	0	21	1	0	5	0	0	0	0	0	0	0	1	26	0	1	0	0	0	0	5	21	0	0	0	0	10	Bacteria	Proteobacteria	Betaproteobacteria	Burkholderiales	Comamonadaceae	Hydrogenophaga	Hydrogenophaga_atypica
OTU_2866	0	0	1	0	0	0	0	0	0	0	0	0	1	0	1	112	0	1	0	0	0	0	0	0	0	0	0	0	0	0	0	0	0	0	0	0	0	0	0	Bacteria	Actinobacteria	Actinobacteria	Actinomycetales	Nocardiaceae	Williamsia	Williamsia_muralis
OTU_2196	122	0	0	0	0	0	0	0	0	0	0	0	0	0	0	0	0	0	0	0	0	0	0	0	4	0	0	0	0	0	0	0	0	0	0	0	0	0	0	Bacteria	Bacteroidetes	Bacteroidia	Bacteroidales	Prevotellaceae	Prevotella	unassigned
OTU_419	0	34	14	0	0	0	0	0	0	92	2	1	0	4	3	0	0	1	0	0	0	11	1	43	10	0	46	0	0	7	0	0	0	29	22	134	245	0	209	Bacteria	Firmicutes	Bacilli	Bacillales	Bacillaceae_1	Bacillus	Bacillus_okhensis
OTU_4877	0	0	0	0	0	12	0	0	0	0	0	0	3	0	7	0	0	0	0	0	0	1	0	0	72	4	0	0	0	0	0	0	0	3	0	0	1	1	0	Bacteria	Firmicutes	Bacilli	Bacillales	Bacillaceae_1	Bacillus	Bacillus_muralis
OTU_5092	58	0	0	0	0	0	0	0	0	0	0	0	2	0	0	0	0	0	0	0	0	0	0	0	0	0	0	0	0	0	0	0	0	0	0	0	0	0	0	Bacteria	Proteobacteria	Deltaproteobacteria	unassigned	unassigned	unassigned	unassigned
OTU_5193	0	0	0	0	0	0	0	46	0	15	0	6	1	0	3	0	0	0	0	0	0	0	4	1	1	4	0	0	0	0	0	0	0	0	0	6	0	9	0	Bacteria	Bacteroidetes	unassigned	unassigned	unassigned	unassigned	unassigned
OTU_4312	29	0	54	0	0	0	0	0	0	0	0	0	0	0	0	0	0	0	0	0	0	1	0	0	0	0	16	5	7	9	0	0	0	0	0	0	0	0	0	Bacteria	Proteobacteria	Gammaproteobacteria	Pseudomonadales	Pseudomonadaceae	Pseudomonas	unassigned
OTU_2508	1	0	0	0	0	29	0	75	1	0	5	0	6	0	4	0	0	0	0	0	0	0	11	2	11	7	3	0	0	8	0	8	0	14	0	0	0	17	3	Bacteria	Proteobacteria	Gammaproteobacteria	Xanthomonadales	Xanthomonadaceae	Rhodanobacter	Rhodanobacter_glycinis
OTU_7884	0	0	0	0	0	0	0	0	0	0	0	0	31	0	6	0	0	0	0	0	0	1	1	0	0	1	0	0	0	0	0	0	0	0	0	0	0	0	0	Bacteria	Firmicutes	Clostridia	Clostridiales	Peptostreptococcaceae	Romboutsia	Romboutsia_sedimentorum
OTU_5212	0	0	0	0	0	0	0	0	0	0	0	0	0	0	0	0	0	0	0	0	0	1	58	0	0	1	0	0	0	0	0	0	0	0	0	0	0	0	0	Bacteria	Bacteroidetes	Cytophagia	Cytophagales	Flammeovirgaceae	Nafulsella	Nafulsella_turpanensis
OTU_6094	0	0	0	0	0	0	1	0	0	0	9	0	0	8	5	0	0	0	0	0	0	1	4	0	9	10	0	0	0	0	0	0	0	11	0	0	0	0	0	Bacteria	Cyanobacteria	Cyanobacteria	Family_I	GpI	unassigned	unassigned
OTU_6474	0	26	0	0	0	0	0	0	0	0	4	16	2	106	8	0	0	0	0	0	0	0	15	41	67	26	0	0	0	0	0	12	0	23	4	0	0	0	1	Bacteria	Firmicutes	unassigned	unassigned	unassigned	unassigned	unassigned
OTU_1131	0	0	33	0	0	0	0	0	0	66	33	19	13	33	2	0	0	0	0	0	0	2	1	0	4	12	27	0	0	0	0	0	0	0	0	0	18	0	0	Bacteria	Bacteroidetes	Bacteroidia	Bacteroidales	Porphyromonadaceae	unassigned	unassigned
OTU_590	0	11	0	0	9	0	0	0	0	0	36	98	1	2	95	0	6	20	0	0	0	18	63	4	2	2	6	1	0	0	0	0	0	15	100	27	35	73	0	Bacteria	Actinobacteria	Actinobacteria	Nitriliruptorales	Nitriliruptoraceae	Nitriliruptor	Nitriliruptor_alkaliphilus
OTU_907	0	24	79	1	1	28	0	17	3	15	13	5	44	11	24	1	0	0	0	0	0	5	10	49	26	22	9	0	0	0	0	19	0	9	0	10	34	29	22	Bacteria	Firmicutes	Clostridia	Clostridiales	unassigned	unassigned	unassigned
OTU_1477	0	0	0	31	13	28	4	2	13	0	0	0	0	0	3	1	1	1	12	23	0	0	3	0	8	0	0	0	0	0	13	59	8	0	0	0	0	0	0	Bacteria	Proteobacteria	Betaproteobacteria	Burkholderiales	Sutterellaceae	Parasutterella	Parasutterella_excrementihominis
OTU_2150	1	1	17	0	1	0	0	0	0	0	0	4	2	0	65	0	0	0	0	0	0	0	5	0	5	4	0	0	0	0	0	0	0	8	11	0	0	0	38	Bacteria	Proteobacteria	Deltaproteobacteria	Desulfovibrionales	Desulfovibrionaceae	Desulfovibrio	Desulfovibrio_piger
OTU_1235	0	33	63	0	0	0	0	0	0	0	29	15	0	13	33	0	0	0	0	0	0	22	39	0	0	1	2	0	0	0	0	0	0	7	13	0	0	5	0	Bacteria	Proteobacteria	Deltaproteobacteria	unassigned	unassigned	unassigned	unassigned
OTU_3200	0	0	0	0	0	15	0	0	0	0	0	0	0	0	0	0	0	97	0	0	0	0	0	0	0	0	0	0	0	0	0	0	0	0	0	0	0	0	0	Bacteria	Proteobacteria	Gammaproteobacteria	Oceanospirillales	Halomonadaceae	Salinicola	Salinicola_salarius
OTU_6367	1	0	1	0	0	0	0	0	0	0	1	1	2	0	1	0	0	0	0	0	0	0	0	0	15	2	0	0	0	0	0	0	0	0	0	0	0	0	44	Bacteria	Bacteroidetes	Bacteroidia	Bacteroidales	Bacteroidaceae	Bacteroides	Bacteroides_uniformis
OTU_5167	0	0	0	0	0	0	0	1	0	0	0	0	36	7	4	0	2	1	12	1	0	0	0	0	12	3	0	1	0	0	0	0	0	18	0	0	0	0	0	Bacteria	Actinobacteria	Actinobacteria	Actinomycetales	Micromonosporaceae	unassigned	unassigned
OTU_2692	0	0	0	0	0	0	0	0	0	0	0	5	38	6	8	0	0	0	0	0	0	4	0	0	4	6	28	0	0	0	0	0	0	13	21	0	28	0	0	Bacteria	Bacteroidetes	Bacteroidia	Bacteroidales	unassigned	unassigned	unassigned
OTU_1312	0	0	0	18	16	17	6	6	11	0	0	0	1	0	0	2	1	0	6	9	34	0	0	0	3	1	0	0	0	13	19	50	3	0	0	0	0	0	0	Bacteria	Proteobacteria	Gammaproteobacteria	Pseudomonadales	Moraxellaceae	Acinetobacter	Acinetobacter_schindleri
OTU_861	0	50	0	0	0	0	0	0	0	89	5	0	0	15	0	0	0	0	0	0	0	4	0	25	20	0	7	0	0	0	0	0	0	29	9	38	84	0	0	Bacteria	Bacteroidetes	Sphingobacteriia	Sphingobacteriales	unassigned	unassigned	unassigned
OTU_57	16	65	3	0	0	0	0	0	0	29	57	155	2	19	566	13	18	28	0	0	0	857	759	62	38	22	383	0	0	10	0	0	0	124	257	116	199	297	35	Bacteria	Proteobacteria	Alphaproteobacteria	Rhizobiales	Rhodobiaceae	unassigned	unassigned
OTU_4270	0	0	0	0	0	0	0	0	0	0	0	0	6	16	5	0	0	0	0	0	0	0	0	0	42	0	0	0	0	0	0	0	0	3	0	0	0	17	0	Bacteria	Acidobacteria	unassigned	unassigned	unassigned	unassigned	unassigned
OTU_7806	0	0	0	0	0	36	0	0	0	0	0	0	0	8	2	0	0	0	0	0	0	0	0	0	0	2	0	0	0	0	0	0	0	0	0	0	0	0	0	Bacteria	Proteobacteria	Deltaproteobacteria	Myxococcales	unassigned	unassigned	unassigned
OTU_5995	49	0	0	0	0	0	0	0	0	0	0	18	0	12	3	0	0	0	0	0	0	1	6	6	13	2	0	0	0	0	0	0	0	0	0	0	0	0	0	Bacteria	Acidobacteria	Acidobacteria_Gp18	Gp18	unassigned	unassigned	unassigned
OTU_3147	0	0	0	1	1	0	0	0	61	0	0	6	0	0	1	0	0	0	87	1	0	0	3	0	0	0	0	0	0	0	0	0	9	3	0	0	0	0	26	Bacteria	Firmicutes	Bacilli	Lactobacillales	Streptococcaceae	Streptococcus	Streptococcus_hyointestinalis
OTU_784	0	0	11	0	0	0	0	0	0	0	0	335	1	0	1	0	0	0	0	0	0	1	0	6	0	0	69	0	0	0	0	0	0	0	0	0	0	0	0	Bacteria	Proteobacteria	Gammaproteobacteria	unassigned	unassigned	unassigned	unassigned
OTU_6458	51	0	0	0	0	0	0	0	0	0	0	0	6	0	0	0	0	0	0	0	0	0	0	0	1	0	0	0	0	0	0	0	0	0	0	0	0	0	0	Bacteria	Bacteroidetes	Bacteroidia	Bacteroidales	unassigned	unassigned	unassigned
OTU_3561	0	0	0	0	0	0	0	0	0	60	0	0	0	0	0	0	0	0	0	0	0	0	2	0	12	0	12	0	0	0	0	0	0	0	0	0	0	0	0	Bacteria	Acidobacteria	Acidobacteria_Gp6	Gp6	unassigned	unassigned	unassigned
OTU_2769	0	0	0	0	0	0	0	0	0	0	0	0	35	0	0	0	0	0	0	0	0	0	7	0	3	0	0	0	0	0	0	0	0	44	0	0	0	0	0	Bacteria	Actinobacteria	Actinobacteria	Actinomycetales	Corynebacteriaceae	Corynebacterium	Corynebacterium_xerosis
OTU_7735	0	0	33	0	0	0	0	0	0	0	0	0	0	0	0	0	0	0	0	0	0	0	0	0	0	0	0	0	0	0	0	0	0	0	0	0	0	0	0	Bacteria	Firmicutes	Negativicutes	Selenomonadales	Veillonellaceae	Megamonas	Megamonas_funiformis
OTU_1878	0	0	0	0	66	59	0	65	14	0	0	11	8	0	2	1	1	0	0	0	0	0	3	0	2	6	0	0	0	0	0	0	0	0	0	0	0	14	0	Bacteria	Proteobacteria	Alphaproteobacteria	Rhizobiales	Rhizobiaceae	Rhizobium	Rhizobium_cellulosilyticum
OTU_2826	46	0	47	0	0	0	0	0	0	0	0	0	0	0	0	0	0	0	0	0	0	0	0	0	0	0	0	0	0	0	0	0	0	0	0	0	0	0	0	Bacteria	Proteobacteria	Gammaproteobacteria	Alteromonadales	Idiomarinaceae	Idiomarina	Pseudidiomarina_salinarum
OTU_5102	0	13	0	0	0	0	0	0	0	0	0	16	7	31	10	0	0	0	0	0	0	0	5	0	6	9	0	0	0	0	0	0	0	0	0	5	0	0	0	Bacteria	Bacteroidetes	Bacteroidia	Bacteroidales	unassigned	unassigned	unassigned
OTU_4211	0	0	0	0	0	0	0	0	0	0	0	0	1	0	0	0	0	0	0	0	0	0	0	0	0	0	0	0	0	0	0	63	0	0	0	1	0	0	0	Bacteria	Proteobacteria	Alphaproteobacteria	Rhizobiales	Brucellaceae	Ochrobactrum	unassigned
OTU_482	2	137	0	0	0	0	0	0	0	7	2	38	6	0	22	0	0	0	0	0	0	3	10	6	9	0	3	0	5	0	0	0	0	19	49	4	224	43	82	Bacteria	Proteobacteria	Gammaproteobacteria	unassigned	unassigned	unassigned	unassigned
OTU_1348	0	0	0	0	0	0	0	0	0	6	0	148	0	0	0	0	0	0	0	0	0	0	0	0	3	0	0	0	0	0	0	0	0	7	0	0	25	0	0	Bacteria	Proteobacteria	Alphaproteobacteria	Rhodospirillales	Rhodospirillaceae	unassigned	unassigned
OTU_2560	0	0	0	0	0	0	0	1	0	0	0	0	0	0	0	121	0	2	0	0	0	1	0	0	0	0	0	0	1	2	0	0	0	0	0	0	0	0	0	Bacteria	Proteobacteria	Alphaproteobacteria	Rhodobacterales	Rhodobacteraceae	Paracoccus	Paracoccus_saliphilus
OTU_2201	0	0	0	0	27	1	12	0	8	0	1	6	3	12	6	0	0	0	0	0	46	0	5	1	0	24	0	1	0	8	78	5	4	0	6	0	0	24	0	Bacteria	Proteobacteria	Betaproteobacteria	Burkholderiales	Burkholderiaceae	Cupriavidus	unassigned
OTU_5811	1	2	0	0	0	0	0	0	0	0	0	0	4	0	2	0	0	0	0	0	0	4	6	0	9	7	0	0	0	0	0	0	0	0	44	0	0	0	27	Bacteria	Verrucomicrobia	Verrucomicrobiae	Verrucomicrobiales	Verrucomicrobiaceae	Akkermansia	Akkermansia_muciniphila
OTU_7780	0	0	0	8	17	20	0	10	5	0	0	2	0	1	1	0	1	0	0	16	10	0	0	0	5	1	0	0	0	10	4	0	1	0	0	0	6	0	0	Bacteria	Proteobacteria	Gammaproteobacteria	Pseudomonadales	Moraxellaceae	Acinetobacter	Acinetobacter_variabilis
OTU_4761	0	0	0	6	7	12	2	28	2	0	0	5	0	2	0	14	1	4	6	11	15	0	1	0	6	5	0	0	0	57	8	12	1	0	0	0	0	0	0	Bacteria	Proteobacteria	Alphaproteobacteria	Rhizobiales	Phyllobacteriaceae	Mesorhizobium	unassigned
OTU_1641	29	0	0	0	2	28	0	0	0	22	2	19	26	24	10	0	0	0	1	0	0	0	12	26	12	17	0	0	0	0	0	0	0	16	0	1	0	0	0	Bacteria	Firmicutes	Bacilli	Lactobacillales	Streptococcaceae	Lactococcus	Lactococcus_lactis_subsp._tructae
OTU_8039	1	0	0	0	0	0	0	0	0	0	0	16	2	4	9	0	0	0	0	0	0	1	3	19	4	7	0	0	0	0	0	0	0	0	27	0	0	0	0	Bacteria	Acidobacteria	Acidobacteria_Gp2	Gp2	unassigned	unassigned	unassigned
OTU_5445	0	0	52	0	0	0	0	0	0	0	0	0	0	0	0	0	0	0	0	0	0	2	0	0	0	4	0	0	0	0	0	0	0	0	0	0	0	15	0	Bacteria	Actinobacteria	Actinobacteria	unassigned	unassigned	unassigned	unassigned
OTU_1516	0	0	0	0	0	0	0	0	0	0	0	2	120	6	9	0	0	0	0	0	0	5	6	13	0	14	0	0	0	0	0	0	0	25	0	0	0	0	0	Bacteria	Proteobacteria	Deltaproteobacteria	Bdellovibrionales	Bdellovibrionaceae	Bdellovibrio	Bdellovibrio_bacteriovorus
OTU_1113	0	11	0	42	53	28	0	0	5	1	27	5	37	66	14	0	0	0	0	12	22	9	66	10	32	17	0	2	0	0	0	27	5	0	0	0	0	30	17	Bacteria	Bacteroidetes	Bacteroidia	Bacteroidales	Porphyromonadaceae	Parabacteroides	Parabacteroides_merdae
OTU_6496	0	0	0	23	13	0	14	0	1	0	0	0	0	0	0	0	0	0	2	0	1	0	0	0	0	0	0	0	0	6	17	46	4	0	0	0	0	0	0	Bacteria	Proteobacteria	Alphaproteobacteria	Sphingomonadales	Sphingomonadaceae	Sphingomonas	unassigned
OTU_7429	0	0	0	0	0	35	0	0	0	0	0	0	0	0	0	0	0	0	0	0	0	0	0	0	0	0	0	0	0	0	0	0	0	0	0	0	0	0	0	Bacteria	Candidatus_Saccharibacteria	Saccharibacteria_genera_incertae_sedis	unassigned	unassigned	unassigned	unassigned
OTU_4375	0	0	0	0	0	0	0	0	0	0	0	0	21	20	0	0	0	0	0	0	0	0	6	0	0	0	0	0	0	0	0	0	0	0	8	0	0	0	0	Bacteria	Firmicutes	unassigned	unassigned	unassigned	unassigned	unassigned
OTU_894	0	0	36	1	0	1	0	1	54	57	2	11	35	73	11	0	0	0	0	0	0	5	28	4	22	46	12	0	0	0	0	0	0	20	29	19	21	6	15	Bacteria	Bacteroidetes	Bacteroidia	Bacteroidales	Porphyromonadaceae	unassigned	unassigned
OTU_4282	0	0	0	0	0	0	0	55	0	0	0	0	0	0	0	0	0	0	0	0	0	0	0	0	0	0	0	0	0	0	0	0	0	0	0	0	0	0	0	Bacteria	Actinobacteria	Actinobacteria	Solirubrobacterales	Conexibacteraceae	Conexibacter	unassigned
OTU_867	0	26	0	0	0	0	0	0	0	0	6	31	2	0	3	0	0	0	0	0	0	8	3	47	4	0	59	0	0	0	0	0	0	24	3	42	19	3	74	Bacteria	Bacteroidetes	Sphingobacteriia	Sphingobacteriales	Rhodothermaceae	unassigned	unassigned
OTU_3521	0	0	0	0	0	0	0	0	0	17	0	0	1	0	0	0	4	0	0	0	67	0	0	0	5	1	0	0	0	0	0	0	11	0	0	0	0	0	0	Bacteria	Proteobacteria	Alphaproteobacteria	Rhizobiales	unassigned	unassigned	unassigned
OTU_6092	0	0	0	0	19	0	0	0	0	0	29	22	7	0	3	0	0	0	0	0	27	0	0	7	14	9	10	0	0	0	11	0	0	28	0	0	0	0	20	Bacteria	Proteobacteria	Betaproteobacteria	Burkholderiales	Oxalobacteraceae	unassigned	unassigned
OTU_7497	41	0	0	0	0	0	0	0	0	0	0	10	18	0	19	0	0	0	0	0	0	0	5	30	11	17	0	0	0	0	0	0	0	8	0	0	0	0	0	Bacteria	Acidobacteria	Acidobacteria_Gp6	Gp6	unassigned	unassigned	unassigned
OTU_1937	39	6	0	0	19	24	0	0	0	0	0	7	7	24	38	0	4	0	0	0	0	1	13	34	29	18	0	0	0	0	32	0	0	1	15	0	0	21	25	Bacteria	Firmicutes	Bacilli	Lactobacillales	Leuconostocaceae	Weissella	Weissella_paramesenteroides
OTU_7137	0	0	0	0	0	0	0	0	0	1	8	0	1	0	6	0	0	0	0	0	0	0	2	0	32	9	0	0	0	0	0	0	0	0	0	0	0	0	0	Bacteria	Bacteroidetes	Bacteroidia	Bacteroidales	Prevotellaceae	Prevotella	unassigned
OTU_3208	0	5	0	0	0	0	0	0	0	0	4	7	0	7	5	0	0	1	0	0	0	2	11	0	2	1	0	0	0	0	0	0	0	2	48	0	4	6	0	Bacteria	Actinobacteria	Actinobacteria	Nitriliruptorales	Nitriliruptoraceae	Nitriliruptor	Nitriliruptor_alkaliphilus
OTU_3156	0	0	0	0	0	0	0	0	0	0	10	9	2	10	0	0	0	0	0	0	0	0	0	0	0	72	0	0	0	0	0	0	0	0	0	0	0	0	0	Bacteria	Chloroflexi	Anaerolineae	Anaerolineales	Anaerolineaceae	unassigned	unassigned
OTU_53	4	55	15	0	0	0	0	0	0	1	151	437	4	11	1066	0	0	2	0	0	0	6	1903	2	12	12	43	1	0	0	0	0	0	3	148	55	33	592	5	Bacteria	Bacteroidetes	Sphingobacteriia	Sphingobacteriales	Chitinophagaceae	Gracilimonas	unassigned
OTU_6736	40	4	11	8	7	1	1	72	5	4	30	7	5	15	4	3	0	0	2	3	5	1	3	12	2	5	0	0	0	2	8	7	1	3	7	0	0	4	1	Bacteria	Proteobacteria	Gammaproteobacteria	Pseudomonadales	Pseudomonadaceae	Pseudomonas	unassigned
OTU_922	0	0	0	0	0	0	0	0	0	0	0	0	0	0	0	429	0	1	0	0	0	0	1	0	0	1	0	0	0	0	0	12	1	0	0	0	0	0	0	Bacteria	Firmicutes	Bacilli	Bacillales	Planococcaceae	Planomicrobium	unassigned
OTU_1214	0	0	0	0	0	0	0	0	0	0	0	2	0	0	0	0	0	0	0	0	0	2	0	21	12	14	19	0	0	0	0	0	0	0	0	94	0	0	83	Bacteria	Proteobacteria	Deltaproteobacteria	unassigned	unassigned	unassigned	unassigned
OTU_3188	0	42	0	0	0	0	0	0	0	0	33	1	6	8	0	0	0	0	0	0	44	2	9	0	6	9	0	0	0	0	0	0	0	0	0	0	0	21	0	Bacteria	Proteobacteria	Alphaproteobacteria	Rhodospirillales	Rhodospirillaceae	Lacibacterium	Lacibacterium_aquatile
OTU_1061	0	0	0	28	31	0	16	37	4	30	0	17	45	9	7	0	0	1	0	0	0	0	15	15	7	176	1	0	0	5	13	28	0	44	0	0	0	5	8	Bacteria	Firmicutes	Clostridia	Clostridiales	Lachnospiraceae	unassigned	unassigned
OTU_7224	0	0	0	0	0	0	0	38	0	0	0	0	0	0	0	0	0	0	0	0	0	0	0	0	0	0	0	0	0	0	0	0	0	0	0	0	0	0	0	Bacteria	Proteobacteria	Betaproteobacteria	Burkholderiales	Burkholderiaceae	unassigned	unassigned
OTU_7663	0	0	0	0	0	0	0	0	0	0	0	0	0	0	0	0	0	0	0	0	0	0	0	0	0	0	0	0	0	0	29	0	0	0	0	0	0	0	0	Bacteria	Proteobacteria	Alphaproteobacteria	Sphingomonadales	Sphingomonadaceae	unassigned	unassigned
OTU_8087	0	20	0	0	0	0	0	0	0	1	22	0	0	0	4	0	0	0	0	0	0	1	0	0	0	0	0	0	0	0	0	0	0	0	0	0	0	13	0	Bacteria	Chloroflexi	Thermomicrobia	Sphaerobacterales	Sphaerobacteraceae	unassigned	unassigned
OTU_2708	20	0	0	0	0	0	0	0	0	0	0	7	18	0	7	0	0	0	0	0	0	0	0	18	18	15	0	0	0	0	0	0	0	0	0	0	0	15	0	Bacteria	Verrucomicrobia	Spartobacteria	Spartobacteria_genera_incertae_sedis	unassigned	unassigned	unassigned
OTU_788	0	0	0	0	0	0	0	0	0	0	0	48	0	0	151	0	0	1	0	0	0	61	143	8	1	1	16	0	0	0	0	0	0	1	0	0	0	7	1	Bacteria	Actinobacteria	Actinobacteria	Actinomycetales	unassigned	unassigned	unassigned
OTU_4209	0	0	0	0	0	6	0	0	0	0	0	0	0	3	0	0	0	0	0	0	0	0	0	0	0	0	0	0	0	0	0	91	4	0	0	0	0	0	0	Bacteria	Gemmatimonadetes	Gemmatimonadetes	Gemmatimonadales	Gemmatimonadaceae	Gemmatimonas	Gemmatimonas_aurantiaca
OTU_3750	0	0	0	0	0	0	0	0	0	0	1	0	0	0	4	0	0	0	0	0	0	0	2	0	2	0	7	0	0	0	0	0	0	0	6	3	0	0	73	Bacteria	Proteobacteria	Alphaproteobacteria	Alphaproteobacteria_incertae_sedis	unassigned	unassigned	unassigned
OTU_6886	0	0	0	0	0	0	0	0	0	0	0	0	1	0	0	0	0	0	0	0	0	0	3	0	0	5	0	0	0	0	0	0	0	0	0	0	0	0	32	Bacteria	Actinobacteria	Actinobacteria	Actinomycetales	unassigned	unassigned	unassigned
OTU_468	0	0	0	1	0	27	0	106	17	0	0	0	0	0	0	0	4	0	12	83	73	0	0	0	0	0	0	2	1	10	58	191	4	0	0	0	0	0	0	Bacteria	Candidatus_Saccharibacteria	unassigned	unassigned	unassigned	unassigned	unassigned
OTU_496	0	16	0	234	0	103	25	22	4	35	47	14	6	40	3	3	7	1	12	51	115	0	141	6	3	9	0	0	2	84	15	66	3	8	26	3	5	7	1	Bacteria	Proteobacteria	Gammaproteobacteria	Pseudomonadales	Moraxellaceae	Enhydrobacter	Enhydrobacter_aerosaccus
OTU_5021	0	0	0	0	0	0	0	0	0	0	0	0	29	0	0	0	0	0	0	0	0	0	4	0	0	1	0	0	0	0	0	0	0	41	0	5	0	0	0	Bacteria	Acidobacteria	Acidobacteria_Gp13	Gp13	unassigned	unassigned	unassigned
OTU_3314	0	10	0	0	0	0	1	0	0	68	3	2	1	7	2	0	1	0	0	0	23	1	1	12	5	13	0	0	0	0	0	0	0	0	18	0	0	0	0	Bacteria	Proteobacteria	Deltaproteobacteria	unassigned	unassigned	unassigned	unassigned
OTU_962	0	13	0	0	0	0	0	0	0	0	0	0	0	0	47	0	0	0	0	0	0	9	90	0	0	1	0	0	0	0	0	0	0	0	0	11	0	124	0	Bacteria	Proteobacteria	Gammaproteobacteria	Chromatiales	Chromatiaceae	Nitrosococcus	Nitrosococcus_oceani
OTU_3789	0	0	29	1	0	61	2	0	0	0	0	0	0	0	0	0	0	0	0	0	0	0	0	12	0	0	0	0	0	0	0	0	0	0	0	0	0	0	0	Bacteria	Proteobacteria	Alphaproteobacteria	unassigned	unassigned	unassigned	unassigned
OTU_846	0	0	0	0	0	0	0	0	0	0	0	0	0	0	0	249	0	38	0	0	3	0	4	3	0	0	0	49	48	0	0	1	0	0	0	0	0	0	0	Bacteria	Proteobacteria	Alphaproteobacteria	Sphingomonadales	Erythrobacteraceae	Altererythrobacter	unassigned
OTU_5246	10	0	0	0	0	18	0	0	0	0	0	5	2	0	2	0	0	0	0	0	0	0	0	0	7	0	0	0	0	0	0	0	3	0	0	0	28	0	20	Bacteria	Bacteroidetes	Bacteroidia	Bacteroidales	Porphyromonadaceae	unassigned	unassigned
OTU_366	2	0	0	0	0	0	0	0	0	0	0	0	0	0	0	0	0	0	0	0	0	2	0	23	3	3	145	0	0	0	0	0	0	107	1	0	475	0	0	Bacteria	Proteobacteria	Gammaproteobacteria	unassigned	unassigned	unassigned	unassigned
OTU_3461	71	0	0	0	0	0	0	0	0	0	0	0	0	0	0	0	0	0	0	0	0	0	0	0	0	0	0	0	0	0	0	0	0	0	0	0	0	0	0	Bacteria	Actinobacteria	Actinobacteria	Coriobacteriales	Coriobacteriaceae	Senegalimassilia	Senegalimassilia_anaerobia
OTU_6467	12	0	4	0	0	0	0	0	0	1	17	11	23	10	4	0	0	0	0	0	0	1	5	35	31	22	0	0	0	0	0	1	0	0	0	7	0	1	24	Bacteria	Acidobacteria	Acidobacteria_Gp4	Blastocatella	Blastocatella_fastidiosa	unassigned	unassigned
OTU_3195	0	0	0	47	25	2	0	0	0	0	0	7	1	0	6	0	7	3	0	0	0	0	0	0	2	0	0	0	0	5	25	0	3	0	0	12	0	0	0	Bacteria	Proteobacteria	Alphaproteobacteria	Sphingomonadales	Sphingomonadaceae	Sphingomonas	unassigned
OTU_1135	0	0	0	0	0	0	0	0	0	17	0	2	0	0	4	0	0	0	0	0	0	27	32	15	35	3	38	0	0	0	0	0	0	0	17	35	19	9	17	Bacteria	Verrucomicrobia	Verrucomicrobiae	Verrucomicrobiales	Verrucomicrobiaceae	unassigned	unassigned
OTU_5366	0	0	0	0	0	0	8	1	0	0	10	0	0	20	2	1	0	2	0	0	45	2	0	0	8	5	0	0	0	0	0	0	0	0	13	0	0	6	0	Bacteria	Proteobacteria	Deltaproteobacteria	Myxococcales	Phaselicystidaceae	Phaselicystis	Phaselicystis_flava
OTU_929	0	0	0	0	0	0	0	0	0	0	0	0	0	0	0	392	6	2	0	0	2	0	0	0	0	0	0	1	0	0	0	0	0	0	0	0	0	0	0	Bacteria	Actinobacteria	Actinobacteria	Actinomycetales	Propionibacteriaceae	Auraticoccus	Auraticoccus_monumenti
OTU_6845	0	0	0	0	0	0	0	16	0	0	1	11	1	2	0	0	0	0	0	0	0	2	2	0	6	6	0	5	0	0	0	0	0	23	0	0	0	0	0	Bacteria	Bacteroidetes	Bacteroidia	Bacteroidales	Prevotellaceae	Prevotella	Prevotella_copri
OTU_7391	0	0	0	43	1	0	0	1	0	0	0	0	0	0	0	0	0	0	0	0	0	0	0	0	0	1	0	0	0	0	0	0	0	0	0	0	0	0	0	Bacteria	Firmicutes	Clostridia	Clostridiales	Lachnospiraceae	unassigned	unassigned
OTU_3776	0	7	35	16	0	0	0	1	0	0	21	7	7	12	7	0	0	0	0	0	0	0	6	19	12	5	0	0	0	0	0	0	0	0	0	0	12	0	0	Bacteria	Bacteroidetes	Bacteroidia	Bacteroidales	Porphyromonadaceae	Parabacteroides	Parabacteroides_distasonis
OTU_3198	0	0	0	0	29	0	0	0	1	0	0	0	0	0	0	0	0	0	0	0	33	0	0	0	0	1	0	0	0	0	0	64	11	0	0	0	0	0	0	Bacteria	Bacteroidetes	Bacteroidia	Bacteroidales	Porphyromonadaceae	unassigned	unassigned
OTU_437	14	8	37	0	0	0	0	0	0	50	46	6	0	36	5	0	0	0	0	0	0	22	1	19	55	0	39	0	0	0	0	0	0	2	175	125	28	32	60	Bacteria	Proteobacteria	Alphaproteobacteria	Rhodospirillales	unassigned	unassigned	unassigned
OTU_1044	0	0	0	12	1	1	0	32	2	0	1	26	11	0	260	1	0	1	1	0	1	1	1	0	0	10	0	2	0	0	0	14	1	17	13	0	0	0	0	Bacteria	Firmicutes	Clostridia	Clostridiales	Ruminococcaceae	unassigned	unassigned
OTU_7907	0	0	0	0	0	0	0	30	0	0	0	1	0	0	0	0	0	0	0	0	0	0	0	0	0	0	0	0	0	0	0	0	0	0	0	0	0	0	0	Bacteria	Firmicutes	unassigned	unassigned	unassigned	unassigned	unassigned
OTU_5943	4	0	0	0	0	0	0	0	0	0	4	5	0	5	1	0	0	2	0	0	0	0	2	21	5	0	36	0	0	0	0	0	0	0	6	6	0	0	0	Bacteria	Proteobacteria	Alphaproteobacteria	Rhodospirillales	Rhodospirillaceae	unassigned	unassigned
OTU_4357	0	0	0	1	2	2	4	3	0	0	8	2	0	0	15	0	1	1	2	1	0	1	5	21	5	11	3	0	0	0	0	0	0	3	0	0	0	0	0	Bacteria	Proteobacteria	Gammaproteobacteria	unassigned	unassigned	unassigned	unassigned
OTU_4808	0	29	0	0	0	0	0	0	0	0	0	5	1	0	12	0	0	0	0	0	0	5	2	5	0	2	0	0	0	0	0	0	0	12	0	0	0	0	0	Bacteria	Proteobacteria	Betaproteobacteria	Burkholderiales	Alcaligenaceae	Oligella	Oligella_ureolytica
OTU_3167	0	0	0	0	0	0	0	0	0	0	2	8	2	33	5	7	0	0	0	0	0	5	16	0	1	9	0	0	0	0	0	0	0	1	15	0	12	0	16	Bacteria	Firmicutes	Bacilli	Bacillales	Planococcaceae	Planomicrobium	unassigned
OTU_7112	0	0	0	0	0	0	0	42	0	20	0	0	12	0	9	0	0	0	0	0	0	0	3	0	13	0	0	0	0	0	0	0	0	0	0	0	22	0	0	Bacteria	Firmicutes	Erysipelotrichia	Erysipelotrichales	Erysipelotrichaceae	Erysipelotrichaceae_incertae_sedis	unassigned
OTU_3547	0	25	31	0	0	0	0	0	0	0	0	9	0	0	0	0	0	0	0	0	0	0	1	1	0	0	0	0	0	0	0	0	0	0	1	0	0	1	0	Bacteria	Proteobacteria	Alphaproteobacteria	unassigned	unassigned	unassigned	unassigned
OTU_1309	185	168	2048	0	0	0	0	0	0	0	232	3	2	10	92	2	0	0	0	0	0	141	11	6	1	2	28	0	0	0	0	0	0	26	2	25	120	28	2	Bacteria	Bacteroidetes	Flavobacteriia	Flavobacteriales	Flavobacteriaceae	Gillisia	unassigned
OTU_5890	0	0	0	0	0	0	0	0	0	0	0	0	14	12	0	0	0	0	0	0	0	0	0	5	45	0	0	0	0	0	0	0	0	0	0	0	0	0	0	Bacteria	Latescibacteria	Latescibacteria_genera_incertae_sedis	unassigned	unassigned	unassigned	unassigned
OTU_5385	0	0	0	0	0	0	0	0	0	0	0	0	0	0	0	0	0	0	0	0	49	0	0	0	0	0	0	0	0	0	0	0	0	0	0	0	0	0	0	Bacteria	Proteobacteria	Alphaproteobacteria	Sphingomonadales	Sphingomonadaceae	Sphingomonas	unassigned
OTU_1889	0	0	0	0	0	0	0	0	0	0	18	6	0	6	8	0	0	0	0	0	0	125	5	0	12	5	11	0	0	0	0	0	0	0	0	3	29	5	0	Bacteria	Bacteroidetes	Flavobacteriia	Flavobacteriales	Flavobacteriaceae	unassigned	unassigned
OTU_6466	58	0	0	0	13	0	0	0	0	0	5	23	53	17	14	0	1	0	0	0	0	1	21	49	40	41	0	0	0	0	18	0	2	21	0	16	0	30	33	Bacteria	Bacteroidetes	Bacteroidia	Bacteroidales	Bacteroidaceae	Bacteroides	Bacteroides_fragilis
OTU_3933	0	0	0	0	0	0	0	0	10	0	0	0	0	0	0	2	0	0	0	53	0	0	0	0	0	0	0	0	0	12	0	0	3	0	0	0	0	0	0	Bacteria	Proteobacteria	Alphaproteobacteria	Alphaproteobacteria_incertae_sedis	unassigned	unassigned	unassigned
OTU_6865	0	0	0	0	0	0	0	0	20	8	0	16	50	8	11	0	0	0	16	0	0	2	1	0	11	23	0	0	0	0	0	0	0	6	0	0	0	0	0	Bacteria	Firmicutes	Clostridia	Clostridiales	unassigned	unassigned	unassigned
OTU_5033	0	0	0	0	0	0	0	0	0	0	0	0	0	0	23	0	0	0	0	0	0	1	7	7	0	0	0	0	0	0	0	0	0	0	0	0	0	15	0	Bacteria	Deinococcus-Thermus	Deinococci	Deinococcales	unassigned	unassigned	unassigned
OTU_8281	0	33	0	0	0	0	0	0	40	0	3	0	0	0	0	0	0	0	39	0	0	0	0	0	0	0	0	0	0	0	0	0	0	0	0	0	0	0	0	Bacteria	Bacteroidetes	Bacteroidia	Bacteroidales	Prevotellaceae	Prevotella	unassigned
OTU_206	87	11	85	0	10	0	0	0	0	74	301	90	53	273	98	0	0	0	0	1	0	10	78	66	88	150	30	0	0	0	0	0	0	147	274	7	95	15	75	Bacteria	Proteobacteria	Gammaproteobacteria	Pseudomonadales	Moraxellaceae	Acinetobacter	Acinetobacter_soli
OTU_2862	0	0	0	0	0	0	1	0	0	0	0	0	0	0	0	0	0	0	0	0	109	0	0	0	0	0	0	0	0	0	0	0	1	0	0	0	0	0	0	Bacteria	Proteobacteria	Gammaproteobacteria	unassigned	unassigned	unassigned	unassigned
OTU_6869	0	0	0	1	0	1	0	0	0	0	0	4	15	0	0	0	0	0	0	0	0	0	1	0	13	4	0	0	0	0	0	0	0	6	0	0	0	0	0	Bacteria	Bacteroidetes	Flavobacteriia	Flavobacteriales	Flavobacteriaceae	Capnocytophaga	Capnocytophaga_sputigena
OTU_1009	0	0	0	0	0	0	0	0	0	186	0	4	10	0	0	0	0	0	0	0	0	0	0	1	0	0	18	0	0	0	0	0	0	0	17	8	0	0	18	Bacteria	Proteobacteria	Deltaproteobacteria	Myxococcales	Polyangiaceae	unassigned	unassigned
OTU_783	0	0	0	0	0	0	0	0	0	0	18	0	0	0	0	10	14	10	0	0	0	0	0	0	0	0	0	242	254	0	1	0	0	0	0	0	0	0	0	Bacteria	Proteobacteria	Gammaproteobacteria	Alteromonadales	Idiomarinaceae	Idiomarina	Idiomarina_ramblicola
OTU_2468	0	0	0	0	0	0	0	0	0	3	0	41	0	0	7	0	0	0	0	0	0	11	0	0	14	0	0	0	0	0	0	0	0	0	0	3	0	10	0	Bacteria	Verrucomicrobia	Verrucomicrobiae	Verrucomicrobiales	Verrucomicrobiaceae	Luteolibacter	unassigned
OTU_2616	0	0	0	0	0	0	0	0	0	0	3	0	46	0	12	0	0	0	0	0	0	6	6	17	0	10	0	0	0	0	0	7	0	29	0	0	6	0	0	Bacteria	Proteobacteria	Alphaproteobacteria	Rhodospirillales	Rhodospirillaceae	unassigned	unassigned
OTU_3701	12	0	97	0	0	0	0	0	0	0	0	1	0	0	0	1	0	0	0	0	0	13	13	0	0	0	0	0	2	0	0	0	0	0	0	0	0	0	5	Bacteria	Bacteroidetes	Cytophagia	Cytophagales	Flammeovirgaceae	Marivirga	Marivirga_lumbricoides
OTU_6730	0	0	37	0	0	0	0	0	0	0	0	0	0	5	1	0	0	0	0	0	0	0	0	0	0	0	0	0	0	0	0	0	0	0	0	0	0	0	0	Bacteria	Proteobacteria	Alphaproteobacteria	Rhodospirillales	Acetobacteraceae	unassigned	unassigned
OTU_2732	0	0	0	0	0	0	0	1	0	0	0	0	0	0	0	20	0	7	0	0	0	0	1	0	0	0	0	61	66	0	0	0	0	0	0	0	0	0	0	Bacteria	Bacteroidetes	Flavobacteriia	Flavobacteriales	Flavobacteriaceae	Salegentibacter	unassigned
OTU_5845	0	0	0	0	0	0	0	1	0	13	0	15	10	0	3	6	0	11	0	0	0	0	3	11	13	2	0	0	0	0	0	0	0	0	0	5	0	0	0	Bacteria	Actinobacteria	Actinobacteria	Actinomycetales	Sanguibacteraceae	Sanguibacter	unassigned
OTU_3785	0	0	0	18	0	55	0	0	0	0	0	0	0	0	0	1	0	0	0	0	0	0	0	0	0	0	0	0	0	0	0	0	2	0	0	0	21	0	0	Bacteria	Proteobacteria	Alphaproteobacteria	Rhodospirillales	Acetobacteraceae	Roseomonas	Roseomonas_ludipueritiae
OTU_448	0	56	55	75	0	0	0	1	0	67	6	14	88	203	22	0	0	0	0	1	0	11	13	51	62	50	0	0	0	0	0	0	8	77	0	0	1	0	47	Bacteria	Bacteroidetes	Bacteroidia	Bacteroidales	Prevotellaceae	Prevotella	unassigned
OTU_6372	0	0	0	0	0	0	0	0	0	0	0	0	37	0	0	0	0	0	0	0	0	0	0	0	0	0	0	0	0	0	0	0	0	8	0	0	0	0	0	Bacteria	Proteobacteria	Gammaproteobacteria	Vibrionales	Vibrionaceae	Photobacterium	Photobacterium_damselae_subsp._damselae
OTU_8241	0	0	0	0	0	0	0	0	0	0	0	0	18	0	0	0	0	0	0	0	0	0	0	0	0	1	0	0	0	0	0	0	0	10	0	0	0	0	0	Bacteria	Firmicutes	Clostridia	Clostridiales	Ruminococcaceae	unassigned	unassigned
OTU_749	0	0	0	1	0	1	0	1	0	0	0	0	0	0	0	371	13	56	0	0	2	0	0	0	0	0	0	31	39	0	0	0	2	0	0	14	0	0	0	Bacteria	Proteobacteria	Alphaproteobacteria	Rhizobiales	Hyphomicrobiaceae	unassigned	unassigned
OTU_3721	0	0	0	0	0	0	0	0	0	0	0	64	0	5	6	0	0	0	0	0	0	0	0	0	1	0	0	0	0	0	0	0	0	0	0	1	0	0	0	Bacteria	Proteobacteria	unassigned	unassigned	unassigned	unassigned	unassigned
OTU_5339	0	0	0	0	0	0	0	0	0	1	0	4	40	0	0	0	0	0	0	8	0	0	0	0	1	15	0	0	0	0	12	0	0	0	0	0	0	0	0	Bacteria	Actinobacteria	Actinobacteria	Actinomycetales	unassigned	unassigned	unassigned
OTU_2428	0	0	0	0	0	0	0	0	0	12	0	2	0	0	1	5	1	2	0	2	0	72	12	8	9	9	3	0	0	1	0	0	0	0	0	0	28	0	0	Bacteria	Actinobacteria	Actinobacteria	Actinomycetales	Bogoriellaceae	Georgenia	unassigned
OTU_5469	0	0	0	0	0	52	0	0	0	0	0	0	2	0	0	0	0	0	0	0	0	0	0	0	0	2	0	0	0	0	0	0	0	0	0	0	0	0	0	Bacteria	Chloroflexi	Thermomicrobia	Sphaerobacterales	Sphaerobacteraceae	Sphaerobacter	Sphaerobacter_thermophilus
OTU_7515	0	0	0	0	0	0	0	1	6	1	48	3	18	15	4	0	0	0	0	0	0	0	4	0	0	37	0	0	0	0	0	0	2	0	0	0	0	13	0	Bacteria	Firmicutes	Bacilli	Lactobacillales	Lactobacillaceae	Lactobacillus	Lactobacillus_amylovorus
OTU_1315	0	0	0	0	0	0	0	0	0	0	0	12	0	0	32	0	0	0	0	0	0	0	0	18	5	0	40	0	0	0	0	0	0	0	9	41	2	0	54	Bacteria	Proteobacteria	Alphaproteobacteria	Alphaproteobacteria_incertae_sedis	unassigned	unassigned	unassigned
OTU_4169	0	0	0	0	0	1	0	0	0	0	0	5	2	0	1	0	0	0	0	0	0	0	0	0	4	41	0	0	0	0	0	0	0	0	0	0	0	0	37	Bacteria	Proteobacteria	Alphaproteobacteria	Sneathiellales	Sneathiellaceae	Ferrovibrio	Ferrovibrio_denitrificans
OTU_8128	0	0	0	31	0	0	0	0	0	0	0	0	0	0	6	0	0	0	0	0	0	0	0	0	0	0	0	0	0	0	0	0	0	0	0	0	0	0	0	Bacteria	Proteobacteria	Alphaproteobacteria	Caulobacterales	Caulobacteraceae	Phenylobacterium	unassigned
OTU_5257	78	59	2	24	1	0	0	21	2	37	33	10	64	5	66	0	5	0	8	9	0	13	44	51	48	61	10	0	0	1	0	0	1	31	64	33	63	72	5	Bacteria	Firmicutes	Clostridia	Clostridiales	Ruminococcaceae	unassigned	unassigned
OTU_7194	0	0	0	0	0	0	0	0	0	0	0	0	1	0	0	0	0	0	0	0	0	0	0	0	0	0	0	0	0	0	0	0	0	0	0	22	6	0	11	Bacteria	Bacteroidetes	Sphingobacteriia	Sphingobacteriales	Rhodothermaceae	unassigned	unassigned
OTU_6127	0	0	0	0	0	0	0	0	0	0	0	0	26	0	0	0	0	0	0	0	0	0	0	0	9	4	0	0	0	0	0	0	0	22	0	0	0	0	0	Bacteria	Acidobacteria	Acidobacteria_Gp6	Gp6	unassigned	unassigned	unassigned
OTU_7348	0	33	0	0	0	0	0	0	0	0	0	0	0	0	0	0	0	0	0	0	0	0	0	0	0	0	0	0	0	0	0	0	0	0	1	0	5	0	0	Bacteria	Bacteroidetes	Sphingobacteriia	Sphingobacteriales	Rhodothermaceae	unassigned	unassigned
OTU_1242	0	1	0	1	1	0	0	0	0	40	0	30	4	34	10	0	0	0	0	0	0	0	9	38	6	12	0	0	0	0	0	1	0	13	0	0	0	3	10	Bacteria	Actinobacteria	Actinobacteria	Actinomycetales	Micrococcaceae	Rothia	Rothia_dentocariosa
OTU_7816	0	0	0	0	0	0	0	0	0	12	0	0	0	0	0	0	0	0	0	0	0	0	0	0	6	0	0	0	0	0	0	0	0	27	0	0	0	0	0	Bacteria	Bacteroidetes	Sphingobacteriia	Sphingobacteriales	Aliifodinibius	Aliifodinibius_sediminis	unassigned
OTU_2432	0	0	0	0	0	0	0	0	0	0	4	3	1	8	0	0	0	0	0	0	0	0	10	20	22	6	0	0	0	0	0	0	0	1	0	8	0	25	10	Bacteria	Firmicutes	Clostridia	Clostridiales	Ruminococcaceae	unassigned	unassigned
OTU_5249	34	8	17	0	0	0	0	0	0	2	1	0	0	0	0	0	0	0	0	0	0	0	0	0	0	0	0	0	0	0	0	0	0	10	0	8	0	0	0	Bacteria	Proteobacteria	Deltaproteobacteria	Myxococcales	Haliangiaceae	Haliangium	unassigned
OTU_2079	0	0	0	1	0	0	0	0	0	0	0	0	0	0	0	1	0	0	0	0	0	0	0	0	6	0	0	1	0	0	34	81	1	0	0	0	0	0	0	Bacteria	Candidatus_Saccharibacteria	Saccharibacteria_genera_incertae_sedis	unassigned	unassigned	unassigned	unassigned
OTU_3863	0	37	0	0	0	23	0	0	0	0	3	1	4	13	2	0	0	0	0	0	0	3	0	8	5	15	1	0	0	0	0	0	0	17	0	0	8	4	0	Bacteria	Proteobacteria	Alphaproteobacteria	Sphingomonadales	Sphingomonadaceae	Sphingomonas	Sphingomonas_sediminicola
OTU_768	0	1	0	0	0	2	0	0	0	0	1	5	0	0	5	20	0	1	0	0	0	306	9	0	4	0	0	0	0	11	1	0	0	0	0	3	44	0	0	Bacteria	Actinobacteria	Actinobacteria	Actinomycetales	Micrococcaceae	Kocuria	unassigned
OTU_3979	0	0	0	0	0	118	0	0	0	0	0	0	0	0	0	0	7	0	0	0	0	0	0	0	0	0	0	0	0	0	0	0	0	0	0	0	0	0	0	Bacteria	Proteobacteria	Gammaproteobacteria	Enterobacteriales	Enterobacteriaceae	Serratia	unassigned
OTU_2882	0	28	0	0	0	0	0	0	0	0	19	0	0	22	0	0	0	0	0	0	0	0	0	0	0	1	0	0	0	0	0	0	0	11	0	0	0	0	0	Bacteria	Fusobacteria	Fusobacteriia	Fusobacteriales	Fusobacteriaceae	Cetobacterium	Cetobacterium_somerae
OTU_5646	0	0	0	42	0	0	0	0	13	0	0	0	0	0	0	0	0	0	0	0	0	0	0	0	0	0	0	0	0	0	0	0	0	0	0	0	0	0	0	Bacteria	Chloroflexi	unassigned	unassigned	unassigned	unassigned	unassigned
OTU_1031	0	24	0	0	3	0	0	0	0	14	5	3	111	87	12	0	0	0	0	0	0	0	9	2	52	13	0	0	0	0	0	0	0	10	0	0	14	0	18	Bacteria	Bacteroidetes	Bacteroidia	Bacteroidales	Porphyromonadaceae	unassigned	unassigned
OTU_3255	0	0	42	0	0	0	0	0	0	0	0	5	0	0	8	0	0	0	0	0	0	0	0	0	0	7	30	0	0	0	0	0	0	0	0	0	23	0	0	Bacteria	Acidobacteria	Acidobacteria_Gp1	Gp1	unassigned	unassigned	unassigned
OTU_7729	0	29	0	0	0	0	0	0	0	0	0	0	0	0	5	0	0	0	0	0	0	0	0	0	0	0	0	0	0	0	0	0	0	0	0	0	0	1	0	Bacteria	Bacteroidetes	Cytophagia	Cytophagales	Flammeovirgaceae	unassigned	unassigned
OTU_661	52	0	90	1	0	0	0	1	0	0	0	31	8	80	34	0	0	0	0	0	0	3	25	67	43	34	50	0	0	0	0	0	0	39	18	3	29	0	0	Bacteria	Bacteroidetes	unassigned	unassigned	unassigned	unassigned	unassigned
OTU_4933	46	0	0	0	0	0	0	0	0	0	0	0	0	0	0	0	0	0	0	0	0	0	0	22	1	0	0	0	0	0	0	0	0	0	0	0	0	0	0	Bacteria	Proteobacteria	Epsilonproteobacteria	Campylobacterales	Campylobacteraceae	Arcobacter	unassigned
OTU_5364	0	0	0	1	0	0	0	0	41	0	0	0	0	0	0	0	1	0	41	0	0	0	0	0	0	0	0	0	0	0	0	0	5	0	0	0	0	0	0	Bacteria	Firmicutes	Clostridia	Clostridiales	unassigned	unassigned	unassigned
OTU_4311	1	50	0	0	0	0	0	0	0	0	0	0	0	0	0	0	0	0	0	0	0	0	0	0	0	0	0	0	0	0	0	0	0	0	0	0	0	0	0	Archaea	Pacearchaeota	unassigned	unassigned	unassigned	unassigned	unassigned
OTU_7923	0	0	0	0	0	0	0	29	7	0	0	0	0	0	1	0	0	0	0	0	0	0	0	0	7	0	0	0	0	3	0	0	0	0	0	0	0	0	0	Bacteria	Acidobacteria	Acidobacteria_Gp3	Gp3	unassigned	unassigned	unassigned
OTU_899	0	0	2	0	0	2	8	0	0	0	0	0	0	0	0	21	0	5	0	0	0	4	0	0	0	0	0	182	168	7	0	1	0	4	0	0	0	0	0	Bacteria	Proteobacteria	Alphaproteobacteria	Rhodobacterales	Rhodobacteraceae	unassigned	unassigned
OTU_4526	0	0	0	0	0	0	0	0	0	0	0	3	0	0	0	0	0	0	0	0	0	0	0	0	4	0	0	0	0	0	0	55	0	0	0	0	0	0	0	Bacteria	Proteobacteria	Alphaproteobacteria	Sphingomonadales	Sphingomonadaceae	Sphingomonas	unassigned
OTU_6087	0	0	0	0	0	0	0	0	0	41	16	0	0	1	0	0	0	0	0	0	0	0	0	0	0	2	0	0	0	0	0	0	0	0	0	0	0	0	0	Bacteria	Acidobacteria	Acidobacteria_Gp6	unassigned	unassigned	unassigned	unassigned
OTU_1146	0	0	0	0	0	0	0	0	0	6	0	0	0	0	0	0	0	0	0	0	0	0	1	7	13	0	29	0	0	0	0	0	0	14	0	2	200	3	2	Bacteria	Bacteroidetes	Sphingobacteriia	Sphingobacteriales	unassigned	unassigned	unassigned
OTU_2118	0	0	0	0	16	0	0	60	6	0	1	7	0	6	2	0	0	0	7	17	18	0	0	0	0	2	0	0	0	0	19	0	2	4	0	0	4	6	0	Bacteria	Proteobacteria	Gammaproteobacteria	Enterobacteriales	Enterobacteriaceae	unassigned	unassigned
OTU_2397	0	0	0	0	0	0	0	0	0	0	0	0	83	12	6	0	0	0	0	0	0	0	0	0	0	7	0	0	0	0	0	0	0	3	0	0	0	5	0	Bacteria	Firmicutes	Erysipelotrichia	Erysipelotrichales	Erysipelotrichaceae	Allobaculum	Allobaculum_stercoricanis
OTU_2320	0	15	0	0	0	0	0	0	0	10	0	1	0	0	3	1	0	1	0	0	0	51	34	4	0	0	7	0	0	0	0	0	0	0	0	6	0	33	0	Bacteria	Proteobacteria	Deltaproteobacteria	Myxococcales	Sandaracinaceae	Sandaracinus	Sandaracinus_amylolyticus
OTU_4257	0	0	0	13	0	0	0	0	0	12	8	38	3	7	6	0	0	0	6	7	0	6	4	14	34	18	0	0	0	21	0	0	0	32	0	0	0	18	0	Bacteria	Proteobacteria	Alphaproteobacteria	Rhizobiales	Roseiarcaceae	Roseiarcus	Roseiarcus_fermentans
OTU_6545	1	26	0	0	0	0	0	0	0	22	0	0	1	0	0	0	0	0	0	0	0	0	0	0	3	2	0	0	0	0	0	0	0	0	2	0	0	0	16	Bacteria	Firmicutes	Clostridia	Clostridiales	unassigned	unassigned	unassigned
OTU_3756	0	0	0	0	0	0	0	0	0	0	0	0	0	0	0	0	0	0	0	0	0	0	0	0	0	0	0	0	0	0	0	59	0	0	0	0	0	0	0	Bacteria	Acidobacteria	Acidobacteria_Gp1	unassigned	unassigned	unassigned	unassigned
OTU_1705	0	0	0	0	0	0	0	0	0	0	0	0	0	0	0	0	0	0	0	0	0	0	0	0	0	0	0	0	0	0	0	0	0	143	0	0	1	0	0	Bacteria	Proteobacteria	Gammaproteobacteria	Chromatiales	Ectothiorhodospiraceae	Thiohalomonas	Thiohalomonas_denitrificans
OTU_2206	0	0	0	0	0	0	0	0	0	10	6	0	12	40	0	0	0	0	0	0	0	6	3	0	26	9	0	0	0	0	0	0	0	7	0	7	7	6	16	Bacteria	Bacteroidetes	Bacteroidia	Bacteroidales	Porphyromonadaceae	unassigned	unassigned
OTU_3757	0	0	0	0	0	0	0	0	6	0	0	0	0	0	0	0	0	0	0	0	0	0	0	0	0	0	0	0	0	0	0	71	0	0	0	0	0	0	0	Bacteria	Firmicutes	Clostridia	Clostridiales	Lachnospiraceae	unassigned	unassigned
OTU_7578	0	0	0	1	0	0	0	0	0	0	0	1	0	0	1	0	0	0	0	0	0	23	5	0	10	0	0	0	0	1	0	0	0	0	0	18	11	4	16	Bacteria	Actinobacteria	Actinobacteria	Actinomycetales	Nocardiopsaceae	Nocardiopsis	Nocardiopsis_ganjiahuensis
OTU_248	110	15	19	0	14	14	1	33	0	8	22	22	77	111	21	0	0	0	0	0	22	2	28	61	541	30	29	0	0	0	22	14	0	24	59	36	16	18	18	Bacteria	Firmicutes	Clostridia	Clostridiales	Lachnospiraceae	Clostridium_XlVa	unassigned
OTU_305	25	50	92	49	0	34	17	11	45	0	13	48	156	72	32	0	4	0	12	66	1	7	45	93	46	44	39	2	0	19	8	55	0	94	22	7	15	43	18	Bacteria	Proteobacteria	Betaproteobacteria	Burkholderiales	Burkholderiaceae	Ralstonia	Ralstonia_pickettii
OTU_5516	0	0	0	0	0	0	0	0	0	0	0	0	0	10	5	0	0	0	0	0	0	1	0	0	10	4	0	0	0	0	0	0	0	0	30	11	0	13	0	Bacteria	Proteobacteria	Gammaproteobacteria	Xanthomonadales	Sinobacteraceae	Steroidobacter	unassigned
OTU_1585	0	0	0	0	0	0	0	0	0	55	0	0	0	0	4	0	0	0	0	0	0	3	0	14	21	1	15	0	0	0	0	0	0	15	0	16	3	6	28	Bacteria	Proteobacteria	Alphaproteobacteria	Rhizobiales	unassigned	unassigned	unassigned
OTU_1430	61	0	5	5	0	0	1	0	0	1	7	10	6	25	11	0	0	0	0	0	0	5	6	3	12	25	13	0	0	0	0	0	0	0	0	6	21	9	13	Bacteria	Firmicutes	Bacilli	Lactobacillales	Lactobacillaceae	Lactobacillus	Lactobacillus_taiwanensis
OTU_2915	0	0	0	55	14	7	2	74	2	0	0	0	0	0	0	0	0	0	19	0	0	0	0	0	0	0	0	0	0	0	1	25	0	0	0	0	0	0	0	Bacteria	Candidatus_Saccharibacteria	Saccharibacteria_genera_incertae_sedis	unassigned	unassigned	unassigned	unassigned
OTU_1370	0	0	0	1	1	0	0	0	124	15	28	12	47	0	33	0	0	0	53	0	0	7	11	38	15	30	13	0	0	0	0	17	0	12	17	0	59	0	0	Bacteria	Firmicutes	Bacilli	Lactobacillales	Lactobacillaceae	Lactobacillus	unassigned
OTU_4224	0	11	0	0	0	0	0	0	0	13	0	0	20	0	17	0	0	0	0	0	0	0	7	0	0	16	0	0	0	0	0	0	0	0	0	0	0	0	0	Bacteria	Proteobacteria	Alphaproteobacteria	Rhizobiales	Rhizobiaceae	Rhizobium	Rhizobium_aggregatum
OTU_3641	0	0	0	33	0	7	0	2	0	0	0	0	0	0	1	0	0	0	0	31	0	0	0	0	0	0	0	1	0	0	0	0	0	0	0	0	0	0	0	Bacteria	Firmicutes	Clostridia	Clostridiales	Lachnospiraceae	unassigned	unassigned
OTU_6319	0	0	0	0	0	0	0	0	0	40	0	0	0	0	0	0	0	0	0	9	0	0	0	0	0	3	0	0	0	0	0	0	0	0	0	0	0	0	0	Bacteria	Acidobacteria	Acidobacteria_Gp3	Gp3	unassigned	unassigned	unassigned
OTU_3997	1	0	0	0	0	0	0	0	0	0	9	5	118	14	1	0	0	0	0	0	0	2	0	0	0	0	0	0	0	0	0	0	0	16	0	0	17	17	0	Bacteria	Firmicutes	Bacilli	Bacillales	unassigned	unassigned	unassigned
OTU_609	25	264	14	0	0	0	0	0	0	212	27	0	1	5	0	0	0	0	0	0	0	3	0	0	0	0	0	0	0	0	0	0	0	0	54	0	22	14	0	Bacteria	Bacteroidetes	Sphingobacteriia	Sphingobacteriales	unassigned	unassigned	unassigned
OTU_5661	0	0	0	0	0	40	1	108	0	0	0	0	0	0	1	0	0	0	0	2	0	0	2	0	9	0	37	0	0	0	19	0	0	0	0	0	0	0	18	Bacteria	Proteobacteria	Deltaproteobacteria	Myxococcales	unassigned	unassigned	unassigned
OTU_2643	0	0	0	54	0	0	0	1	14	0	0	12	22	0	2	0	0	0	0	0	55	0	2	0	3	4	0	1	0	0	0	0	0	6	0	0	0	0	0	Bacteria	Proteobacteria	Alphaproteobacteria	Rhizobiales	Rhizobiales_incertae_sedis	Vasilyevaea	unassigned
OTU_5522	0	0	1	0	0	0	0	0	0	20	4	3	10	21	11	0	0	0	0	0	0	0	6	62	87	38	13	0	0	5	0	0	0	0	1	0	0	8	11	Bacteria	Proteobacteria	Betaproteobacteria	unassigned	unassigned	unassigned	unassigned
OTU_2503	0	0	0	37	0	0	0	24	0	0	0	0	0	0	0	3	0	0	0	4	63	0	0	0	0	0	0	0	0	0	0	0	1	0	0	0	0	0	0	Bacteria	Proteobacteria	Alphaproteobacteria	Rhodobacterales	Rhodobacteraceae	Paracoccus	unassigned
OTU_7894	0	0	0	0	0	0	0	0	0	0	0	0	19	35	0	0	0	0	0	0	0	0	0	5	0	0	5	0	0	0	0	0	0	0	0	0	0	0	0	Bacteria	Proteobacteria	Deltaproteobacteria	unassigned	unassigned	unassigned	unassigned
OTU_122	0	0	0	0	0	0	0	0	0	0	0	0	0	0	1	6	0	82	0	0	6	0	0	5	0	0	8	1146	845	8	1	1	1	0	0	1	0	0	1	Bacteria	Firmicutes	Bacilli	Lactobacillales	Carnobacteriaceae	Alkalibacterium	unassigned
OTU_3841	0	0	0	0	0	0	0	0	0	0	0	0	0	0	0	0	0	0	0	0	67	0	0	0	0	0	0	0	0	0	0	0	0	0	0	0	0	0	0	Bacteria	Proteobacteria	Betaproteobacteria	Burkholderiales	Sutterellaceae	unassigned	unassigned
OTU_245	13	0	137	0	0	0	3	0	2	35	10	191	29	121	41	0	0	0	1	0	10	37	70	55	47	121	1	0	0	0	0	0	0	23	22	7	73	74	105	Bacteria	Firmicutes	Bacilli	Lactobacillales	Lactobacillaceae	Lactobacillus	Lactobacillus_taiwanensis
OTU_3226	0	0	0	0	0	0	0	0	0	0	0	0	0	0	0	9	0	0	0	0	0	2	68	0	2	0	0	0	0	0	0	0	0	0	0	0	0	6	0	Bacteria	Proteobacteria	Gammaproteobacteria	Oceanospirillales	Oceanospirillales_incertae_sedis	Pseudohongiella	Pseudohongiella_spirulinae
OTU_4585	0	0	0	0	0	0	0	0	0	46	0	4	0	0	3	0	0	0	0	0	0	3	0	2	0	4	0	0	0	0	0	0	0	1	0	0	0	0	0	Bacteria	Acidobacteria	Acidobacteria_Gp1	Gp1	unassigned	unassigned	unassigned
OTU_7265	0	0	0	0	0	23	0	0	5	0	0	0	0	0	0	0	0	0	5	31	0	0	0	0	0	0	0	0	0	0	0	0	0	0	0	0	0	0	0	Bacteria	Firmicutes	Clostridia	Clostridiales	Lachnospiraceae	Roseburia	unassigned
OTU_4481	0	0	0	0	14	0	6	0	1	23	13	32	14	22	15	0	0	0	0	1	60	0	3	1	48	8	0	0	0	6	0	1	0	0	0	0	21	1	0	Bacteria	Proteobacteria	Gammaproteobacteria	unassigned	unassigned	unassigned	unassigned
OTU_4899	0	0	0	0	0	0	1	0	0	0	0	1	0	14	1	0	0	0	4	49	0	0	0	6	3	6	3	0	1	0	6	0	4	15	0	1	19	0	0	Bacteria	Proteobacteria	Alphaproteobacteria	unassigned	unassigned	unassigned	unassigned
OTU_2247	0	0	0	0	0	0	0	0	0	0	0	0	0	0	1	132	0	0	0	0	1	0	59	0	0	0	0	1	0	0	0	0	1	0	0	0	0	0	0	Bacteria	Bacteroidetes	Cytophagia	Cytophagales	Cyclobacteriaceae	unassigned	unassigned
OTU_670	14	0	0	0	0	0	0	0	0	0	73	0	0	233	0	0	0	0	0	0	0	0	0	16	13	0	0	0	0	0	0	0	0	10	62	0	2	20	0	Bacteria	Chloroflexi	Anaerolineae	Anaerolineales	Anaerolineaceae	unassigned	unassigned
OTU_7843	0	0	0	0	0	0	0	0	0	0	0	4	0	0	0	0	0	0	0	0	0	0	0	4	4	0	0	0	0	0	0	0	0	0	0	8	1	0	9	Bacteria	Acidobacteria	Acidobacteria_Gp5	Gp5	unassigned	unassigned	unassigned
OTU_7953	0	0	0	0	0	0	0	0	0	0	2	0	0	0	0	0	0	0	0	0	0	0	0	0	13	0	0	0	0	0	0	0	0	8	0	21	0	0	0	Bacteria	Acidobacteria	Acidobacteria_Gp10	unassigned	unassigned	unassigned	unassigned
OTU_7125	0	0	0	0	0	0	0	0	0	51	0	0	0	0	0	0	0	0	0	0	0	0	4	0	0	0	0	0	0	0	0	0	0	0	0	0	0	0	0	Bacteria	Bacteroidetes	unassigned	unassigned	unassigned	unassigned	unassigned
OTU_625	0	25	6	0	0	0	0	0	0	10	15	95	0	17	1	0	0	0	0	0	0	1	0	0	39	0	1	0	0	0	0	0	0	40	30	69	0	24	36	Bacteria	Candidatus_Saccharibacteria	Saccharibacteria_genera_incertae_sedis	unassigned	unassigned	unassigned	unassigned
OTU_6565	0	0	0	0	0	0	0	0	0	0	11	0	0	6	3	0	0	0	0	0	0	0	0	8	0	0	5	0	0	0	0	0	0	0	0	2	0	0	0	Bacteria	Proteobacteria	Gammaproteobacteria	Legionellales	Coxiellaceae	Aquicella	unassigned
OTU_197	0	117	29	0	0	0	0	0	0	1	63	70	0	5	41	0	0	0	0	0	0	10	6	13	29	2	208	0	0	0	0	0	0	91	260	40	50	161	129	Bacteria	Proteobacteria	Gammaproteobacteria	Chromatiales	unassigned	unassigned	unassigned
OTU_1920	0	51	0	0	0	0	1	0	0	0	1	11	7	0	2	0	0	0	1	0	0	1	0	0	77	0	0	0	0	0	0	0	0	14	0	0	0	5	0	Bacteria	Bacteroidetes	Bacteroidia	Bacteroidales	Prevotellaceae	Prevotella	unassigned
OTU_2910	0	0	0	0	0	0	0	0	0	0	0	4	0	0	2	0	0	0	0	0	0	1	0	3	2	1	39	0	0	0	0	0	0	10	7	20	9	19	0	Bacteria	Proteobacteria	Gammaproteobacteria	unassigned	unassigned	unassigned	unassigned
OTU_2913	0	0	0	0	0	0	0	0	0	0	0	0	0	1	0	0	0	0	0	0	0	128	3	0	0	0	0	0	0	0	0	0	0	0	0	0	0	0	0	Bacteria	Actinobacteria	Actinobacteria	Actinomycetales	unassigned	unassigned	unassigned
OTU_1454	0	0	1	0	0	0	0	0	0	0	5	4	17	11	13	0	0	0	0	0	0	0	7	1	17	23	0	0	0	0	0	0	0	13	0	8	75	29	0	Bacteria	Bacteroidetes	Bacteroidia	Bacteroidales	Porphyromonadaceae	unassigned	unassigned
OTU_5003	0	0	0	0	0	0	0	0	0	48	0	0	0	0	0	0	0	0	0	0	0	0	0	0	0	0	0	0	0	0	0	0	0	0	0	0	0	0	0	Bacteria	Planctomycetes	Planctomycetia	Planctomycetales	Planctomycetaceae	unassigned	unassigned
OTU_2531	101	0	0	1	0	0	0	1	0	0	0	0	0	31	1	0	0	0	0	0	0	0	2	9	0	10	0	0	0	0	0	0	0	0	0	0	0	0	15	Bacteria	Proteobacteria	Alphaproteobacteria	Rhizobiales	unassigned	unassigned	unassigned
OTU_748	55	0	18	0	2	0	0	21	0	28	48	32	18	21	26	0	0	0	0	1	0	2	9	43	24	16	14	0	0	0	0	0	0	117	6	3	5	12	13	Bacteria	Bacteroidetes	Sphingobacteriia	Sphingobacteriales	Sphingobacteriaceae	Pedobacter	unassigned
OTU_4935	141	7	0	0	0	0	0	0	0	0	0	0	2	0	0	0	0	0	0	0	0	0	0	0	0	0	0	0	0	0	0	0	0	4	0	1	1	0	0	Bacteria	Proteobacteria	Gammaproteobacteria	Chromatiales	unassigned	unassigned	unassigned
OTU_8110	0	0	0	28	0	0	0	0	0	0	0	0	1	0	0	4	0	0	0	26	0	0	0	0	0	0	7	3	0	0	0	0	0	0	0	0	0	0	0	Bacteria	Proteobacteria	Alphaproteobacteria	Sphingomonadales	Sphingomonadaceae	Sphingomonas	unassigned
OTU_7565	0	0	0	0	0	0	0	0	0	0	0	0	0	0	0	56	4	0	0	0	0	0	0	0	0	0	0	0	0	0	0	0	0	0	0	0	0	0	0	Bacteria	Actinobacteria	Actinobacteria	Actinomycetales	Microbacteriaceae	unassigned	unassigned
OTU_414	0	15	20	94	80	247	38	169	15	2	2	0	3	1	1	3	12	3	33	141	157	0	5	4	5	4	12	3	0	34	95	177	8	8	8	7	27	12	82	Bacteria	Bacteroidetes	Bacteroidia	Bacteroidales	Porphyromonadaceae	Barnesiella	unassigned
OTU_6531	0	0	0	0	0	31	0	0	0	0	0	0	5	0	5	0	0	0	0	0	0	0	0	0	0	0	0	0	0	0	0	0	4	0	0	0	0	0	0	Bacteria	Bacteroidetes	Sphingobacteriia	Sphingobacteriales	Chitinophagaceae	unassigned	unassigned
OTU_5320	49	0	0	56	10	34	0	2	2	0	0	8	5	4	11	1	0	0	1	11	5	1	8	11	7	6	0	0	0	2	4	2	4	0	0	0	11	13	0	Bacteria	Actinobacteria	Actinobacteria	Actinomycetales	Micrococcaceae	Arthrobacter	unassigned
OTU_7654	0	0	0	0	0	0	0	0	0	0	0	0	0	0	0	0	0	0	0	0	0	0	0	0	0	0	0	0	0	0	0	0	0	0	0	0	0	0	33	Bacteria	Firmicutes	Clostridia	Clostridiales	Ruminococcaceae	Clostridium_IV	unassigned
OTU_432	0	23	45	0	0	0	0	0	0	5	52	186	0	0	53	0	0	2	0	0	0	4	66	29	1	12	10	0	4	1	0	0	0	19	7	120	17	104	68	Bacteria	Bacteroidetes	Sphingobacteriia	Sphingobacteriales	Chitinophagaceae	Gracilimonas	unassigned
OTU_6301	0	0	0	0	0	0	0	1	5	19	0	0	0	0	0	0	0	0	2	2	0	0	4	9	2	0	0	0	0	0	0	0	0	0	0	0	5	0	0	Bacteria	Proteobacteria	Alphaproteobacteria	Rhodobacterales	Rhodobacteraceae	Paracoccus	Paracoccus_sphaerophysae
OTU_3618	74	0	0	1	0	0	16	0	0	0	7	2	0	0	6	0	0	0	0	1	0	0	0	8	0	0	0	0	0	0	0	0	0	0	0	0	0	0	0	Bacteria	Bacteroidetes	Bacteroidia	Bacteroidales	Bacteroidaceae	Bacteroides	unassigned
OTU_1452	0	0	0	0	0	20	0	0	0	25	12	3	3	41	7	0	0	0	1	1	0	0	10	39	11	23	0	1	0	0	0	0	2	0	0	0	44	7	10	Bacteria	Bacteroidetes	Bacteroidia	Bacteroidales	Prevotellaceae	Prevotella	Prevotella_copri
OTU_428	9	59	0	0	0	0	0	0	0	124	39	11	1	6	0	0	0	1	0	0	0	1	1	152	4	2	264	0	0	0	0	0	0	19	72	24	0	7	75	Bacteria	Bacteroidetes	Sphingobacteriia	Sphingobacteriales	Chitinophagaceae	Gracilimonas	unassigned
OTU_1047	0	2	24	0	0	0	0	0	0	0	0	0	2	0	54	0	0	0	0	0	0	0	41	11	0	5	0	0	0	0	0	0	0	0	11	11	0	148	0	Bacteria	Bacteroidetes	Sphingobacteriia	Sphingobacteriales	Chitinophagaceae	Gracilimonas	unassigned
OTU_1145	1	0	0	0	0	0	0	0	0	6	21	0	1	14	0	0	0	0	0	0	0	3	0	0	0	0	0	0	0	0	0	0	0	158	0	8	0	15	32	Bacteria	Bacteroidetes	Sphingobacteriia	Sphingobacteriales	Chitinophagaceae	Balneola	Balneola_alkaliphila
OTU_599	0	18	0	0	0	0	0	0	0	16	55	40	24	46	24	0	0	0	1	0	0	1	14	14	13	60	13	0	0	0	0	22	0	33	199	0	6	5	11	Bacteria	Proteobacteria	Gammaproteobacteria	Pseudomonadales	Moraxellaceae	Acinetobacter	Acinetobacter_gyllenbergii
OTU_6887	1	0	0	1	0	0	0	1	1	0	0	1	0	33	1	0	3	0	0	0	0	0	10	21	2	6	0	0	0	0	0	0	0	9	0	0	0	0	0	Bacteria	Firmicutes	Clostridia	Clostridiales	Lachnospiraceae	Clostridium_XlVa	unassigned
OTU_6556	0	0	29	15	0	26	0	0	0	1	8	4	8	0	0	6	0	8	0	0	0	2	0	0	7	9	0	1	0	5	0	0	0	1	13	9	0	0	0	Bacteria	Proteobacteria	Alphaproteobacteria	Sphingomonadales	Sphingomonadaceae	Novosphingobium	unassigned
OTU_798	3	0	0	0	0	0	0	0	0	23	0	3	0	19	0	0	0	0	0	0	0	0	0	48	40	0	34	0	0	0	0	0	0	6	0	81	0	8	73	Bacteria	Chloroflexi	Caldilineae	Caldilineales	Caldilineaceae	Litorilinea	Litorilinea_aerophila
OTU_1345	0	0	43	0	0	0	0	0	0	0	48	1	0	0	39	1	0	0	0	0	0	1	43	0	0	0	4	0	0	0	0	0	0	0	0	1	0	36	0	Bacteria	Proteobacteria	Gammaproteobacteria	Chromatiales	Ectothiorhodospiraceae	Aquisalimonas	Aquisalimonas_lutea
OTU_3768	7	23	2	1	0	0	0	0	0	0	0	0	0	0	3	0	1	5	0	0	0	2	0	0	1	0	0	1	4	0	0	9	0	7	6	10	50	12	0	Bacteria	Proteobacteria	Gammaproteobacteria	Oceanospirillales	Saccharospirillaceae	Saccharospirillum	Saccharospirillum_impatiens
OTU_2904	0	0	0	0	0	0	0	0	0	0	32	0	3	0	5	0	1	0	0	0	0	3	5	0	3	3	0	0	1	0	0	0	1	0	29	0	0	0	18	Bacteria	Bacteroidetes	Bacteroidia	Bacteroidales	Porphyromonadaceae	unassigned	unassigned
OTU_3672	0	0	0	0	0	0	0	0	0	0	0	0	68	16	2	0	0	0	0	0	0	2	4	0	0	12	0	0	0	0	0	0	0	0	0	0	0	0	0	Bacteria	Bacteroidetes	Bacteroidia	Bacteroidales	Porphyromonadaceae	unassigned	unassigned
OTU_7298	0	0	0	0	24	0	1	0	0	0	0	0	1	11	1	0	0	0	0	0	52	2	0	0	5	1	0	1	0	0	0	0	0	8	0	0	32	0	0	Bacteria	Acidobacteria	Acidobacteria_Gp3	Gp3	unassigned	unassigned	unassigned
OTU_3974	0	0	0	0	59	0	0	0	0	0	0	0	0	0	0	1	2	0	8	0	0	0	0	0	0	0	0	0	0	0	0	0	0	0	0	0	0	0	0	Bacteria	Proteobacteria	Betaproteobacteria	Burkholderiales	unassigned	unassigned	unassigned
OTU_3969	0	0	27	0	0	0	0	0	0	0	0	0	0	15	1	0	0	0	0	0	0	2	16	9	0	0	0	0	0	0	0	0	0	0	0	0	0	0	0	Bacteria	Firmicutes	Clostridia	Clostridiales	Eubacteriaceae	Eubacterium	Eubacterium_coprostanoligenes
OTU_1895	0	0	0	0	0	0	0	1	0	0	0	0	0	0	0	53	0	3	0	0	0	3	0	0	0	3	0	0	0	94	0	0	1	0	0	0	0	0	0	Bacteria	Proteobacteria	Alphaproteobacteria	Caulobacterales	Caulobacteraceae	Brevundimonas	Brevundimonas_abyssalis
OTU_7432	0	0	0	0	0	0	0	0	0	15	0	0	0	0	0	0	0	0	0	0	0	0	0	0	2	0	0	0	0	0	0	0	0	0	0	0	0	0	19	Bacteria	Proteobacteria	Deltaproteobacteria	Myxococcales	Phaselicystidaceae	Phaselicystis	Phaselicystis_flava
OTU_4525	0	0	0	0	0	0	0	0	0	0	0	0	0	0	0	0	0	0	0	0	0	0	0	0	0	0	0	0	0	0	0	0	0	0	3	16	55	0	1	Bacteria	Parcubacteria	unassigned	unassigned	unassigned	unassigned	unassigned
OTU_3677	0	0	0	1	0	0	0	77	0	0	0	0	0	0	0	0	0	0	0	0	0	0	0	0	0	0	0	0	0	0	0	0	0	0	0	0	0	0	0	Bacteria	Proteobacteria	Alphaproteobacteria	Rhodospirillales	Acetobacteraceae	unassigned	unassigned
OTU_710	0	24	46	0	0	68	0	0	0	19	3	18	23	53	64	0	0	0	0	12	16	6	125	52	26	25	0	0	0	3	18	0	0	16	13	12	8	13	0	Bacteria	Bacteroidetes	Bacteroidia	Bacteroidales	Bacteroidaceae	Bacteroides	Bacteroides_plebeius
OTU_5080	0	0	0	19	0	0	0	0	0	0	0	0	1	0	5	0	0	0	0	0	0	0	0	0	0	0	0	0	0	0	26	52	0	0	0	0	0	0	0	Bacteria	Proteobacteria	Gammaproteobacteria	Chromatiales	unassigned	unassigned	unassigned
OTU_2870	0	0	0	20	0	0	0	0	0	0	0	8	1	0	7	0	0	0	0	0	31	2	3	0	15	12	0	0	0	0	7	61	2	0	0	0	0	0	0	Bacteria	Verrucomicrobia	Opitutae	Opitutales	Opitutaceae	Opitutus	Opitutus_terrae
OTU_6900	0	0	0	1	1	0	15	0	0	0	0	0	0	12	0	3	0	0	0	3	0	0	0	0	0	0	0	0	0	0	0	19	2	0	0	0	0	0	0	Bacteria	Proteobacteria	Gammaproteobacteria	Oceanospirillales	Halomonadaceae	Halomonas	Halomonas_axialensis
OTU_2738	24	3	1	0	0	15	0	0	0	0	23	0	0	0	5	0	0	0	0	1	0	0	0	0	0	0	0	0	0	0	0	0	0	19	0	0	0	19	0	Bacteria	Proteobacteria	Gammaproteobacteria	Oceanospirillales	Alcanivoracaceae	Alcanivorax	unassigned
OTU_3239	9	1	3	1	1	0	0	3	0	24	3	2	14	26	6	0	0	0	0	0	17	1	7	1	73	10	8	0	0	0	1	1	0	2	0	13	2	0	4	Bacteria	Proteobacteria	Deltaproteobacteria	Desulfovibrionales	Desulfovibrionaceae	Desulfovibrio	unassigned
OTU_89	56	53	47	0	0	0	0	0	0	63	221	101	6	70	241	0	0	0	0	0	0	29	0	27	34	3	156	0	0	0	0	0	0	218	399	148	102	360	17	Bacteria	Nitrospinae	Nitrospinia	Nitrospinales	Nitrospinaceae	Nitrospina	unassigned
OTU_3285	0	0	0	0	0	0	0	0	0	0	0	0	0	0	0	163	0	0	0	0	0	0	0	0	0	0	0	0	0	0	0	0	1	0	0	0	0	0	0	Bacteria	Firmicutes	Bacilli	Bacillales	Planococcaceae	Planomicrobium	unassigned
OTU_4005	0	0	0	0	0	0	0	0	0	0	0	4	35	0	2	0	0	0	0	0	0	0	8	0	0	2	0	0	0	0	0	0	0	29	0	0	0	0	0	Bacteria	Firmicutes	Erysipelotrichia	Erysipelotrichales	Erysipelotrichaceae	unassigned	unassigned
OTU_8350	0	0	0	0	0	0	0	0	0	0	0	0	0	0	0	0	0	0	0	0	0	0	2	0	0	0	0	25	21	0	1	0	0	0	0	0	0	0	0	Bacteria	Bacteroidetes	Sphingobacteriia	Sphingobacteriales	Chitinophagaceae	Gracilimonas	unassigned
OTU_1881	0	0	0	1	1	17	0	2	0	1	78	15	14	27	3	1	0	0	10	14	12	3	2	0	0	63	0	0	0	0	1	0	0	0	0	0	0	24	1	Bacteria	Proteobacteria	Gammaproteobacteria	Pseudomonadales	Moraxellaceae	Acinetobacter	Acinetobacter_baumannii
OTU_423	1	0	0	38	87	66	23	99	31	0	0	0	0	0	0	4	10	2	34	73	145	0	0	0	0	0	0	0	1	27	69	175	6	0	0	0	0	0	0	Bacteria	Proteobacteria	Gammaproteobacteria	Enterobacteriales	Enterobacteriaceae	unassigned	unassigned
OTU_2952	2	0	0	0	0	0	0	0	0	37	0	3	3	0	3	0	0	0	0	0	0	0	0	0	15	5	6	0	0	0	0	0	0	11	0	0	0	0	0	Bacteria	Proteobacteria	Alphaproteobacteria	Rhizobiales	Bradyrhizobiaceae	Bradyrhizobium	unassigned
OTU_2440	0	0	0	0	0	0	0	19	0	0	0	3	7	0	12	0	3	0	1	0	0	0	3	20	0	3	0	0	1	0	0	90	0	0	0	0	0	7	0	Bacteria	Proteobacteria	Alphaproteobacteria	Rhodospirillales	Acetobacteraceae	unassigned	unassigned
OTU_3857	6	0	35	0	0	0	0	0	0	0	13	0	1	0	0	0	0	0	0	0	0	0	0	0	0	0	0	0	0	0	0	0	0	0	0	0	0	6	0	Bacteria	Deinococcus-Thermus	Deinococci	Deinococcales	unassigned	unassigned	unassigned
OTU_3971	0	0	0	16	0	0	0	0	0	0	5	0	0	0	0	0	0	0	0	0	0	0	1	0	0	0	0	0	0	0	0	58	0	0	0	0	0	5	0	Bacteria	Acidobacteria	Acidobacteria_Gp3	Gp3	unassigned	unassigned	unassigned
OTU_3909	0	2	6	0	0	0	1	0	8	0	3	0	0	1	3	45	1	0	5	0	0	64	9	9	0	2	14	1	0	30	48	0	0	0	0	0	0	0	0	Bacteria	Actinobacteria	Actinobacteria	Actinomycetales	unassigned	unassigned	unassigned
OTU_502	0	0	0	56	28	65	18	46	7	0	0	4	0	0	0	1	2	0	6	103	56	0	0	0	0	0	0	1	1	17	113	118	4	0	0	0	0	0	0	Bacteria	Firmicutes	Bacilli	Bacillales	Bacillaceae_2	Virgibacillus	Virgibacillus_halodenitrificans
OTU_2914	1	2	0	0	2	4	10	122	26	0	2	1	2	0	4	2	0	2	2	28	98	0	6	23	2	18	0	1	2	1	63	42	9	0	0	0	0	0	0	Bacteria	Proteobacteria	Betaproteobacteria	Burkholderiales	Comamonadaceae	unassigned	unassigned
OTU_778	0	0	0	2	0	0	0	0	0	0	3	5	0	0	0	285	1	33	0	0	0	0	3	0	0	0	1	4	5	241	0	0	0	0	0	0	0	3	0	Bacteria	Proteobacteria	Alphaproteobacteria	Rhizobiales	Phyllobacteriaceae	Hoeflea	Hoeflea_marina
OTU_2021	0	0	0	0	0	0	0	0	0	0	5	7	64	0	1	0	0	0	0	0	0	0	16	21	5	4	0	0	0	0	0	0	0	26	0	0	0	0	0	Bacteria	Cyanobacteria	Cyanobacteria	Family_II	GpIIa	unassigned	unassigned
OTU_7434	0	0	0	0	0	0	0	0	0	31	0	0	0	0	0	0	0	0	0	0	0	1	0	0	2	3	0	0	0	0	0	0	0	0	0	0	0	0	0	Bacteria	Acidobacteria	Acidobacteria_Gp1	Gp1	unassigned	unassigned	unassigned
OTU_6194	0	0	0	0	0	0	0	0	0	0	0	0	0	0	0	0	0	0	0	0	0	0	0	0	1	0	0	0	0	0	0	0	0	0	41	0	0	0	0	Bacteria	Acidobacteria	Acidobacteria_Gp6	Gp6	unassigned	unassigned	unassigned
OTU_125	130	24	246	9	12	36	0	23	3	16	60	180	494	231	113	0	0	1	1	2	0	42	125	140	192	284	65	0	1	0	0	9	0	132	95	176	105	50	85	Bacteria	Bacteroidetes	Bacteroidia	Bacteroidales	Porphyromonadaceae	unassigned	unassigned
OTU_1346	18	0	30	36	33	41	18	73	1	0	14	8	49	40	11	1	1	0	6	0	10	0	11	9	87	18	0	0	0	6	33	18	1	1	31	10	16	5	13	Bacteria	Bacteroidetes	Bacteroidia	Bacteroidales	Porphyromonadaceae	Barnesiella	unassigned
OTU_2283	0	0	0	0	0	0	0	1	0	0	0	0	0	6	0	395	2	3	1	0	0	0	9	9	0	0	7	1	0	0	0	0	1	0	0	0	0	0	2	Bacteria	Actinobacteria	Actinobacteria	Actinomycetales	Intrasporangiaceae	Ornithinimicrobium	Ornithinimicrobium_humiphilum
OTU_6382	0	0	0	0	0	0	0	0	0	0	0	12	5	25	3	0	0	0	0	0	0	0	8	0	6	5	0	0	0	0	0	0	0	0	0	0	39	0	0	Bacteria	Actinobacteria	Actinobacteria	Acidimicrobiales	Acidimicrobineae_incertae_sedis	Aciditerrimonas	Aciditerrimonas_ferrireducens
OTU_5644	0	0	0	70	0	0	0	0	0	17	0	0	0	0	0	0	0	0	0	0	0	0	0	0	0	0	0	0	0	0	0	0	0	0	0	0	0	0	0	Bacteria	Actinobacteria	Actinobacteria	Acidimicrobiales	unassigned	unassigned	unassigned
OTU_3313	39	0	0	34	0	1	0	0	36	94	4	11	5	47	22	3	1	0	39	0	1	0	9	0	1	52	0	0	0	8	0	81	9	0	0	0	20	1	0	Bacteria	Firmicutes	Bacilli	Lactobacillales	Lactobacillaceae	Lactobacillus	unassigned
OTU_7253	0	0	0	0	0	0	0	0	0	0	0	0	0	0	0	0	0	0	0	0	0	0	0	20	0	0	15	0	0	0	0	0	0	0	0	0	0	0	0	Bacteria	Proteobacteria	Gammaproteobacteria	Chromatiales	Ectothiorhodospiraceae	unassigned	unassigned
OTU_3315	0	0	0	0	0	0	0	0	0	0	15	0	0	2	0	0	0	0	0	0	0	0	0	0	0	0	0	0	0	0	0	0	0	0	61	0	0	0	0	Bacteria	Proteobacteria	Gammaproteobacteria	unassigned	unassigned	unassigned	unassigned
OTU_4621	0	0	0	0	0	0	0	1	0	0	0	2	1	22	6	0	0	0	0	0	0	0	1	24	3	1	0	0	0	0	0	0	0	0	18	0	8	0	0	Bacteria	Proteobacteria	Alphaproteobacteria	Rhodospirillales	Rhodospirillaceae	unassigned	unassigned
OTU_6113	0	0	0	0	0	0	0	0	0	0	0	8	19	21	0	0	0	0	0	0	0	0	6	18	0	19	0	0	0	0	0	0	0	13	25	0	0	0	9	Bacteria	Acidobacteria	Acidobacteria_Gp6	Gp6	unassigned	unassigned	unassigned
OTU_4076	0	0	0	16	0	0	0	0	1	15	5	0	0	0	1	0	0	0	0	0	0	0	0	2	0	13	0	0	0	0	0	0	0	11	0	0	0	0	23	Bacteria	Actinobacteria	Actinobacteria	Actinomycetales	Corynebacteriaceae	Corynebacterium	Corynebacterium_imitans
OTU_4259	0	0	0	0	0	31	0	0	0	0	0	2	0	0	1	0	1	0	0	0	0	0	5	26	21	5	0	0	0	0	0	0	0	0	0	0	11	0	0	Bacteria	Bacteroidetes	Bacteroidia	Bacteroidales	Bacteroidaceae	Bacteroides	Bacteroides_coprocola
OTU_4262	0	0	0	0	0	0	0	0	0	0	1	20	14	1	19	0	0	0	0	0	0	5	11	5	18	28	0	0	0	0	0	0	0	5	0	0	0	0	0	Bacteria	Fusobacteria	Fusobacteriia	Fusobacteriales	Leptotrichiaceae	Leptotrichia	unassigned
OTU_159	0	37	141	18	39	21	1	7	7	266	33	45	65	91	70	0	2	0	0	35	0	7	110	189	138	57	106	0	0	0	3	16	0	70	124	65	55	39	97	Bacteria	Bacteroidetes	Bacteroidia	Bacteroidales	Bacteroidaceae	Bacteroides	unassigned
OTU_6277	0	0	0	0	47	21	0	0	0	0	0	0	0	0	0	0	0	0	0	0	0	0	0	0	0	0	0	0	0	0	0	0	0	0	0	0	0	0	0	Bacteria	Candidatus_Saccharibacteria	unassigned	unassigned	unassigned	unassigned	unassigned
OTU_488	0	0	0	239	52	48	15	103	5	0	0	0	0	0	0	3	26	18	12	23	15	1	0	7	0	3	0	0	2	10	0	75	65	0	4	0	0	5	0	Bacteria	Firmicutes	Bacilli	Bacillales	Staphylococcaceae	Staphylococcus	Staphylococcus_cohnii_subsp._cohnii
OTU_1091	0	0	0	1	0	46	0	0	0	0	0	0	0	0	0	4	0	1	14	0	0	0	0	0	0	0	0	1	0	4	0	163	0	0	0	0	0	0	0	Bacteria	Candidatus_Saccharibacteria	Saccharibacteria_genera_incertae_sedis	unassigned	unassigned	unassigned	unassigned
OTU_1604	0	0	0	0	0	0	0	0	0	0	2	0	0	0	0	0	0	0	0	0	0	377	33	0	0	7	0	0	0	0	0	0	0	0	0	0	22	0	0	Bacteria	Bacteroidetes	Cytophagia	Cytophagales	Flammeovirgaceae	Nafulsella	Nafulsella_turpanensis
OTU_879	1	1	28	1	7	2	1	15	2	28	5	80	73	29	16	13	1	0	4	5	6	25	22	41	47	51	8	0	0	11	20	60	5	15	0	0	23	1	0	Bacteria	Actinobacteria	Actinobacteria	Actinomycetales	Micrococcaceae	Arthrobacter	unassigned
OTU_4199	0	0	0	0	0	0	0	0	0	0	0	0	0	0	0	0	0	0	0	0	0	2	12	0	1	0	1	3	1	0	0	0	0	35	4	15	0	0	0	Bacteria	Bacteroidetes	Sphingobacteriia	Sphingobacteriales	Chitinophagaceae	Gracilimonas	unassigned
OTU_4910	0	0	0	1	0	0	0	0	107	0	0	0	0	0	2	0	0	0	138	11	0	0	0	0	2	1	0	0	0	0	0	0	0	0	0	0	0	0	0	Bacteria	Spirochaetes	Spirochaetia	Spirochaetales	Spirochaetaceae	Treponema	Treponema_bryantii
OTU_3405	0	0	74	0	0	0	0	0	0	0	0	0	0	0	0	0	0	0	0	0	0	0	0	0	0	0	0	0	0	0	0	0	0	0	0	0	0	0	0	Bacteria	Proteobacteria	Gammaproteobacteria	Chromatiales	Ectothiorhodospiraceae	unassigned	unassigned
OTU_1509	0	0	0	0	0	0	0	0	0	0	0	12	1	0	0	0	0	0	0	0	0	0	0	1	0	1	65	0	0	0	0	0	0	2	2	53	0	24	13	Bacteria	Proteobacteria	Gammaproteobacteria	Chromatiales	Ectothiorhodospiraceae	unassigned	unassigned
OTU_1598	1	0	0	0	0	0	0	0	0	0	3	16	0	1	0	0	0	0	0	0	0	1	0	14	1	1	6	0	0	0	0	0	0	0	13	67	0	3	75	Bacteria	Acidobacteria	Acidobacteria_Gp16	unassigned	unassigned	unassigned	unassigned
OTU_2090	0	19	0	0	0	0	0	0	0	14	9	3	0	0	0	0	0	0	0	0	0	0	0	14	0	0	29	0	0	0	0	0	0	0	50	7	7	0	10	Bacteria	Proteobacteria	Alphaproteobacteria	Rhizobiales	unassigned	unassigned	unassigned
OTU_2003	2	8	0	0	0	0	0	0	0	42	0	0	1	0	0	0	0	0	0	0	0	0	4	0	10	0	0	0	0	0	0	0	0	9	8	0	12	7	21	Bacteria	Proteobacteria	Gammaproteobacteria	unassigned	unassigned	unassigned	unassigned
OTU_2755	0	0	0	0	0	0	0	0	0	30	0	2	3	0	3	0	0	0	2	0	0	0	0	0	0	0	0	0	0	0	0	0	1	2	7	78	0	0	0	Bacteria	Bacteroidetes	Bacteroidia	Bacteroidales	Porphyromonadaceae	unassigned	unassigned
OTU_3973	0	0	0	0	59	29	0	0	0	0	0	0	0	0	0	0	2	0	0	0	0	0	0	0	0	5	0	0	0	14	21	0	6	0	0	0	0	0	0	Bacteria	Candidatus_Saccharibacteria	unassigned	unassigned	unassigned	unassigned	unassigned
OTU_4093	0	0	0	0	0	0	0	0	11	0	0	10	39	19	0	0	0	0	0	0	0	0	0	0	0	4	0	0	0	0	0	0	0	7	0	0	0	0	0	Bacteria	Chloroflexi	Caldilineae	Caldilineales	Caldilineaceae	Litorilinea	Litorilinea_aerophila
OTU_5627	0	17	0	0	0	2	0	1	0	0	7	0	25	0	2	0	0	0	1	2	0	0	4	10	2	0	0	0	0	0	0	0	0	7	16	0	0	4	0	Bacteria	Proteobacteria	Gammaproteobacteria	Xanthomonadales	Xanthomonadaceae	Pseudoxanthomonas	unassigned
OTU_5240	52	0	0	0	0	0	0	0	0	0	0	0	0	0	0	0	0	0	0	0	0	0	0	0	0	0	0	0	0	0	0	0	0	0	0	0	0	0	0	Bacteria	Firmicutes	Clostridia	Clostridiales	Lachnospiraceae	unassigned	unassigned
OTU_2461	35	0	25	16	58	0	10	0	8	0	0	0	1	10	0	0	14	0	1	17	62	1	3	0	5	9	0	0	0	22	0	0	16	0	0	0	0	0	0	Bacteria	Proteobacteria	Alphaproteobacteria	Alphaproteobacteria_incertae_sedis	unassigned	unassigned	unassigned
OTU_3690	70	0	0	0	0	0	0	0	0	0	0	0	3	0	10	0	0	0	0	0	0	0	15	0	13	18	0	0	0	0	0	0	0	0	0	0	0	0	0	Bacteria	Actinobacteria	Actinobacteria	Coriobacteriales	Coriobacteriaceae	Senegalimassilia	Senegalimassilia_anaerobia
OTU_7552	0	0	0	0	0	0	0	39	0	0	0	0	0	0	0	0	0	0	0	0	0	0	0	0	0	0	0	0	0	0	0	0	0	0	0	0	0	0	0	Bacteria	Actinobacteria	Actinobacteria	Actinomycetales	unassigned	unassigned	unassigned
OTU_4323	2	0	78	0	1	0	0	0	0	0	0	0	0	0	2	5	3	29	0	0	0	0	0	0	1	1	0	0	0	15	0	0	0	0	1	29	0	0	0	Bacteria	Proteobacteria	Gammaproteobacteria	Oceanospirillales	Halomonadaceae	Halomonas	Halomonas_alkaliphila
OTU_3303	0	0	10	0	0	0	0	0	0	0	0	0	0	0	0	16	17	13	0	0	0	0	0	0	0	0	0	3	2	0	0	0	0	1	0	3	0	75	0	Bacteria	Proteobacteria	Gammaproteobacteria	Oceanospirillales	Halomonadaceae	Halomonas	unassigned
OTU_5097	48	0	0	0	0	0	0	0	0	0	0	0	0	0	0	0	0	0	0	0	0	0	0	0	0	0	0	0	0	0	0	0	0	0	0	0	0	0	0	Bacteria	Actinobacteria	Actinobacteria	Bifidobacteriales	Bifidobacteriaceae	Bifidobacterium	Bifidobacterium_bifidum
OTU_8141	0	0	0	0	10	0	0	22	0	0	0	0	0	0	0	2	0	0	13	0	0	0	0	0	0	0	0	0	0	11	1	10	5	0	0	0	0	0	0	Bacteria	Actinobacteria	Actinobacteria	Actinomycetales	Micrococcaceae	Arthrobacter	unassigned
OTU_2563	0	0	0	0	0	0	0	0	0	0	0	8	2	0	0	0	0	0	0	0	0	0	108	0	0	0	0	0	0	0	0	0	0	0	0	0	0	0	0	Bacteria	Proteobacteria	Alphaproteobacteria	Rhizobiales	Methylobacteriaceae	Methylobacterium	Methylobacterium_variabile
OTU_7234	0	0	0	29	0	1	0	0	16	14	3	1	5	0	5	0	0	0	7	56	0	0	0	0	10	42	0	0	0	0	0	0	0	6	11	0	0	0	0	Bacteria	Firmicutes	Clostridia	Clostridiales	Lachnospiraceae	Clostridium_XlVa	unassigned
OTU_1601	0	0	0	0	0	0	1	0	0	0	0	0	0	0	4	333	8	234	0	0	2	4	0	0	0	0	0	80	81	0	1	0	0	0	0	0	0	0	0	Bacteria	Proteobacteria	Gammaproteobacteria	Oceanospirillales	Halomonadaceae	Halomonas	unassigned
OTU_8091	0	0	20	0	0	0	0	0	0	0	0	7	0	6	3	0	0	0	0	0	0	0	0	21	5	4	0	0	0	0	0	0	0	0	0	0	0	0	12	Bacteria	Gemmatimonadetes	Gemmatimonadetes	Gemmatimonadales	Gemmatimonadaceae	Gemmatimonas	Gemmatimonas_aurantiaca
OTU_3104	0	0	0	0	0	0	0	0	0	0	0	7	0	0	4	0	0	2	0	0	0	0	24	0	2	2	0	0	0	0	0	0	0	100	0	2	0	32	2	Bacteria	Proteobacteria	Gammaproteobacteria	Oceanospirillales	Halomonadaceae	Halomonas	Halomonas_ventosae
OTU_2376	0	5	0	0	0	0	0	0	0	6	9	0	1	0	0	0	0	0	0	0	0	1	0	0	3	0	0	0	0	0	0	0	0	15	32	0	22	0	0	Bacteria	Proteobacteria	unassigned	unassigned	unassigned	unassigned	unassigned
OTU_4183	0	0	0	1	0	0	0	0	0	0	0	0	0	1	2	0	0	0	0	0	0	1	44	0	5	23	0	0	0	0	0	0	0	14	0	0	0	14	12	Bacteria	Proteobacteria	Betaproteobacteria	Burkholderiales	Alcaligenaceae	Paenalcaligenes	Paenalcaligenes_hermetiae
OTU_7142	0	0	0	0	0	0	0	0	0	0	0	15	0	0	0	0	0	0	0	0	0	0	0	15	1	28	0	0	0	0	0	0	0	0	0	0	0	0	0	Bacteria	Bacteroidetes	Sphingobacteriia	Sphingobacteriales	Chitinophagaceae	Parasegetibacter	Parasegetibacter_luojiensis
OTU_3698	0	21	13	0	0	0	1	0	7	0	0	7	3	31	10	0	0	0	0	0	0	0	53	42	11	43	0	0	0	0	0	6	0	0	0	0	11	0	0	Bacteria	Firmicutes	Bacilli	Bacillales	Staphylococcaceae	Jeotgalicoccus	unassigned
OTU_6670	0	0	0	0	0	0	0	0	1	0	0	1	2	0	0	8	0	1	0	1	24	0	0	0	1	0	0	0	0	9	0	51	3	0	0	0	0	0	0	Bacteria	Actinobacteria	Actinobacteria	Actinomycetales	Microbacteriaceae	Curtobacterium	unassigned
OTU_3264	0	0	0	0	0	0	0	0	0	39	0	0	1	5	0	0	1	0	0	0	0	1	2	0	31	26	0	0	0	0	0	0	0	0	0	0	0	7	0	Bacteria	Proteobacteria	Epsilonproteobacteria	Campylobacterales	Helicobacteraceae	Helicobacter	Helicobacter_pylori
OTU_7399	0	0	0	1	50	0	21	0	0	0	0	0	0	0	3	0	0	0	0	31	0	0	0	0	0	0	0	0	0	0	0	0	9	1	0	0	0	0	0	Bacteria	Acidobacteria	Acidobacteria_Gp3	Candidatus_Solibacter	unassigned	unassigned	unassigned
OTU_1391	0	0	0	75	29	25	2	52	15	0	17	0	3	35	1	0	0	0	0	1	29	0	7	8	0	7	24	0	0	1	0	20	3	0	0	0	0	6	0	Bacteria	Proteobacteria	Betaproteobacteria	Burkholderiales	Sutterellaceae	Parasutterella	unassigned
OTU_2886	0	0	0	33	0	0	15	0	19	0	0	0	0	0	0	1	5	0	8	0	37	0	0	0	0	0	0	0	0	3	0	0	1	0	0	0	0	0	0	Bacteria	Firmicutes	Clostridia	Clostridiales	Lachnospiraceae	Clostridium_XlVa	unassigned
OTU_1231	1	0	36	1	3	0	1	10	8	0	11	21	73	56	16	0	0	0	1	38	60	13	6	40	53	34	27	0	0	0	19	0	1	17	0	6	0	6	0	Bacteria	Proteobacteria	Gammaproteobacteria	Pasteurellales	Pasteurellaceae	Haemophilus	Haemophilus_parainfluenzae
OTU_4805	0	46	0	0	0	0	0	0	0	0	0	0	0	0	9	0	0	0	0	0	0	0	7	0	3	0	0	0	0	0	0	0	0	0	0	0	14	0	0	Bacteria	Bacteroidetes	Sphingobacteriia	Sphingobacteriales	Rhodothermaceae	unassigned	unassigned
OTU_5389	0	0	0	0	0	0	0	0	0	0	0	0	0	0	0	0	0	0	0	0	43	0	0	0	0	10	0	1	0	0	0	0	0	0	0	0	0	0	0	Bacteria	Proteobacteria	Alphaproteobacteria	Rhodospirillales	Rhodospirillaceae	unassigned	unassigned
OTU_8107	0	0	0	78	0	1	1	0	11	0	16	0	5	9	6	0	0	0	0	0	0	1	18	0	6	11	0	0	0	15	0	11	1	0	0	0	42	0	0	Bacteria	Acidobacteria	Acidobacteria_Gp3	Candidatus_Solibacter	unassigned	unassigned	unassigned
OTU_323	118	29	52	0	1	0	5	1	3	12	67	39	152	141	47	0	12	2	0	0	0	3	50	67	141	101	47	0	0	0	0	41	0	63	1	2	68	25	71	Bacteria	Bacteroidetes	Bacteroidia	Bacteroidales	Porphyromonadaceae	unassigned	unassigned
OTU_3369	0	0	0	0	0	0	0	0	0	0	29	10	2	7	0	0	0	0	0	0	0	0	9	0	0	12	0	0	0	0	0	0	0	8	0	0	0	8	0	Bacteria	Proteobacteria	Alphaproteobacteria	Rhizobiales	Rhizobiaceae	Ciceribacter	Ciceribacter_lividus
OTU_2587	0	0	0	0	0	0	0	0	0	0	0	1	0	0	3	20	0	1	0	0	0	97	9	0	0	0	8	0	0	15	0	0	0	10	0	0	0	6	0	Bacteria	Actinobacteria	Actinobacteria	unassigned	unassigned	unassigned	unassigned
OTU_121	16	18	66	270	344	282	59	300	71	13	99	33	31	62	40	2	30	4	61	284	445	16	28	34	190	51	0	1	3	63	84	340	50	7	0	34	0	77	32	Bacteria	Firmicutes	Erysipelotrichia	Erysipelotrichales	Erysipelotrichaceae	unassigned	unassigned
OTU_6821	0	0	0	0	0	0	0	0	0	40	0	0	0	0	0	0	0	0	0	0	0	0	0	0	0	0	0	0	0	0	0	0	0	0	0	0	0	0	0	Bacteria	Proteobacteria	Deltaproteobacteria	Myxococcales	Haliangiaceae	Haliangium	Haliangium_tepidum
OTU_7388	0	9	0	38	0	0	0	0	0	0	0	0	0	0	0	0	0	0	0	0	0	0	0	0	0	0	0	0	0	0	0	0	0	2	0	0	0	0	0	Bacteria	Proteobacteria	Betaproteobacteria	Burkholderiales	Sutterellaceae	Parasutterella	Parasutterella_excrementihominis
OTU_1361	0	0	0	29	23	12	9	88	35	0	0	0	0	0	0	3	8	0	8	55	0	0	0	0	0	0	0	0	0	16	25	1	4	0	0	0	0	0	0	Bacteria	Proteobacteria	Gammaproteobacteria	Enterobacteriales	Enterobacteriaceae	Arsenophonus	Arsenophonus_nasoniae
OTU_3932	0	0	0	0	0	0	0	0	54	0	0	0	0	0	0	0	0	0	29	1	0	0	0	0	0	0	0	0	0	0	0	0	0	0	0	0	0	0	0	Bacteria	Bacteroidetes	unassigned	unassigned	unassigned	unassigned	unassigned
OTU_1008	0	15	0	0	0	0	0	0	0	89	0	13	1	0	0	0	0	0	0	0	0	2	2	12	17	0	50	0	0	0	0	0	0	2	2	10	56	0	58	Bacteria	Bacteroidetes	Sphingobacteriia	Sphingobacteriales	Rhodothermaceae	unassigned	unassigned
OTU_7290	0	0	0	0	0	0	0	0	0	0	0	0	0	0	0	0	0	0	0	0	0	0	0	0	0	0	0	0	0	0	0	0	0	3	36	0	0	0	0	Bacteria	Proteobacteria	Betaproteobacteria	Rhodocyclales	Rhodocyclaceae	Sulfurisoma	Sulfurisoma_sediminicola
OTU_1818	0	0	0	0	0	0	0	0	0	0	0	86	19	31	22	0	0	0	0	0	0	0	32	0	0	6	0	0	0	0	0	0	0	0	0	1	0	0	0	Bacteria	Actinobacteria	Actinobacteria	Coriobacteriales	Coriobacteriaceae	unassigned	unassigned
OTU_6074	0	0	0	0	0	0	14	0	0	49	0	12	4	23	5	0	1	0	0	26	0	1	1	3	0	13	0	0	0	0	0	0	0	0	13	10	0	0	0	Bacteria	Proteobacteria	Betaproteobacteria	Hydrogenophilales	Hydrogenophilaceae	Thiobacillus	unassigned
OTU_2609	0	0	0	0	0	25	16	0	0	0	0	0	0	0	0	85	0	11	0	0	0	0	0	0	0	0	0	0	0	6	0	0	1	0	0	0	0	0	0	Bacteria	Actinobacteria	Actinobacteria	Actinomycetales	Dietziaceae	Dietzia	unassigned
OTU_2698	1	0	7	0	21	0	0	0	0	4	0	0	0	0	0	0	0	2	0	0	0	0	0	23	3	0	49	0	0	0	0	0	0	0	0	48	0	1	2	Bacteria	Actinobacteria	Actinobacteria	Solirubrobacterales	unassigned	unassigned	unassigned
OTU_4017	0	0	0	0	0	0	0	3	0	0	0	0	30	8	0	0	0	0	0	0	0	0	0	0	0	0	0	0	0	0	0	0	1	15	0	0	17	0	0	Bacteria	Bacteroidetes	Bacteroidia	Bacteroidales	Prevotellaceae	Prevotella	unassigned
OTU_5747	0	0	0	0	0	0	0	0	0	0	8	0	0	0	0	0	0	0	0	0	0	0	3	22	0	0	39	0	0	0	0	0	0	0	0	2	0	0	2	Bacteria	Actinobacteria	Actinobacteria	Actinomycetales	unassigned	unassigned	unassigned
OTU_201	0	0	0	1	261	0	0	1	0	0	0	0	0	0	0	531	2	419	0	0	1	13	0	0	10	0	0	96	92	49	1	1	1	3	0	52	20	0	0	Bacteria	Bacteroidetes	Flavobacteriia	Flavobacteriales	Flavobacteriaceae	unassigned	unassigned
OTU_738	24	2	23	20	0	38	17	1	8	13	12	21	21	46	17	1	0	0	6	8	1	4	13	17	0	167	15	0	0	1	0	101	1	24	24	4	31	25	60	Bacteria	Bacteroidetes	Bacteroidia	Bacteroidales	Porphyromonadaceae	unassigned	unassigned
OTU_3027	0	0	0	23	0	0	1	1	57	0	4	0	0	1	23	0	0	1	9	0	0	0	4	0	5	7	0	0	0	0	0	0	0	8	0	0	0	0	0	Bacteria	Firmicutes	Clostridia	Clostridiales	unassigned	unassigned	unassigned
OTU_7995	0	0	0	0	0	0	0	0	0	0	0	0	0	0	0	0	0	0	0	0	38	0	0	0	0	6	0	0	0	0	0	0	0	0	0	0	0	0	0	Bacteria	Proteobacteria	Alphaproteobacteria	Rhodospirillales	Rhodospirillaceae	unassigned	unassigned
OTU_3587	0	0	0	0	0	0	0	0	0	0	0	0	0	10	0	0	0	0	0	0	0	0	0	0	0	0	0	0	0	0	0	0	0	0	48	0	28	0	0	Bacteria	Actinobacteria	Actinobacteria	unassigned	unassigned	unassigned	unassigned
OTU_1313	0	0	7	32	0	0	0	70	0	11	3	0	1	1	3	0	1	1	4	0	20	2	0	1	6	6	0	0	0	7	33	38	11	0	8	0	0	8	0	Bacteria	Bacteroidetes	unassigned	unassigned	unassigned	unassigned	unassigned
OTU_2354	0	0	0	2	39	1	1	0	0	0	0	1	1	0	1	0	0	0	1	2	58	0	2	5	52	2	0	0	1	0	0	0	5	6	0	0	0	0	0	Bacteria	Proteobacteria	Gammaproteobacteria	unassigned	unassigned	unassigned	unassigned
OTU_344	1	164	146	0	0	1	0	6	0	58	52	6	35	10	42	0	0	0	0	15	0	5	30	73	81	22	11	0	0	0	20	0	0	2	107	6	110	51	53	Bacteria	Firmicutes	Clostridia	Clostridiales	Ruminococcaceae	Flavonifractor	Flavonifractor_plautii
OTU_120	0	3	51	0	0	24	0	0	0	37	7	757	7	9	39	0	0	0	0	1	0	67	2	153	65	7	410	0	0	0	0	0	0	160	89	52	130	20	46	Bacteria	Actinobacteria	Actinobacteria	Actinomycetales	unassigned	unassigned	unassigned
OTU_6023	0	0	49	0	0	0	0	0	0	0	0	1	0	0	1	0	0	0	0	0	0	0	17	13	2	0	3	0	0	0	0	0	0	0	0	0	0	0	5	Bacteria	Proteobacteria	Gammaproteobacteria	Legionellales	Coxiellaceae	Aquicella	unassigned
OTU_7463	0	0	0	0	0	2	0	0	0	4	24	6	0	4	0	0	0	0	0	0	0	0	1	7	0	5	0	0	0	0	0	0	0	0	0	0	0	0	0	Bacteria	Acidobacteria	Acidobacteria_Gp17	Gp17	unassigned	unassigned	unassigned
OTU_3166	0	0	0	0	0	0	0	0	0	1	0	1	0	0	8	2	1	1	0	0	0	2	13	0	15	2	0	7	11	1	0	0	0	43	0	7	14	18	19	Bacteria	Actinobacteria	Actinobacteria	unassigned	unassigned	unassigned	unassigned
OTU_5513	0	0	0	0	0	1	0	0	0	0	0	11	3	0	50	0	3	0	0	0	1	0	0	0	0	2	0	1	0	0	0	1	0	0	0	0	0	0	0	Bacteria	Firmicutes	Negativicutes	Selenomonadales	Acidaminococcaceae	Phascolarctobacterium	Phascolarctobacterium_succinatutens
OTU_4789	30	0	0	0	0	38	0	1	3	0	0	0	0	11	2	0	0	0	4	10	25	0	0	0	2	7	0	0	0	4	0	1	0	0	0	0	4	0	0	Bacteria	Bacteroidetes	Bacteroidia	Bacteroidales	Porphyromonadaceae	unassigned	unassigned
OTU_3963	0	0	2	0	0	0	0	0	0	0	0	0	9	0	4	0	0	0	0	0	0	0	1	0	99	13	0	0	0	0	0	0	0	0	0	0	0	15	0	Bacteria	Bacteroidetes	Bacteroidia	Bacteroidales	Bacteroidaceae	Bacteroides	Bacteroides_thetaiotaomicron
OTU_2104	49	22	0	12	9	2	0	0	0	0	1	0	2	0	9	0	0	0	1	2	0	1	4	11	0	11	0	0	0	0	0	2	0	28	30	0	1	0	0	Bacteria	Acidobacteria	Acidobacteria_Gp2	Gp2	unassigned	unassigned	unassigned
OTU_6570	0	0	0	0	0	0	0	0	0	0	0	12	3	0	1	0	0	0	0	0	0	2	1	0	0	10	0	0	0	1	0	0	0	0	0	2	24	0	0	Bacteria	Proteobacteria	Alphaproteobacteria	Sphingomonadales	Sphingomonadaceae	unassigned	unassigned
OTU_474	15	172	0	0	0	0	0	0	0	8	33	1	1	39	1	0	0	0	0	0	0	7	0	0	81	0	0	0	0	0	0	0	0	2	110	2	154	20	12	Bacteria	Bacteroidetes	Sphingobacteriia	Sphingobacteriales	unassigned	unassigned	unassigned
OTU_307	1	48	97	77	0	1	1	65	4	13	38	61	174	100	50	0	0	1	1	0	23	8	25	59	123	30	0	0	0	10	5	0	10	58	120	30	16	12	37	Bacteria	Firmicutes	Clostridia	Clostridiales	Lachnospiraceae	Lachnospiracea_incertae_sedis	Eubacterium_rectale
OTU_1602	0	0	0	0	0	0	0	0	0	0	0	0	0	0	0	23	0	40	0	0	2	3	2	0	1	0	0	82	73	75	0	0	0	16	0	0	263	0	0	Bacteria	Proteobacteria	Gammaproteobacteria	Thiotrichales	Piscirickettsiaceae	Methylophaga	unassigned
OTU_556	0	0	8	0	0	0	0	0	0	68	47	3	3	79	4	0	0	0	0	0	0	1	0	8	15	2	55	0	0	0	0	0	0	3	45	75	0	23	54	Bacteria	Proteobacteria	Alphaproteobacteria	Alphaproteobacteria_incertae_sedis	unassigned	unassigned	unassigned
OTU_823	0	0	0	18	0	56	0	0	0	0	0	0	0	0	0	8	69	167	0	0	1	2	0	0	0	0	0	46	48	0	14	1	1	0	0	0	0	0	0	Bacteria	Proteobacteria	Gammaproteobacteria	Oceanospirillales	Saccharospirillaceae	Saccharospirillum	Saccharospirillum_impatiens
OTU_1141	0	0	0	1	53	30	28	97	0	0	0	0	0	0	0	0	0	0	1	18	85	0	0	0	0	0	0	0	0	2	0	57	2	0	0	0	0	0	0	Bacteria	Proteobacteria	Alphaproteobacteria	Rhizobiales	unassigned	unassigned	unassigned
OTU_8347	0	0	0	0	0	0	0	0	0	0	0	0	0	0	0	0	0	0	0	0	35	0	0	0	0	0	0	0	0	0	0	0	0	0	0	0	0	0	0	Bacteria	Proteobacteria	Gammaproteobacteria	unassigned	unassigned	unassigned	unassigned
OTU_1217	6	16	54	0	0	0	0	0	0	10	41	9	0	23	0	0	0	0	0	0	0	1	1	11	10	0	46	0	0	0	0	0	0	5	8	1	5	5	25	Bacteria	Acidobacteria	Acidobacteria_Gp26	unassigned	unassigned	unassigned	unassigned
OTU_6403	0	0	0	0	0	0	0	0	0	0	0	0	0	0	0	11	0	1	0	0	0	0	3	3	0	0	0	0	0	44	0	0	0	0	0	0	0	0	0	Bacteria	Proteobacteria	Betaproteobacteria	Rhodocyclales	Rhodocyclaceae	unassigned	unassigned
OTU_3992	12	0	0	0	0	0	0	0	0	18	0	0	0	1	0	0	0	0	0	0	0	1	0	3	3	0	0	0	0	0	0	0	0	0	0	33	8	0	36	Bacteria	Proteobacteria	Alphaproteobacteria	Alphaproteobacteria_incertae_sedis	unassigned	unassigned	unassigned
OTU_7670	0	0	0	0	0	0	0	0	0	0	0	0	0	0	0	0	0	0	0	0	0	0	0	0	0	0	0	0	0	6	0	37	0	0	0	0	0	0	0	Bacteria	Bacteroidetes	Bacteroidia	Bacteroidales	Rikenellaceae	Alistipes	unassigned
OTU_4254	0	0	0	0	0	0	0	0	0	11	9	0	0	0	0	0	0	0	0	0	0	0	0	0	7	0	0	0	0	0	0	0	0	0	0	0	0	0	32	Bacteria	Candidatus_Saccharibacteria	unassigned	unassigned	unassigned	unassigned	unassigned
OTU_4758	0	0	0	0	0	1	0	1	75	0	0	0	0	5	0	0	0	0	85	0	0	0	0	0	0	0	0	0	0	0	0	0	2	0	0	0	0	0	0	Bacteria	Firmicutes	Bacilli	Lactobacillales	Lactobacillaceae	Lactobacillus	unassigned
OTU_813	0	1	1	0	0	0	0	0	0	0	0	0	0	0	0	0	0	0	0	0	0	4	0	22	20	2	149	0	0	0	0	0	0	15	54	1	87	1	6	Bacteria	Proteobacteria	Gammaproteobacteria	Chromatiales	unassigned	unassigned	unassigned
OTU_4085	0	0	0	0	0	0	0	0	0	0	0	9	0	0	0	0	0	0	0	0	0	0	0	0	0	3	2	0	0	0	0	0	0	0	0	47	0	0	0	Bacteria	Bacteroidetes	Sphingobacteriia	Sphingobacteriales	Rhodothermaceae	unassigned	unassigned
OTU_7135	0	0	0	0	0	0	0	8	0	0	2	0	0	6	0	0	0	0	0	0	0	0	0	0	0	4	0	0	0	0	0	0	0	0	32	0	0	0	0	Bacteria	Proteobacteria	Betaproteobacteria	Burkholderiales	Comamonadaceae	Pelomonas	Pelomonas_puraquae
OTU_2659	0	0	0	0	0	0	0	0	0	0	0	3	1	0	71	0	0	0	0	0	0	0	4	0	0	0	0	0	0	0	0	0	0	0	3	0	8	7	0	Bacteria	Proteobacteria	Gammaproteobacteria	Chromatiales	unassigned	unassigned	unassigned
OTU_6752	0	0	0	38	0	0	0	0	0	0	0	0	0	0	0	0	0	0	0	0	0	0	0	0	0	4	0	0	0	1	0	0	0	0	0	0	0	0	0	Bacteria	Proteobacteria	Alphaproteobacteria	Rhodospirillales	Rhodospirillaceae	unassigned	unassigned
OTU_352	46	14	54	22	24	52	0	0	1	22	33	70	55	55	48	0	0	1	0	0	0	9	93	68	198	103	22	13	0	0	0	35	0	15	34	44	16	19	0	Bacteria	Firmicutes	Clostridia	Clostridiales	Ruminococcaceae	Faecalibacterium	Faecalibacterium_prausnitzii
OTU_7713	91	0	0	0	0	0	0	0	0	0	0	0	0	0	0	0	0	0	0	0	0	0	0	0	0	4	0	0	0	0	0	0	0	0	0	0	0	0	0	Bacteria	Armatimonadetes	unassigned	unassigned	unassigned	unassigned	unassigned
OTU_477	6	65	31	0	0	0	0	0	0	0	14	13	3	0	259	0	3	1	0	0	0	7	247	0	0	0	0	2	2	0	0	0	0	1	18	82	0	187	19	Bacteria	Bacteroidetes	Sphingobacteriia	Sphingobacteriales	Chitinophagaceae	Gracilimonas	unassigned
OTU_3660	0	0	0	0	0	0	0	0	0	0	0	6	0	0	8	0	0	0	0	0	0	0	3	0	0	0	8	0	0	0	0	0	0	0	0	3	0	45	0	Bacteria	Proteobacteria	Deltaproteobacteria	Myxococcales	Nannocystaceae	unassigned	unassigned
OTU_3367	0	0	0	0	38	0	0	0	0	0	10	29	13	8	11	0	0	0	0	0	0	0	12	7	2	17	0	0	0	0	13	20	0	18	0	0	21	42	1	Bacteria	Acidobacteria	Acidobacteria_Gp3	Gp3	unassigned	unassigned	unassigned
OTU_687	0	46	7	0	0	5	0	0	0	7	24	32	7	62	15	0	0	0	0	9	0	0	20	1	18	36	0	0	0	0	0	0	0	55	102	8	13	0	1	Bacteria	Proteobacteria	Alphaproteobacteria	Rhizobiales	Bradyrhizobiaceae	Bosea	Bosea_robiniae
OTU_7179	0	0	0	0	0	0	0	0	0	0	0	0	20	11	8	0	0	0	0	0	0	0	4	10	0	3	0	0	0	0	0	0	0	5	0	0	0	0	0	Bacteria	Firmicutes	Clostridia	Clostridiales	Ruminococcaceae	Oscillibacter	Oscillibacter_valericigenes
OTU_645	14	0	100	0	14	0	1	0	1	89	14	2	10	11	8	0	0	1	0	0	0	6	71	30	25	11	21	0	0	0	0	0	0	33	14	21	2	30	0	Bacteria	Actinobacteria	Actinobacteria	Actinomycetales	Corynebacteriaceae	Corynebacterium	unassigned
OTU_6003	65	0	0	0	0	0	0	0	0	0	0	1	0	0	0	0	0	0	0	0	0	0	4	1	6	2	0	0	0	0	0	0	0	0	0	0	0	0	0	Bacteria	Firmicutes	Bacilli	Lactobacillales	Leuconostocaceae	Weissella	Weissella_cibaria
OTU_709	0	38	82	0	0	0	0	1	0	18	7	9	16	14	7	0	0	0	0	0	0	0	46	37	3	4	0	0	0	0	0	0	1	106	20	0	0	32	30	Bacteria	Bacteroidetes	Bacteroidia	Bacteroidales	Porphyromonadaceae	unassigned	unassigned
OTU_4487	0	0	0	0	0	0	0	0	0	0	0	10	46	0	0	0	0	0	0	0	0	0	0	0	2	0	0	0	0	0	0	0	0	0	0	0	0	0	0	Bacteria	Firmicutes	Clostridia	Clostridiales	Ruminococcaceae	unassigned	unassigned
OTU_5934	0	0	0	0	0	0	0	0	0	0	0	0	0	0	0	9	3	0	0	1	0	0	0	0	0	0	0	36	20	0	0	0	0	0	0	0	0	0	0	Bacteria	Actinobacteria	Actinobacteria	Actinomycetales	Promicromonosporaceae	Isoptericola	Isoptericola_halotolerans
OTU_1692	0	0	0	0	0	0	0	0	0	1	32	0	3	4	1	0	0	0	0	0	0	73	17	9	0	0	0	0	0	0	0	0	0	4	0	0	0	17	0	Bacteria	Deinococcus-Thermus	Deinococci	Deinococcales	Deinococcaceae	Deinococcus	unassigned
OTU_739	0	0	23	0	0	2	0	0	0	0	13	2	32	92	11	0	0	0	1	0	0	4	5	18	15	15	18	0	0	0	0	0	0	50	0	0	63	20	32	Bacteria	Bacteroidetes	Bacteroidia	Bacteroidales	Prevotellaceae	Prevotella	unassigned
OTU_2726	0	0	0	0	0	0	0	0	0	0	0	0	0	0	17	0	0	0	0	0	0	18	2	0	0	0	0	0	0	0	0	0	0	0	23	0	0	25	0	Bacteria	Firmicutes	unassigned	unassigned	unassigned	unassigned	unassigned
OTU_4832	0	0	0	50	24	1	1	1	9	0	0	0	0	0	1	0	0	0	0	0	1	1	1	0	0	2	0	0	0	0	4	2	8	0	0	0	0	0	0	Bacteria	Firmicutes	Clostridia	Clostridiales	Lachnospiraceae	Lachnospiracea_incertae_sedis	Ruminococcus_gnavus
OTU_7264	0	1	0	0	0	0	0	0	0	0	1	4	0	0	3	0	0	0	0	0	0	0	0	0	0	0	12	0	0	0	0	0	0	0	0	1	0	24	16	Bacteria	BRC1	unassigned	unassigned	unassigned	unassigned	unassigned
OTU_1301	37	47	1	0	0	0	0	0	0	23	7	0	3	30	0	0	0	0	0	0	0	5	0	0	1	0	20	0	0	0	0	0	0	0	2	3	70	10	0	Bacteria	Actinobacteria	Actinobacteria	unassigned	unassigned	unassigned	unassigned
OTU_3009	0	0	0	0	1	1	0	49	12	0	2	1	8	0	1	0	4	0	0	0	0	0	0	0	7	2	0	0	0	0	0	48	14	2	0	0	3	0	0	Bacteria	Actinobacteria	Actinobacteria	Actinomycetales	Kineosporiaceae	unassigned	unassigned
OTU_2032	0	8	0	0	0	0	0	0	0	0	7	11	13	5	4	0	0	0	9	0	0	3	5	17	12	10	0	0	0	19	0	0	0	6	7	0	25	0	4	Bacteria	Actinobacteria	Actinobacteria	Bifidobacteriales	Bifidobacteriaceae	Bifidobacterium	Bifidobacterium_animalis_subsp._animalis
OTU_4635	0	0	0	0	1	0	0	0	56	0	0	0	0	0	1	0	0	0	31	1	0	0	0	0	0	0	0	0	0	0	0	0	0	0	0	0	0	0	0	Bacteria	Spirochaetes	Spirochaetia	Spirochaetales	Spirochaetaceae	Treponema	Treponema_berlinense
OTU_4055	0	0	71	0	0	0	0	0	0	0	0	5	0	0	0	0	0	0	0	0	0	0	0	0	0	1	0	0	0	0	0	0	0	2	0	0	0	0	0	Bacteria	Bacteroidetes	Cytophagia	Cytophagales	unassigned	unassigned	unassigned
OTU_1469	0	0	0	0	0	0	0	0	0	16	78	0	0	0	13	0	0	0	0	0	0	0	0	2	0	3	6	0	0	0	0	0	0	0	24	3	0	70	0	Bacteria	Proteobacteria	unassigned	unassigned	unassigned	unassigned	unassigned
OTU_2842	0	0	42	0	0	0	0	0	0	0	0	0	0	0	4	0	0	0	0	0	0	5	1	0	0	24	0	0	0	0	0	0	0	0	0	0	0	0	17	Bacteria	Firmicutes	Clostridia	Clostridiales	Clostridiales_Incertae_Sedis_XI	Soehngenia	Soehngenia_saccharolytica
OTU_2857	0	0	10	0	0	0	0	0	0	0	0	8	0	0	12	0	0	1	0	0	0	0	45	0	0	0	0	0	0	0	0	0	0	0	0	12	1	1	8	Bacteria	Proteobacteria	Gammaproteobacteria	Chromatiales	Ectothiorhodospiraceae	unassigned	unassigned
OTU_7023	37	0	0	0	0	0	0	1	0	0	0	0	1	0	3	0	0	0	0	0	0	0	0	0	1	3	0	0	0	1	0	1	2	0	0	0	0	0	0	Bacteria	Proteobacteria	Gammaproteobacteria	Enterobacteriales	Enterobacteriaceae	Serratia	unassigned
OTU_6136	0	0	0	0	0	0	0	0	0	0	0	3	4	41	11	0	0	0	0	0	0	0	9	0	4	4	0	0	0	0	0	0	0	0	0	0	14	0	0	Bacteria	Acidobacteria	Acidobacteria_Gp2	Gp2	unassigned	unassigned	unassigned
OTU_1165	0	0	3	0	0	8	0	0	0	5	0	10	0	0	1	311	1	1	0	0	1	38	14	6	2	0	23	6	4	7	0	0	0	0	0	4	16	0	0	Bacteria	Actinobacteria	Actinobacteria	Actinomycetales	Micrococcaceae	Nesterenkonia	Nesterenkonia_jeotgali
OTU_5491	0	0	0	0	0	0	0	0	0	0	0	8	21	0	0	0	0	0	0	0	0	0	0	0	0	0	0	0	0	0	0	0	0	17	0	0	0	0	0	Bacteria	Firmicutes	unassigned	unassigned	unassigned	unassigned	unassigned
OTU_2614	0	0	0	0	0	0	0	0	0	0	0	8	0	0	0	0	0	0	0	0	0	0	0	70	7	0	2	0	0	0	0	0	0	0	0	0	0	0	4	Bacteria	Bacteroidetes	Flavobacteriia	Flavobacteriales	Flavobacteriaceae	unassigned	unassigned
OTU_4115	0	0	0	0	0	0	0	0	0	0	0	0	0	0	0	0	0	0	0	0	38	0	5	0	0	1	0	0	0	4	17	0	0	0	0	0	0	0	0	Bacteria	Proteobacteria	Gammaproteobacteria	Xanthomonadales	Xanthomonadaceae	Stenotrophomonas	Stenotrophomonas_maltophilia
OTU_6800	18	0	1	0	0	0	10	20	7	29	1	9	2	0	4	0	1	0	0	0	0	1	7	22	12	2	0	0	0	0	0	0	1	4	10	0	2	0	0	Bacteria	Bacteroidetes	Flavobacteriia	Flavobacteriales	Flavobacteriaceae	Chryseobacterium	unassigned
OTU_2484	0	0	0	1	0	0	3	0	0	0	0	0	0	0	0	129	8	305	0	0	1	1	0	0	2	1	36	1467	1445	4	3	4	3	1	0	29	45	0	0	Bacteria	Proteobacteria	Alphaproteobacteria	Rhizobiales	unassigned	unassigned	unassigned
OTU_8300	0	0	6	0	0	0	20	0	0	0	0	21	11	33	10	0	0	0	0	0	0	4	17	0	11	43	1	0	0	0	0	0	0	6	1	1	0	42	0	Bacteria	Acidobacteria	Acidobacteria_Gp3	Candidatus_Solibacter	unassigned	unassigned	unassigned
OTU_4233	0	0	14	83	0	2	15	29	2	0	0	6	2	0	0	2	0	1	0	17	8	1	2	23	0	6	0	0	0	0	50	0	4	0	0	6	0	0	0	Bacteria	Actinobacteria	Actinobacteria	Actinomycetales	Geodermatophilaceae	Geodermatophilus	unassigned
OTU_1237	0	0	0	0	0	0	0	0	0	53	0	0	0	0	0	0	0	0	0	0	0	1	0	13	9	2	44	0	0	0	0	0	0	0	0	57	19	0	27	Bacteria	Acidobacteria	Acidobacteria_Gp5	Gp5	unassigned	unassigned	unassigned
OTU_4424	1	0	0	0	0	0	0	0	0	0	13	0	0	0	0	0	0	0	0	0	0	0	0	0	0	0	0	0	0	0	0	0	0	0	0	0	0	49	0	Bacteria	Actinobacteria	Actinobacteria	Actinomycetales	Glycomycetaceae	Glycomyces	Glycomyces_fuscus
OTU_3385	0	0	100	0	1	0	1	0	0	1	46	15	9	7	14	0	0	0	0	0	3	1	13	47	15	17	0	0	0	0	1	0	0	31	55	18	14	17	11	Bacteria	Acidobacteria	Acidobacteria_Gp4	Gp4	unassigned	unassigned	unassigned
OTU_5771	0	0	0	0	0	0	0	0	0	0	0	1	5	20	1	0	0	0	2	0	0	2	0	6	5	9	0	0	0	2	39	0	0	0	0	0	0	0	0	Bacteria	Proteobacteria	Alphaproteobacteria	Caulobacterales	Caulobacteraceae	unassigned	unassigned
OTU_6551	0	0	0	0	0	0	0	0	0	41	0	0	0	0	0	0	0	0	0	0	0	0	0	0	0	0	0	0	0	0	0	0	0	0	0	0	0	0	0	Bacteria	Candidatus_Saccharibacteria	unassigned	unassigned	unassigned	unassigned	unassigned
OTU_712	97	72	33	0	0	0	0	0	0	31	3	0	20	0	3	0	0	0	0	0	0	0	3	0	3	0	0	0	0	0	0	0	0	0	62	0	43	39	0	Bacteria	Proteobacteria	Gammaproteobacteria	Oceanospirillales	unassigned	unassigned	unassigned
OTU_7409	0	0	0	0	33	0	0	0	0	0	0	0	0	0	0	0	0	0	0	0	0	0	0	0	0	0	0	0	0	0	0	0	0	0	0	0	0	0	0	Bacteria	Proteobacteria	Alphaproteobacteria	Rhodospirillales	Rhodospirillaceae	Nitrospirillum	Nitrospirillum_amazonense
OTU_2889	0	0	21	37	0	42	1	35	7	0	0	10	2	0	1	0	2	0	0	1	5	0	1	0	2	2	0	0	0	0	18	14	1	0	0	0	0	0	0	Bacteria	Proteobacteria	Gammaproteobacteria	Enterobacteriales	Enterobacteriaceae	unassigned	unassigned
OTU_1587	0	0	0	0	0	0	0	0	0	0	7	50	0	5	7	0	0	0	0	0	0	1	25	0	0	0	6	0	0	0	0	0	0	15	0	32	0	3	24	Bacteria	Verrucomicrobia	Subdivision3	unassigned	unassigned	unassigned	unassigned
OTU_838	0	0	0	0	0	0	0	0	3	0	0	4	0	0	34	0	0	0	0	0	0	172	27	23	0	2	96	0	0	0	0	0	0	0	2	38	0	0	7	Bacteria	Bacteroidetes	Sphingobacteriia	Sphingobacteriales	Chitinophagaceae	Gracilimonas	unassigned
OTU_4639	0	0	0	0	0	0	0	0	0	0	0	0	0	0	0	23	0	35	0	0	0	0	10	0	0	0	0	0	0	24	0	0	0	0	0	0	0	0	0	Bacteria	Actinobacteria	Actinobacteria	Solirubrobacterales	unassigned	unassigned	unassigned
OTU_6311	14	0	0	0	0	0	0	0	0	54	0	6	9	0	6	0	0	0	0	0	0	1	10	1	6	16	0	0	0	0	0	0	0	0	22	10	2	3	0	Bacteria	Verrucomicrobia	Spartobacteria	Spartobacteria_genera_incertae_sedis	unassigned	unassigned	unassigned
OTU_6866	0	0	0	0	0	0	0	0	0	0	17	0	9	15	11	0	0	0	0	0	0	0	8	0	6	2	0	0	0	0	0	0	0	0	0	0	30	0	0	Bacteria	Chloroflexi	Ktedonobacteria	Ktedonobacterales	Ktedonobacteraceae	Ktedonobacter	Ktedonobacter_racemifer
OTU_68	0	0	0	10	4	53	11	350	1483	0	0	0	0	0	0	8	234	1	5	3468	0	0	0	0	0	0	0	8	0	1	0	0	10	0	0	0	0	0	0	Bacteria	Proteobacteria	Gammaproteobacteria	Oceanospirillales	Halomonadaceae	Kushneria	unassigned
OTU_8361	0	0	0	0	0	0	0	0	0	0	0	0	0	0	0	0	0	0	3	0	0	0	0	0	0	0	0	0	0	0	0	0	0	0	0	0	32	0	0	Bacteria	Candidatus_Saccharibacteria	Saccharibacteria_genera_incertae_sedis	unassigned	unassigned	unassigned	unassigned
OTU_7035	0	11	0	0	0	0	0	0	0	0	0	5	12	8	0	0	0	0	0	0	0	0	0	0	0	0	0	0	0	0	0	0	0	0	0	0	7	0	0	Bacteria	Bacteroidetes	Flavobacteriia	Flavobacteriales	Flavobacteriaceae	Capnocytophaga	Capnocytophaga_ochracea
OTU_5123	0	0	0	52	0	0	0	0	0	0	0	0	0	0	0	0	0	0	0	0	0	0	0	0	0	0	0	0	0	0	0	0	0	0	0	0	0	0	0	Bacteria	Proteobacteria	Gammaproteobacteria	Legionellales	Coxiellaceae	Aquicella	Aquicella_siphonis
OTU_3537	72	0	0	0	0	0	0	0	0	0	0	0	0	3	1	0	0	0	0	0	0	1	2	0	1	1	0	0	0	0	0	0	0	0	0	0	0	0	0	Bacteria	Firmicutes	Clostridia	Clostridiales	Lachnospiraceae	Lachnospiracea_incertae_sedis	Eubacterium_hallii
OTU_5089	57	0	0	0	0	0	0	0	0	0	0	0	0	0	0	0	0	0	0	0	0	0	0	0	0	0	0	0	0	0	0	0	0	0	0	0	0	0	0	Bacteria	Actinobacteria	Actinobacteria	Coriobacteriales	Coriobacteriaceae	unassigned	unassigned
OTU_2494	119	0	0	0	0	0	0	19	0	0	0	0	0	0	5	0	0	0	0	0	0	0	0	0	4	1	0	0	0	0	0	0	0	0	0	5	0	0	0	Bacteria	Acidobacteria	Acidobacteria_Gp3	Gp3	unassigned	unassigned	unassigned
OTU_6431	0	0	0	0	0	0	0	0	0	0	0	0	0	0	0	0	0	0	0	0	58	0	0	0	0	0	0	0	0	0	0	0	0	0	0	0	0	0	0	Bacteria	Bacteroidetes	Sphingobacteriia	Sphingobacteriales	Chitinophagaceae	Flavisolibacter	Flavisolibacter_ginsengiterrae
OTU_4333	0	1	0	82	11	14	0	0	12	0	0	5	0	0	0	0	2	0	1	0	8	0	0	1	0	0	0	0	0	0	1	2	2	0	0	0	0	0	0	Bacteria	Proteobacteria	Betaproteobacteria	Burkholderiales	Oxalobacteraceae	Massilia	unassigned
OTU_3795	0	0	0	0	0	0	5	0	0	43	46	5	4	41	18	0	0	0	0	1	0	0	19	9	16	33	0	9	1	0	20	0	5	0	11	0	1	24	0	Bacteria	Bacteroidetes	Bacteroidia	Bacteroidales	Prevotellaceae	Prevotella	Prevotella_copri
OTU_6165	0	0	0	0	0	0	0	1	0	0	0	0	0	0	0	1	0	0	0	0	0	42	0	0	0	0	0	0	0	29	0	0	0	0	0	0	11	0	0	Bacteria	Proteobacteria	Gammaproteobacteria	Xanthomonadales	Xanthomonadaceae	unassigned	unassigned
OTU_5132	0	0	0	0	0	70	0	0	0	0	0	11	1	14	2	0	0	0	0	0	0	0	1	0	0	0	0	0	0	0	0	0	0	0	0	0	0	0	0	Bacteria	Proteobacteria	Alphaproteobacteria	Rhizobiales	Beijerinckiaceae	unassigned	unassigned
OTU_990	0	0	0	0	0	0	0	0	0	0	6	34	1	1	7	0	0	0	0	0	0	2	3	49	4	0	33	0	0	0	0	0	0	36	17	20	46	18	8	Bacteria	Proteobacteria	Alphaproteobacteria	Rhodospirillales	unassigned	unassigned	unassigned
OTU_3103	0	0	0	0	0	0	0	0	0	0	13	3	35	8	6	0	0	0	0	27	50	1	0	18	1	17	0	0	0	0	0	0	0	7	0	0	0	0	0	Bacteria	Proteobacteria	Gammaproteobacteria	Enterobacteriales	Enterobacteriaceae	Proteus	Proteus_mirabilis
OTU_6205	0	0	0	0	0	0	0	0	0	0	0	0	4	0	4	0	0	0	0	24	0	0	1	12	0	1	0	0	0	0	0	46	0	0	0	0	0	0	0	Bacteria	Bacteroidetes	Bacteroidia	Bacteroidales	unassigned	unassigned	unassigned
OTU_2233	1	0	66	0	27	16	11	0	0	2	12	4	44	32	33	0	2	0	8	16	27	5	22	19	39	39	16	0	0	30	0	0	1	10	69	27	20	24	41	Bacteria	Proteobacteria	Alphaproteobacteria	Rhizobiales	unassigned	unassigned	unassigned
OTU_1908	0	0	0	0	0	0	0	0	0	0	0	0	0	0	1	0	0	0	0	0	0	0	0	7	17	3	7	0	0	0	0	0	0	0	4	19	0	39	17	Bacteria	Proteobacteria	unassigned	unassigned	unassigned	unassigned	unassigned
OTU_7437	0	0	0	0	0	0	0	0	0	40	21	13	41	23	30	0	0	0	0	0	1	1	24	19	45	56	3	0	0	0	0	0	4	6	0	0	0	26	0	Bacteria	Acidobacteria	Acidobacteria_Gp6	Gp6	unassigned	unassigned	unassigned
OTU_3015	0	0	0	0	0	0	0	0	0	0	0	0	0	0	0	0	0	0	0	0	0	0	0	42	0	0	36	0	0	0	0	0	0	4	0	0	0	0	0	Bacteria	Proteobacteria	Gammaproteobacteria	Chromatiales	unassigned	unassigned	unassigned
OTU_3682	0	0	0	0	0	0	1	0	0	0	7	0	7	0	2	0	5	0	0	56	0	0	0	0	1	8	8	0	0	0	0	0	0	10	0	6	0	0	0	Bacteria	Firmicutes	Clostridia	Clostridiales	Ruminococcaceae	Clostridium_IV	Clostridium_methylpentosum
OTU_4606	0	0	0	0	0	0	0	0	0	0	0	10	0	0	0	0	0	0	0	0	0	0	0	0	0	0	0	0	0	0	0	0	0	0	42	0	0	0	0	Bacteria	Bacteroidetes	Bacteroidia	Bacteroidales	Porphyromonadaceae	unassigned	unassigned
OTU_3640	0	0	0	56	0	0	1	0	0	0	0	0	0	0	0	0	0	0	0	0	0	0	0	0	0	0	0	0	0	0	0	0	0	0	0	0	0	0	0	Bacteria	Proteobacteria	Alphaproteobacteria	Rhizobiales	Xanthobacteraceae	Labrys	Labrys_portucalensis
OTU_934	348	0	1	0	0	0	0	0	0	0	0	0	0	0	0	0	0	0	0	0	0	0	0	0	0	0	0	0	0	0	0	0	0	0	0	0	0	0	0	Bacteria	Bacteroidetes	Sphingobacteriia	Sphingobacteriales	Chitinophagaceae	Gracilimonas	unassigned
OTU_7015	1	0	0	0	0	0	5	0	0	0	0	0	4	16	0	0	0	0	0	0	0	0	0	17	0	3	0	0	0	0	0	0	0	0	0	0	0	0	0	Bacteria	Proteobacteria	Alphaproteobacteria	Sphingomonadales	Sphingomonadaceae	Sphingomonas	Sphingomonas_kaistensis
OTU_3505	0	0	0	0	0	0	0	0	0	0	0	1	2	14	6	0	0	1	0	0	0	0	3	0	6	14	0	0	0	0	0	0	0	0	3	0	0	7	23	Bacteria	Bacteroidetes	Bacteroidia	Bacteroidales	Bacteroidaceae	Bacteroides	Bacteroides_acidifaciens
OTU_7274	0	0	0	0	0	0	0	0	0	0	0	0	0	0	0	0	0	0	0	0	36	0	0	0	0	0	0	0	0	0	0	0	0	0	0	0	0	0	0	Bacteria	Proteobacteria	Alphaproteobacteria	Rhizobiales	Methylobacteriaceae	Methylobacterium	unassigned
OTU_2317	48	0	0	0	0	0	0	0	0	11	0	5	6	31	62	0	0	0	2	0	0	4	16	26	11	53	0	0	0	0	0	0	0	22	0	0	16	18	0	Bacteria	Firmicutes	Clostridia	Clostridiales	Lachnospiraceae	Roseburia	Roseburia_intestinalis
OTU_6537	0	0	0	0	0	0	0	0	0	41	1	0	0	0	0	0	0	0	0	0	0	0	0	0	0	0	0	0	0	0	0	0	0	0	0	0	0	0	0	Bacteria	Firmicutes	Bacilli	Bacillales	Thermoactinomycetaceae_2	Planifilum	Planifilum_fimeticola
OTU_2542	2	0	0	0	0	0	0	0	0	39	4	0	0	16	0	0	0	0	0	0	0	0	0	0	6	4	25	0	0	0	0	0	0	0	0	0	0	0	0	Bacteria	Nitrospirae	Nitrospira	Nitrospirales	Nitrospiraceae	Nitrospira	unassigned
OTU_7721	0	52	7	0	0	0	0	0	0	0	0	0	0	0	3	0	0	0	0	0	0	0	1	0	2	0	0	0	0	0	0	0	0	0	0	0	0	0	0	Bacteria	Bacteroidetes	Sphingobacteriia	Sphingobacteriales	unassigned	unassigned	unassigned
OTU_7948	0	0	0	0	0	0	0	0	0	47	0	7	4	22	19	0	0	0	0	0	0	4	5	45	18	9	0	0	0	0	0	0	0	0	0	0	0	0	8	Bacteria	Actinobacteria	Actinobacteria	Actinomycetales	Thermomonosporaceae	unassigned	unassigned
OTU_1465	0	0	110	0	0	0	0	0	0	40	21	9	2	10	7	0	0	0	0	0	0	1	9	3	11	37	9	1	0	0	0	0	0	15	16	0	17	13	21	Bacteria	Bacteroidetes	Bacteroidia	Bacteroidales	Porphyromonadaceae	unassigned	unassigned
OTU_3234	74	25	0	0	1	0	0	0	1	0	1	10	0	5	5	1	0	0	0	0	0	0	2	1	4	2	0	0	0	13	0	0	0	0	0	0	0	0	0	Bacteria	Bacteroidetes	Bacteroidia	Bacteroidales	Bacteroidaceae	Bacteroides	Bacteroides_plebeius
OTU_3805	0	0	0	0	0	0	0	0	8	0	37	3	1	0	1	0	0	0	0	0	0	1	0	0	0	9	0	0	0	0	0	0	0	0	0	0	0	21	0	Bacteria	Proteobacteria	Gammaproteobacteria	Xanthomonadales	Xanthomonadaceae	Tahibacter	Tahibacter_caeni
OTU_7018	9	5	0	0	0	0	0	0	0	6	0	0	0	0	0	0	0	0	0	0	1	0	1	0	0	4	0	0	0	0	0	0	0	17	0	0	0	2	0	Bacteria	Firmicutes	Clostridia	Clostridiales	Lachnospiraceae	Lachnospiracea_incertae_sedis	Eubacterium_hallii
OTU_3563	0	14	0	0	0	0	0	0	0	28	7	6	11	27	17	0	0	0	0	0	0	1	2	0	18	7	0	0	0	0	18	0	0	20	0	17	0	12	8	Bacteria	Firmicutes	Clostridia	Clostridiales	Lachnospiraceae	Clostridium_XlVa	Clostridium_aerotolerans
OTU_1140	0	0	0	0	0	0	0	0	0	0	8	4	223	11	3	0	0	0	0	0	0	2	4	11	13	24	0	0	0	0	0	0	0	7	0	0	0	5	0	Bacteria	Actinobacteria	Actinobacteria	Actinomycetales	Micrococcaceae	Rothia	Rothia_mucilaginosa
OTU_3381	0	0	0	0	0	0	0	0	84	0	0	0	0	0	0	0	0	0	93	0	0	0	0	0	0	0	0	0	0	0	0	0	0	0	0	0	0	0	0	Bacteria	Spirochaetes	Spirochaetia	Spirochaetales	Spirochaetaceae	Treponema	unassigned
OTU_1311	0	41	1	0	0	0	0	0	0	21	27	1	0	20	0	0	0	0	0	0	0	3	0	0	17	0	16	0	0	0	0	0	0	1	22	1	9	10	9	Bacteria	Microgenomates	Microgenomates_genera_incertae_sedis	unassigned	unassigned	unassigned	unassigned
OTU_1192	0	0	0	28	43	15	7	18	4	0	0	2	0	0	5	0	3	0	5	6	55	0	0	0	0	1	0	0	0	4	25	27	3	0	0	0	0	0	0	Bacteria	Proteobacteria	Gammaproteobacteria	Pseudomonadales	Moraxellaceae	Acinetobacter	Acinetobacter_schindleri
OTU_4404	0	0	0	0	0	0	0	0	0	0	0	4	1	0	1	0	0	0	0	0	55	0	1	0	0	13	0	0	0	0	0	0	0	0	0	0	0	0	0	Bacteria	Candidatus_Saccharibacteria	unassigned	unassigned	unassigned	unassigned	unassigned
OTU_2513	0	0	0	0	0	0	0	0	0	10	0	4	0	0	0	0	0	0	0	0	0	0	0	0	0	0	16	0	0	0	0	0	0	0	41	1	4	0	27	Bacteria	Acidobacteria	Acidobacteria_Gp5	Gp5	unassigned	unassigned	unassigned
OTU_7488	0	0	0	0	0	0	0	0	0	0	1	5	5	13	0	0	0	0	0	0	0	0	5	0	4	4	0	0	0	0	0	0	0	0	0	1	5	0	0	Bacteria	Bacteroidetes	Bacteroidia	Bacteroidales	Porphyromonadaceae	unassigned	unassigned
OTU_1148	0	0	0	0	0	0	0	0	0	0	0	12	18	25	0	0	0	0	0	0	0	0	8	1	171	14	0	0	0	0	0	0	0	9	0	9	0	0	30	Bacteria	Firmicutes	Clostridia	Clostridiales	Lachnospiraceae	Clostridium_XlVa	Clostridium_aldenense
OTU_2404	0	0	0	0	0	0	1	0	0	0	0	0	0	0	0	19	11	15	0	0	0	0	0	0	0	0	0	76	84	0	0	0	0	0	0	0	0	0	0	Bacteria	Proteobacteria	Gammaproteobacteria	unassigned	unassigned	unassigned	unassigned
OTU_4281	0	0	0	1	0	0	9	54	2	0	0	0	0	0	0	0	0	0	0	38	0	0	0	0	0	0	0	0	0	3	19	0	0	0	0	0	0	0	0	Bacteria	Bacteroidetes	Bacteroidia	Bacteroidales	Bacteroidaceae	Bacteroides	unassigned
OTU_246	12	71	210	1	0	0	0	0	0	321	9	9	11	1	3	0	0	0	0	0	0	6	0	25	28	3	29	0	0	0	0	0	0	48	125	78	18	45	79	Bacteria	Proteobacteria	Gammaproteobacteria	Chromatiales	Ectothiorhodospiraceae	unassigned	unassigned
OTU_282	0	0	0	0	0	0	0	0	0	0	0	1	0	0	1	0	0	0	0	0	0	0	935	52	0	0	0	0	0	0	0	0	0	0	0	0	0	0	0	Bacteria	Firmicutes	Negativicutes	Selenomonadales	Veillonellaceae	Dialister	Dialister_invisus
OTU_6563	0	0	0	0	0	0	0	0	0	0	11	0	0	1	0	0	0	0	0	0	0	0	0	0	1	0	11	0	0	0	0	0	0	0	0	0	9	5	0	Bacteria	Bacteroidetes	Sphingobacteriia	Sphingobacteriales	Chitinophagaceae	unassigned	unassigned
OTU_7320	0	0	0	0	0	0	0	0	0	0	0	0	0	0	3	1	0	0	0	0	0	0	0	0	0	0	0	0	0	0	0	42	0	0	0	0	0	0	0	Bacteria	Actinobacteria	Actinobacteria	Actinomycetales	Microbacteriaceae	unassigned	unassigned
OTU_1365	33	5	0	0	0	0	0	0	0	1	1	10	83	33	4	0	0	0	0	0	0	0	4	0	5	19	0	0	0	0	0	0	0	3	0	1	17	0	0	Bacteria	Proteobacteria	Epsilonproteobacteria	Campylobacterales	Helicobacteraceae	Helicobacter	Helicobacter_ganmani
OTU_4855	0	0	0	0	0	0	0	0	0	1	11	6	55	8	0	0	0	0	0	0	0	1	1	26	4	0	0	0	0	0	0	0	0	0	0	0	30	0	0	Bacteria	Acidobacteria	Acidobacteria_Gp6	Gp6	unassigned	unassigned	unassigned
OTU_716	0	18	2	46	13	71	6	79	6	0	14	6	84	77	8	0	2	1	0	0	36	1	22	9	105	7	24	0	0	6	12	86	0	20	38	7	62	13	46	Bacteria	Bacteroidetes	Bacteroidia	Bacteroidales	Bacteroidaceae	Bacteroides	unassigned
OTU_6279	0	0	0	0	38	0	0	0	0	0	8	0	0	0	0	0	0	1	0	0	0	0	4	0	4	40	0	0	0	0	20	0	1	0	0	0	0	2	0	Bacteria	Firmicutes	Bacilli	Bacillales	Paenibacillaceae_2	Aneurinibacillus	Aneurinibacillus_thermoaerophilus
OTU_7128	0	27	0	1	0	0	1	2	0	1	15	12	29	17	3	0	0	0	0	0	0	0	2	0	2	46	0	0	0	0	0	4	1	18	0	0	0	0	0	Bacteria	Acidobacteria	Acidobacteria_Gp4	Aridibacter	unassigned	unassigned	unassigned
OTU_3091	0	0	0	0	0	66	0	0	0	0	0	0	0	0	0	0	0	0	0	0	0	9	0	0	0	0	0	0	0	19	0	0	0	0	0	0	0	0	0	Bacteria	Proteobacteria	Gammaproteobacteria	Oceanospirillales	Halomonadaceae	Halomonas	unassigned
OTU_7480	0	0	0	0	0	0	0	0	0	0	0	17	5	0	1	0	0	0	0	0	0	2	2	0	13	1	0	0	0	0	0	0	0	0	0	0	0	20	0	Bacteria	Proteobacteria	Deltaproteobacteria	Desulfobacterales	Desulfobulbaceae	unassigned	unassigned
OTU_6805	0	0	0	0	0	0	0	0	0	5	0	0	0	0	0	0	0	0	0	0	0	0	0	8	0	0	0	0	0	0	0	0	0	0	20	2	3	0	3	Bacteria	Bacteroidetes	Flavobacteriia	Flavobacteriales	unassigned	unassigned	unassigned
OTU_392	9	18	21	0	0	0	0	0	0	1	137	1	0	44	0	0	0	0	0	0	0	2	0	15	13	0	113	0	0	0	0	0	0	64	21	12	140	23	139	Bacteria	Bacteroidetes	Sphingobacteriia	Sphingobacteriales	Rhodothermaceae	unassigned	unassigned
OTU_7146	0	0	0	0	0	0	0	0	0	13	4	29	4	21	1	0	0	0	3	0	0	6	4	9	13	6	0	0	0	1	0	0	0	0	0	7	4	0	18	Bacteria	Firmicutes	Clostridia	Clostridiales	Lachnospiraceae	Clostridium_XlVa	unassigned
OTU_7846	1	0	0	0	0	0	0	0	0	0	0	5	23	0	5	0	0	0	0	0	0	0	1	0	18	7	2	0	0	0	1	0	0	0	0	0	0	4	0	Bacteria	Actinobacteria	Actinobacteria	Actinomycetales	Corynebacteriaceae	Corynebacterium	Corynebacterium_matruchotii
OTU_3713	54	0	0	0	0	0	0	44	3	1	5	15	9	35	2	0	0	0	0	62	20	1	5	5	5	44	0	0	0	0	16	0	0	2	12	0	23	0	0	Bacteria	Firmicutes	Clostridia	Clostridiales	Lachnospiraceae	unassigned	unassigned
OTU_4147	0	0	24	0	0	0	0	0	0	0	6	0	0	0	1	0	0	0	0	0	0	0	0	0	0	0	0	0	0	0	0	0	0	0	26	0	0	22	10	Bacteria	Bacteroidetes	Sphingobacteriia	Sphingobacteriales	Rhodothermaceae	unassigned	unassigned
OTU_7662	0	0	0	26	16	0	0	0	6	2	10	0	1	0	0	0	0	0	0	0	0	0	0	0	0	1	0	0	0	0	34	0	0	0	0	0	0	0	0	Bacteria	Chloroflexi	Thermomicrobia	Sphaerobacterales	Sphaerobacteraceae	unassigned	unassigned
OTU_2044	0	0	28	0	0	0	0	0	0	0	9	5	27	21	3	0	0	0	0	0	0	0	6	15	36	5	0	0	0	0	0	0	0	8	0	23	20	7	0	Bacteria	Bacteroidetes	Bacteroidia	Bacteroidales	Porphyromonadaceae	unassigned	unassigned
OTU_3818	0	0	0	0	0	0	0	0	0	0	0	0	46	0	1	0	0	0	0	0	0	0	5	0	0	0	0	0	0	0	0	0	0	20	0	0	0	0	0	Bacteria	Firmicutes	Clostridia	Clostridiales	unassigned	unassigned	unassigned
OTU_4687	0	17	0	0	1	0	1	0	0	0	5	0	6	14	2	0	0	0	0	0	0	0	2	0	0	2	0	0	0	0	0	0	0	6	0	0	0	3	0	Bacteria	Bacteroidetes	Bacteroidia	Bacteroidales	Prevotellaceae	Paraprevotella	Paraprevotella_clara
OTU_7460	0	0	0	0	0	0	0	0	0	0	3	4	1	12	0	0	0	0	0	0	0	0	0	0	0	0	0	0	0	0	0	0	0	0	4	0	0	21	0	Bacteria	Actinobacteria	Actinobacteria	Nitriliruptorales	Nitriliruptoraceae	Nitriliruptor	Nitriliruptor_alkaliphilus
OTU_6120	0	0	0	0	0	22	0	0	0	0	27	8	39	0	7	0	0	0	1	0	0	16	9	22	21	26	0	0	0	4	40	0	1	0	0	0	0	0	5	Bacteria	Bacteroidetes	Bacteroidia	Bacteroidales	Prevotellaceae	Prevotella	unassigned
OTU_436	0	0	4	0	0	0	0	0	0	8	0	2	0	0	0	0	0	0	0	0	0	0	0	217	3	2	327	0	0	0	0	0	0	0	38	53	11	0	7	Bacteria	Bacteroidetes	Cytophagia	Cytophagales	Flammeovirgaceae	unassigned	unassigned
OTU_3494	0	0	0	0	0	0	0	0	0	0	3	13	1	3	5	0	0	0	0	0	0	0	0	0	5	65	19	0	0	0	0	0	0	1	0	0	0	12	0	Bacteria	Acidobacteria	Acidobacteria_Gp6	Gp6	unassigned	unassigned	unassigned
OTU_7	0	0	0	0	66	0	0	0	0	0	0	0	0	0	0	40	23	26	0	0	32	0	0	0	0	0	0	39	0	0	31995	35	72	0	0	0	0	0	0	Bacteria	Proteobacteria	Gammaproteobacteria	Enterobacteriales	Enterobacteriaceae	Pantoea	unassigned
OTU_6166	0	0	0	0	0	0	0	0	0	0	0	0	0	0	0	0	0	0	0	0	0	61	55	0	0	0	0	0	0	0	0	0	0	0	0	0	0	0	0	Bacteria	Bacteroidetes	Cytophagia	Cytophagales	Flammeovirgaceae	Cesiribacter	Cesiribacter_andamanensis
OTU_172	3	0	0	2	0	0	1	1	0	0	0	0	0	0	0	87	4	1608	0	0	6	0	0	0	0	0	0	37	30	0	3	1	5	0	0	0	0	0	0	Bacteria	Proteobacteria	Gammaproteobacteria	Oceanospirillales	Halomonadaceae	Halomonas	unassigned
OTU_7532	0	0	0	0	0	0	0	0	0	0	0	0	1	0	3	0	0	0	0	0	0	4	0	22	0	6	0	0	0	0	0	0	0	1	0	0	0	0	0	Bacteria	Bacteroidetes	Bacteroidia	Bacteroidales	Porphyromonadaceae	unassigned	unassigned
OTU_6873	0	0	0	0	0	0	0	0	0	0	0	0	44	0	6	0	0	0	0	0	0	0	2	0	3	0	15	0	0	0	0	0	0	2	0	0	0	0	0	Bacteria	Firmicutes	Clostridia	Clostridiales	Ruminococcaceae	unassigned	unassigned
OTU_789	0	0	0	31	0	0	2	1	4	0	0	0	0	0	0	211	232	68	0	0	0	0	0	0	0	0	0	2	0	0	13	1	1	0	0	0	0	0	0	Bacteria	Actinobacteria	Actinobacteria	Actinomycetales	Nocardiaceae	Gordonia	unassigned
OTU_291	256	8	0	0	0	35	0	14	1	1	43	29	139	57	58	0	0	0	2	61	0	19	38	85	226	112	1	0	0	6	5	0	4	52	31	11	27	37	36	Bacteria	Actinobacteria	Actinobacteria	Coriobacteriales	Coriobacteriaceae	Collinsella	Collinsella_aerofaciens
OTU_3767	29	2	73	0	0	0	0	0	0	0	0	2	0	0	6	0	1	5	0	0	0	6	0	0	0	0	13	0	0	5	0	0	0	0	0	7	0	0	7	Bacteria	Firmicutes	Bacilli	Bacillales	Sporolactobacillaceae	Sporolactobacillaceae_incertae_sedis	unassigned
OTU_3242	95	0	0	0	0	0	0	0	0	0	0	0	0	0	0	0	0	0	0	0	0	0	0	0	0	0	0	0	0	0	0	0	0	0	0	0	0	0	0	Bacteria	Proteobacteria	Alphaproteobacteria	Rhodospirillales	unassigned	unassigned	unassigned
OTU_602	0	8	29	0	0	0	0	0	0	0	133	50	1	0	11	0	0	0	0	0	0	20	0	7	30	0	15	0	0	0	0	0	0	26	21	19	12	28	56	Bacteria	Proteobacteria	Gammaproteobacteria	Gammaproteobacteria_incertae_sedis	unassigned	unassigned	unassigned
OTU_7092	0	0	0	11	45	0	0	0	0	0	0	0	3	0	3	0	0	0	0	0	0	1	10	0	15	5	0	0	0	0	0	24	0	0	0	0	0	10	3	Bacteria	Firmicutes	Clostridia	Clostridiales	Lachnospiraceae	Lachnospiracea_incertae_sedis	Eubacterium_eligens
OTU_1864	0	0	0	0	0	0	0	0	0	0	66	80	0	2	1	0	0	0	0	0	0	0	0	0	0	0	0	0	0	0	0	0	0	0	0	0	0	0	0	Bacteria	Bacteroidetes	Sphingobacteriia	Sphingobacteriales	unassigned	unassigned	unassigned
OTU_4291	0	0	0	0	0	0	0	0	0	0	0	0	0	0	0	0	1	3	0	0	0	0	0	0	0	0	0	52	31	0	0	0	0	0	0	0	0	0	0	Bacteria	Spirochaetes	Spirochaetia	Spirochaetales	Spirochaetaceae	Spirochaeta	Spirochaeta_halophila
OTU_5211	0	0	0	0	0	0	0	0	0	0	0	0	0	0	0	0	0	0	0	0	0	1	0	21	3	0	1	0	0	0	0	0	0	26	0	2	0	0	0	Bacteria	Bacteroidetes	Flavobacteriia	Flavobacteriales	unassigned	unassigned	unassigned
OTU_8193	0	0	0	0	0	0	0	0	0	0	11	5	0	0	1	0	0	0	0	0	0	0	2	0	0	6	0	0	0	0	0	0	0	0	0	0	0	15	0	Bacteria	Bacteroidetes	Sphingobacteriia	Sphingobacteriales	Chitinophagaceae	unassigned	unassigned
OTU_279	0	0	0	19	0	0	0	0	0	0	0	398	2	0	13	0	0	0	0	0	0	2	6	184	9	2	230	0	0	0	0	0	0	2	6	47	22	1	8	Bacteria	Proteobacteria	Gammaproteobacteria	Chromatiales	unassigned	unassigned	unassigned
[truncated: 4,023 more rows]
