# Supplementary material for: Bacterial Community Structure and Potential Microbial Coexistence Mechanism Associated with Three Halophytes Adapting to the Extremely Hypersaline Environment
Source: Microorganisms. 2022 May 30;10(6):1124. doi: 10.3390/microorganisms10061124 (PMC9228163; doi:10.3390/microorganisms10061124)
Supplement: Supplementary file 1 [file microorganisms-10-01124-s001.zip › Supplementary Table S4.xlsx]

## Sheet: alpha_diversity
Supplementary Table S4: The alpha diversity of all samples
Samples	Observed_OTUs	Chao1	ACE	Shannon	Simpson	J	PD	Good_Coverage
OSB1	1258	1477.14	1530.09	6.36673	0.996499	0.892039	84.2842	0.995334
OSB2	1186	1234.84	1225.22	5.95542	0.992175	0.841358	83.1755	0.998213
OSB3	1191	1633.27	1307.23	6.08007	0.993084	0.858457	82.3738	0.996948
P1EB1	1057	1316.44	1393.83	4.64381	0.908659	0.666908	68.2078	0.995042
P1EB2	1004	2396.12	1422.91	4.53564	0.919589	0.656222	63.2396	0.994336
P1EB3	1089	3241.06	1547.01	4.87015	0.929015	0.69643	65.3825	0.994075
P1EB4	828	2251.36	1153.75	2.48223	0.772907	0.369434	56.5345	0.993317
P1EB5	1100	4681.55	2491.68	4.73367	0.902714	0.675943	68.0336	0.99174
P1EB6	985	1090.04	1093.19	3.80894	0.897572	0.55261	60.4714	0.996254
P1RB1	1478	1796.33	1641.6	6.43322	0.996143	0.881451	94.1366	0.995863
P1RB2	2013	2168.33	2103.66	6.34672	0.992866	0.834284	107.561	0.995562
P1RB3	2544	2734.07	2675.08	6.48536	0.993638	0.827057	124.191	0.993699
P1RB4	2483	2868.44	2843.1	6.43994	0.993261	0.823814	118.693	0.989558
P1RB5	2077	2259.84	2138.43	6.796	0.996924	0.889682	110.061	0.996388
P1RB6	2872	3206.73	3161.31	6.48459	0.99439	0.814364	126.701	0.989511
P2EB1	990	1275.33	1447.84	5.23737	0.989741	0.759292	52.0911	0.993015
P2EB2	891	1449.55	1557.83	1.64047	0.495693	0.241517	55.9351	0.990554
P2EB3	854	1133.13	1331.51	4.54426	0.976985	0.67323	50.725	0.993382
P2EB4	931	1046.1	1062.74	3.79471	0.927752	0.555085	56.0258	0.995863
P2EB5	947	2239.77	1279.51	4.1332	0.912093	0.603096	61.7909	0.994796
P2EB6	1002	1262.22	1278.5	4.63309	0.910941	0.670515	64.1946	0.995907
P2RB1	1978	4031.55	3361.05	4.92286	0.961668	0.648611	98.7099	0.980384
P2RB2	2634	2764.78	2860.71	6.26065	0.9935	0.794876	121.363	0.991528
P2RB3	2141	2271.41	2207.54	6.88923	0.997402	0.898319	115.123	0.99647
P2RB4	2662	2855.11	2792.68	6.89135	0.997282	0.873779	123.668	0.993725
P2RB5	2984	3318.15	3286.82	6.96179	0.997253	0.870113	133.37	0.989319
P2RB6	1503	1575.52	1571.16	6.02623	0.992022	0.823793	91.8508	0.996882
P3EB1	671	963.231	1124.74	3.82072	0.932079	0.587011	47.2142	0.994318
P3EB2	516	691.35	774.501	3.6854	0.924571	0.590031	37.0531	0.99634
P3EB3	993	1324.77	1149.31	2.68471	0.615282	0.389047	58.9762	0.995039
P3EB4	910	2135.12	1207.61	3.22064	0.747155	0.472688	58.9728	0.994707
P3EB5	970	1807.05	1245.94	4.83965	0.907805	0.703714	62.4082	0.995904
P3EB6	856	1254.65	1281.08	1.89823	0.693177	0.281124	53.7489	0.992144
P3RB1	2049	2109.33	2113.05	6.54211	0.994986	0.85797	107.569	0.996576
P3RB2	1576	1631	1628.48	6.35247	0.994397	0.862797	95.8469	0.997604
P3RB3	1727	1865.74	1805.25	5.9579	0.986133	0.799274	97.3288	0.996165
P3RB4	1567	1600.29	1599.98	6.19292	0.993357	0.841782	89.4383	0.998018
P3RB5	1880	1919.22	1921.66	6.13753	0.988149	0.814101	101.448	0.997429
P3RB6	1489	1643.23	1536.72	5.96157	0.98198	0.815998	91.7592	0.997451
