# Supplementary material for: Bacterial Community Structure and Potential Microbial Coexistence Mechanism Associated with Three Halophytes Adapting to the Extremely Hypersaline Environment
Source: Microorganisms. 2022 May 30;10(6):1124. doi: 10.3390/microorganisms10061124 (PMC9228163; doi:10.3390/microorganisms10061124)
Supplement: Supplementary file 1 [file microorganisms-10-01124-s001.zip › Supplementary Table S5.xlsx]

## Sheet: relative_otutab_L2
Supplementary Table S5: The average relative abundance of the difference OTUs between three different halophytes at the phylum level
OTUID	P1	P2	P3
Proteobacteria	0.488562	0.445556	0.633153
Firmicutes	0.200245	0.233829	0.0916581
Bacteroidetes	0.146018	0.147785	0.143656
Actinobacteria	0.0821729	0.098844	0.0684336
Acidobacteria	0.0303362	0.030297	0.0190928
Verrucomicrobia	0.010689	0.0123181	0.00933616
Candidatus_Saccharibacteria	0.00910971	0.0061914	0.012188
Chloroflexi	0.00784667	0.0057253	0.00745071
Spirochaetes	0.00836791	0.00784709	0.00185385
Gemmatimonadetes	0.00373138	0.00270098	0.00170896
Nitrospirae	0.00184849	0.00167873	0.00124222
Deinococcus-Thermus	0.00115361	0.00159902	0.00167745
Nitrospinae	0.00109879	0.00105517	0.00211446
Fusobacteria	0.00186894	0.00118983	0.000999997
Parcubacteria	0.0010997	0.000823075	0.00204977
Planctomycetes	0.00135757	0.000571924	0.00101957
Tenericutes	0.000849973	0.000295626	0.0004778
candidate_division_WPS-2	0.000984159	0.000359965	0.00018479
Cyanobacteria	0.000563629	0.00058424	0.000293274
Deferribacteres	0.000583076	0.000251644	0.000282307
Synergistetes	0.000287929	9.28651e-05	8.06881e-05
Microgenomates	0.000230375	5.95014e-05	0.000153961
Chlamydiae	5.58198e-05	2.02941e-05	0.000273467
Latescibacteria	0.000119667	0.000121097	9.48304e-05
Armatimonadetes	0.000130255	2.19029e-05	0.000166912
Euryarchaeota	6.15683e-05	0.000101823	5.13127e-05
Aminicenantes	0.000198102	1.01833e-05	0
Poribacteria	4.58133e-05	3.92898e-05	9.72773e-05
Chlorobi	0.000180828	0	0
BRC1	1.22083e-05	1.76963e-05	0.000141188
Fibrobacteres	8.44358e-05	0	0
Ignavibacteriae	8.29363e-05	0	0
Pacearchaeota	1.60652e-05	1.10426e-05	5.43657e-05
Elusimicrobia	7.84167e-06	1.81667e-06	1.35417e-05
