# Supplementary material for: Bacterial Community Structure and Potential Microbial Coexistence Mechanism Associated with Three Halophytes Adapting to the Extremely Hypersaline Environment
Source: Microorganisms. 2022 May 30;10(6):1124. doi: 10.3390/microorganisms10061124 (PMC9228163; doi:10.3390/microorganisms10061124)
Supplement: Supplementary file 1 [file microorganisms-10-01124-s001.zip › Supplementary Table S6.xlsx]

## Sheet: relative_otutab_L2
Supplementary Table S6: The average relative abundance of the difference OTUs among different eccological niches at the phylum level
OTUID	OSB	EB	RB
Proteobacteria	0.361625	0.654153	0.390694
Firmicutes	0.144831	0.194772	0.155715
Bacteroidetes	0.282411	0.0678616	0.223778
Actinobacteria	0.0870989	0.0476491	0.118651
Acidobacteria	0.0382769	0.00768846	0.0454622
Verrucomicrobia	0.0160269	0.000314511	0.0212477
Candidatus_Saccharibacteria	0.00570354	0.0106236	0.00770247
Chloroflexi	0.0215593	0.0010203	0.0129948
Spirochaetes	0.00226933	0.00991904	0.00212685
Gemmatimonadetes	0.00174025	0.00301978	0.00240777
Parcubacteria	0.0118675	0.000286889	0.00236148
Deinococcus-Thermus	0.00395913	5.1139e-05	0.00290225
Nitrospirae	0.0016814	0.00148089	0.00169874
Tenericutes	0.0115052	4.71111e-06	0.00107756
Nitrospinae	0.000906755	0	0.00284561
Fusobacteria	0.00126516	0.000497878	0.00220797
Planctomycetes	0.00219597	8.73994e-05	0.00187864
candidate_division_WPS-2	0.000183699	2.44898e-05	0.000994786
Cyanobacteria	0.000232326	4.37222e-06	0.00095639
Deferribacteres	0.000243132	0.000116708	0.000627977
Synergistetes	0.000632142	0	0.000307655
Microgenomates	0.000584633	0	0.000295892
Armatimonadetes	0.000550394	0.00013535	7.73641e-05
Chlamydiae	0.000401415	0.000109833	0.000123222
Latescibacteria	8.89e-05	0	0.000223729
Aminicenantes	0.000560629	0	0.000138857
Pacearchaeota	0.000949604	0	5.43156e-05
Poribacteria	0.000341766	2.99444e-06	0.000118592
Euryarchaeota	0	0	0.000143136
BRC1	0.000154093	0	0.000114062
Chlorobi	0	0.000120552	0
Fibrobacteres	0	0	5.62906e-05
Ignavibacteriae	0	5.52909e-05	0
Elusimicrobia	0.000153567	0	1.54667e-05
