# Supplementary material for: Bacterial Community Structure and Potential Microbial Coexistence Mechanism Associated with Three Halophytes Adapting to the Extremely Hypersaline Environment
Source: Microorganisms. 2022 May 30;10(6):1124. doi: 10.3390/microorganisms10061124 (PMC9228163; doi:10.3390/microorganisms10061124)
Supplement: Supplementary file 1 [file microorganisms-10-01124-s001.zip › Supplementary Table S7.xlsx]

## Sheet: relative_otutab_L2
Supplementary Table S7: The average relative abundance of the difference OTUs between different P1 plant niches and OSB group at the phylum level
OTUID	OSB	P1EB	P1RB
Proteobacteria	0.361625	0.647193	0.32993
Firmicutes	0.144831	0.195808	0.204682
Bacteroidetes	0.282411	0.0746831	0.217353
Actinobacteria	0.0870989	0.0344233	0.129923
Acidobacteria	0.0382769	0.0120333	0.0486391
Verrucomicrobia	0.0160269	0.000302003	0.0210759
Chloroflexi	0.0215593	0.00152542	0.0141679
Candidatus_Saccharibacteria	0.00570354	0.0111296	0.00708987
Spirochaetes	0.00226933	0.0146668	0.00206903
Gemmatimonadetes	0.00174025	0.00452828	0.00293448
Parcubacteria	0.0118675	0.000126531	0.00207288
Tenericutes	0.0115052	1.41333e-05	0.00168581
Nitrospirae	0.0016814	0.00191022	0.00178676
Fusobacteria	0.00126516	0.000389765	0.00334812
Deinococcus-Thermus	0.00395913	0	0.00230723
Planctomycetes	0.00219597	0.000262198	0.00245295
Nitrospinae	0.000906755	0	0.00219758
candidate_division_WPS-2	0.000183699	4.05362e-05	0.00192778
Deferribacteres	0.000243132	0.00022647	0.000939681
Cyanobacteria	0.000232326	1.31167e-05	0.00111414
Synergistetes	0.000632142	0	0.000575858
Microgenomates	0.000584633	0	0.000460751
Aminicenantes	0.000560629	0	0.000396203
Armatimonadetes	0.000550394	0.000197048	6.34633e-05
Pacearchaeota	0.000949604	0	3.21303e-05
Chlorobi	0	0.000361657	0
Chlamydiae	0.000401415	0	0.00011164
Latescibacteria	8.89e-05	0	0.000239333
Poribacteria	0.000341766	0	9.16267e-05
Fibrobacteres	0	0	0.000168872
Ignavibacteriae	0	0.000165873	0
Euryarchaeota	0	0	0.000123137
BRC1	0.000154093	0	2.44167e-05
Elusimicrobia	0.000153567	0	1.56833e-05
