# Supplementary material for: Bacterial Community Structure and Potential Microbial Coexistence Mechanism Associated with Three Halophytes Adapting to the Extremely Hypersaline Environment
Source: Microorganisms. 2022 May 30;10(6):1124. doi: 10.3390/microorganisms10061124 (PMC9228163; doi:10.3390/microorganisms10061124)
Supplement: Supplementary file 1 [file microorganisms-10-01124-s001.zip › Supplementary Table S8.xlsx]

## Sheet: relative_otutab_L2
Supplementary Table S8: The average relative abundance of the difference OTUs between different P2 plant niches and OSB group at the phylum level
OTUID	OSB	P2EB	P2RB
Proteobacteria	0.361625	0.513297	0.377815
Firmicutes	0.144831	0.307313	0.160344
Bacteroidetes	0.282411	0.0693334	0.226236
Actinobacteria	0.0870989	0.0776051	0.120083
Acidobacteria	0.0382769	0.0064301	0.0541639
Verrucomicrobia	0.0160269	0.000326944	0.0243093
Chloroflexi	0.0215593	0.00101195	0.0104386
Spirochaetes	0.00226933	0.0144754	0.00121875
Candidatus_Saccharibacteria	0.00570354	0.00590734	0.00647546
Parcubacteria	0.0118675	0	0.00164615
Tenericutes	0.0115052	0	0.000591251
Gemmatimonadetes	0.00174025	0.00244727	0.00295469
Deinococcus-Thermus	0.00395913	0.000153417	0.00304463
Nitrospirae	0.0016814	0.0014415	0.00191597
Fusobacteria	0.00126516	0.000176874	0.00220278
Nitrospinae	0.000906755	0	0.00211033
Planctomycetes	0.00219597	0	0.00114385
Cyanobacteria	0.000232326	0	0.00116848
candidate_division_WPS-2	0.000183699	7.73333e-06	0.000712196
Deferribacteres	0.000243132	6.37393e-05	0.00043955
Synergistetes	0.000632142	0	0.00018573
Pacearchaeota	0.000949604	0	2.20852e-05
Microgenomates	0.000584633	0	0.000119003
Armatimonadetes	0.000550394	0	4.38058e-05
Aminicenantes	0.000560629	0	2.03667e-05
Latescibacteria	8.89e-05	0	0.000242195
Poribacteria	0.000341766	8.98333e-06	6.95962e-05
Chlamydiae	0.000401415	0	4.05882e-05
Euryarchaeota	0	0	0.000203645
BRC1	0.000154093	0	3.53927e-05
Elusimicrobia	0.000153567	0	3.63333e-06
Chlorobi	0	0	0
Fibrobacteres	0	0	0
Ignavibacteriae	0	0	0
