# Supplementary material for: Bacterial Community Structure and Potential Microbial Coexistence Mechanism Associated with Three Halophytes Adapting to the Extremely Hypersaline Environment
Source: Microorganisms. 2022 May 30;10(6):1124. doi: 10.3390/microorganisms10061124 (PMC9228163; doi:10.3390/microorganisms10061124)
Supplement: Supplementary file 1 [file microorganisms-10-01124-s001.zip › Supplementary Table S9.xlsx]

## Sheet: relative_otutab_L2
Supplementary Table S9: The average relative abundance of the difference OTUs between different P3 plant niches and OSB group at the phylum level
OTUID	OSB	P1EB	P1RB
Proteobacteria	0.361625	0.801969	0.464337
Bacteroidetes	0.282411	0.0595682	0.227744
Firmicutes	0.144831	0.081196	0.10212
Actinobacteria	0.0870989	0.0309188	0.105948
Acidobacteria	0.0382769	0.00460197	0.0335837
Candidatus_Saccharibacteria	0.00570354	0.0148338	0.00954208
Verrucomicrobia	0.0160269	0.000314586	0.0183577
Chloroflexi	0.0215593	0.00052353	0.0143779
Parcubacteria	0.0118675	0.000734134	0.00336541
Tenericutes	0.0115052	0	0.0009556
Deinococcus-Thermus	0.00395913	0	0.0033549
Spirochaetes	0.00226933	0.00061493	0.00309276
Nitrospinae	0.000906755	0	0.00422893
Gemmatimonadetes	0.00174025	0.00208378	0.00133414
Nitrospirae	0.0016814	0.00109096	0.00139348
Planctomycetes	0.00219597	0	0.00203914
Fusobacteria	0.00126516	0.000926995	0.001073
Chlamydiae	0.000401415	0.000329498	0.000217437
Cyanobacteria	0.000232326	0	0.000586548
Deferribacteres	0.000243132	5.9914e-05	0.000504701
Armatimonadetes	0.000550394	0.000209001	0.000124823
Microgenomates	0.000584633	0	0.000307922
Pacearchaeota	0.000949604	0	0.000108731
Synergistetes	0.000632142	0	0.000161376
candidate_division_WPS-2	0.000183699	2.52e-05	0.00034438
Poribacteria	0.000341766	0	0.000194555
BRC1	0.000154093	0	0.000282376
Aminicenantes	0.000560629	0	0
Latescibacteria	8.89e-05	0	0.000189661
Elusimicrobia	0.000153567	0	2.70833e-05
Euryarchaeota	0	0	0.000102625
Chlorobi	0	0	0
Fibrobacteres	0	0	0
Ignavibacteriae	0	0	0
